# Supplementary material for: Crystal structure of 3,14-dimethyl-2,13-di­aza-6,17-diazo­niatri­cyclo­[16.4.0.07,12]docosane bis­(per­chlorate) from synchrotron X-ray data
Source: Acta Crystallogr E Crystallogr Commun. 2021 Apr 23;77(Pt 5):551–4. doi: 10.1107/S2056989021004278 (PMC8100260; doi:10.1107/S2056989021004278)
Supplement: Supplementary file 1 [file e-77-00551-sup1.cif]

##############################################################################
#                                                                            #
# This CIF contains the data in a paper accepted for publication in          #
# Acta Crystallographica Section E. It conforms to the requirements of       #
# Notes for Authors for Acta Crystallographica Section E, and has been       #
# peer reviewed under the auspices of the IUCr Commission on Journals.       #
#                                                                            #
# Full details of the Crystallographic Information File format               #
# are given in the paper "The Crystallographic Information File (CIF):       #
# a New Standard Archive File for Crystallography" by S. R. Hall, F. H.      #
# Allen and I. D. Brown [Acta Cryst. (1991), A47, 655-685].                  #
#                                                                            #
# The current version of the core CIF dictionary is obtainable from          #
# ftp://ftp.iucr.org/pub/cif_core.dic.                                       #
#                                                                            #
# Software is freely available for graphical display of the structure(s)     #
# in this CIF. For information consult the CIF software page                 #
# http://www.iucr.org/resources/cif/software.                                #
#                                                                            #
# This file may be used for bona fide research purposes within the           #
# scientific community so long as proper attribution is given to the journal # 
# article from which it was obtained.                                        #
#                                                                            #
##############################################################################
data_I
_audit_creation_method     'SHELXL-2018/3'
_journal_date_recd_electronic     2021-04-07
_journal_date_accepted     2021-04-20
_journal_name_full     'Acta Crystallographica, Section E'
_journal_year     2021
_journal_volume     77
_journal_issue      5
_journal_page_first     551
_journal_page_last     554
_journal_paper_category     GO
_journal_paper_doi     10.1107/S2056989021004278
_journal_coeditor_code     VM2247
_publ_contact_author_name     'Jong-Ha Choi'
_publ_contact_author_address
;
Department of Chemistry, Andong National University,
Andong 36729, Republic of Korea.
;
_publ_contact_author_email     jhchoi@anu.ac.kr
_publ_contact_author_fax     '82 54 820 5452'
_publ_contact_author_phone     '+82-54-820-5458'
_publ_section_title
;
Crystal structure of
3,14-dimethyl-2,13-diaza-6,17-diazoniatricyclo[16.4.0.0^7,12^]docosane
bis(perchlorate) from synchrotron X-ray data
;
_publ_section_title_footnote     .
loop_
    _publ_author_name
    _publ_author_footnote
    _publ_author_address
    'Moon, Dohyun' .
;
Pohang Accelerator Laboratory, POSTECH, Pohang 37673, Republic of Korea
;
    'Jeon, Sunghwan' .
;
Department of Chemistry
Andong National University
Andong 36729
Republic of Korea
;
    'Choi, Jong-Ha' .
;
Department of Chemistry, Andong National University, Andong 36729,
Republic of Korea
;
_publ_section_synopsis
;
In the title salt, C~20~H~42~N~4~^2+^\\cdot2ClO~4~^-^, the macrocyclic dication
lies about an inversion center. In the crystal, the organic dication and
perchlorate anions are linked through N---H...O, C---H...O and N---H...N
hydrogen bonds, forming a three-dimensional network.
;
_chemical_name_systematic
;
3,14-Dimethyl-2,13-diaza-6,17-diazoniatricyclo[16.4.0.0^7,12^]docosane
bis(perchlorate)
;
_chemical_name_common     ?
_chemical_formula_moiety     'C20 H42 N4 2+, 2(Cl O4 -)'
_chemical_formula_sum     'C20 H42 Cl2 N4 O8'
_chemical_formula_iupac     'C20 H42 N4 2+, 2Cl O4 -'
_chemical_formula_weight     537.47
_chemical_melting_point     ?
_space_group_crystal_system     monoclinic
_space_group_name_H-M_alt     'P 21/n'
_space_group_name_Hall     '-P 2yn'
loop_
    _space_group_symop_operation_xyz
    'x, y, z'
    '-x+1/2, y+1/2, -z+1/2'
    '-x, -y, -z'
    'x-1/2, -y-1/2, z-1/2'
_cell_length_a     10.689(2)
_cell_length_b     8.4450(17)
_cell_length_c     14.020(3)
_cell_angle_alpha     90
_cell_angle_beta     92.90(3)
_cell_angle_gamma     90
_cell_volume     1263.9(4)
_cell_formula_units_Z     2
_cell_measurement_reflns_used     41946
_cell_measurement_theta_min     0.361
_cell_measurement_theta_max     33.548
_cell_measurement_temperature     220(2)
_exptl_crystal_description     'block'
_exptl_crystal_colour     'colorless'
_exptl_crystal_size_max     0.084
_exptl_crystal_size_mid     0.082
_exptl_crystal_size_min     0.075
_exptl_crystal_density_diffrn     1.412
_exptl_crystal_density_meas     ?
_exptl_crystal_density_method     ?
_exptl_crystal_F_000     576
_exptl_absorpt_coefficient_mu     0.221
_exptl_absorpt_correction_type     empirical
_exptl_absorpt_process_details
;
(<i>HKL3000sm</i> Scalepack; Otwinowski <i>et al.</i>,  2003)
;
_exptl_absorpt_correction_T_min     0.957
_exptl_absorpt_correction_T_max     1.000
_diffrn_ambient_temperature     220(2)
_diffrn_source     'PLSII 2D bending magnet'
_diffrn_radiation_type     synchrotron
_diffrn_radiation_wavelength     0.630
_diffrn_measurement_device_type     'Rayonix MX225HS CCD area detector'
_diffrn_measurement_method     'omega scan'
_diffrn_detector_area_resol_mean     ?
_diffrn_reflns_number     12842
_diffrn_reflns_av_R_equivalents     0.0626
_diffrn_reflns_av_unetI/netI     0.0399
_diffrn_reflns_theta_min     2.497
_diffrn_reflns_theta_max     25.998
_diffrn_reflns_theta_full     22.210
_diffrn_measured_fraction_theta_max     0.996
_diffrn_measured_fraction_theta_full     0.993
_diffrn_reflns_limit_h_min     -14
_diffrn_reflns_limit_h_max     14
_diffrn_reflns_limit_k_min     -11
_diffrn_reflns_limit_k_max     11
_diffrn_reflns_limit_l_min     -19
_diffrn_reflns_limit_l_max     19
_refine_special_details     ?
_reflns_number_total     3549
_reflns_number_gt     3164
_reflns_threshold_expression     'I > 2\s(I)'
_refine_ls_structure_factor_coef     Fsqd
_refine_ls_matrix_type     full
_refine_ls_R_factor_all     0.0589
_refine_ls_R_factor_gt     0.0553
_refine_ls_wR_factor_gt     0.1682
_refine_ls_wR_factor_ref     0.1719
_refine_ls_goodness_of_fit_ref     1.111
_refine_ls_restrained_S_all     1.111
_refine_ls_number_reflns     3549
_refine_ls_number_parameters     158
_refine_ls_number_restraints     0
_refine_ls_hydrogen_treatment     mixed
_refine_ls_weighting_scheme     calc
_refine_ls_weighting_details
              'w=1/[\s^2^(Fo^2^)+(0.1016P)^2^+0.4023P] where P=(Fo^2^+2Fc^2^)/3'
_atom_sites_solution_hydrogens     mixed
_atom_sites_solution_primary     ?
_atom_sites_solution_secondary     ?
_refine_ls_shift/su_max     0.000
_refine_ls_shift/su_mean     0.000
_refine_diff_density_max     0.857
_refine_diff_density_min     -0.443
_refine_ls_extinction_method     none
_refine_ls_extinction_coef     .
loop_
    _atom_type_symbol
    _atom_type_description
    _atom_type_scat_dispersion_real
    _atom_type_scat_dispersion_imag
    _atom_type_scat_source
    'C' 'C' 0.0021 0.0012
                         'International Tables Vol C Tables 4.2.6.8 and 6.1.1.4'
    'H' 'H' 0.0000 0.0000
                         'International Tables Vol C Tables 4.2.6.8 and 6.1.1.4'
    'N' 'N' 0.0044 0.0025
                         'International Tables Vol C Tables 4.2.6.8 and 6.1.1.4'
    'O' 'O' 0.0080 0.0047
                         'International Tables Vol C Tables 4.2.6.8 and 6.1.1.4'
    'Cl' 'Cl' 0.1230 0.1255
                         'International Tables Vol C Tables 4.2.6.8 and 6.1.1.4'
_computing_data_collection
;
<i>PAL BL2D-SMDC</i> (Shin <i>et al.</i>,  2016)
;
_computing_cell_refinement
;
<i>HKL3000sm</i> (Otwinowski & Minor, 1997)
;
_computing_data_reduction
;
<i>HKL3000sm</i> (Otwinowski & Minor, 1997)
;
_computing_structure_solution
;
<i>SHELXT2018</i> (Sheldrick, 2015a)
;
_computing_structure_refinement
;
<i>SHELXL2018</i> (Sheldrick, 2015b)
;
_computing_molecular_graphics
;
<i>DIAMOND 4</i> (Putz & Brandenburg, 2014)
;
_computing_publication_material
;
<i>publCIF</i> (Westrip, 2010)
;
loop_
    _atom_site_type_symbol
    _atom_site_label
    _atom_site_fract_x
    _atom_site_fract_y
    _atom_site_fract_z
    _atom_site_U_iso_or_equiv
    _atom_site_adp_type
    _atom_site_calc_flag
    _atom_site_occupancy
    _atom_site_disorder_assembly
    _atom_site_disorder_group
    N N1 0.35546(11) 1.04262(14) 0.58019(8) 0.0179(2) Uani d 1 . .
    H H1N1 0.3881(18) 1.135(3) 0.5913(14) 0.027 Uiso d 1 . .
    N N2 0.58037(10) 0.87373(14) 0.61832(7) 0.0189(2) Uani d 1 . .
    H H2A 0.556980 0.771653 0.612584 0.023 Uiso calc 1 . .
    H H2B 0.556374 0.923391 0.563613 0.023 Uiso calc 1 . .
    C C1 0.17869(17) 0.8824(2) 0.51236(13) 0.0357(4) Uani d 1 . .
    H H1A 0.104402 0.890989 0.470004 0.054 Uiso calc 1 . .
    H H1B 0.158772 0.823502 0.569045 0.054 Uiso calc 1 . .
    H H1C 0.243896 0.827482 0.479816 0.054 Uiso calc 1 . .
    C C2 0.22417(13) 1.04715(17) 0.54095(10) 0.0208(3) Uani d 1 . .
    H H2 0.171026 1.086474 0.591704 0.025 Uiso calc 1 . .
    C C3 0.37355(13) 0.95865(16) 0.67248(9) 0.0186(3) Uani d 1 . .
    H H3 0.339745 0.850008 0.664720 0.022 Uiso calc 1 . .
    C C4 0.30834(15) 1.03951(18) 0.75469(10) 0.0254(3) Uani d 1 . .
    H H4A 0.337406 1.149317 0.760396 0.030 Uiso calc 1 . .
    H H4B 0.217795 1.041505 0.739748 0.030 Uiso calc 1 . .
    C C5 0.33416(16) 0.95505(19) 0.85002(10) 0.0270(3) Uani d 1 . .
    H H5A 0.296287 1.015186 0.900932 0.032 Uiso calc 1 . .
    H H5B 0.295502 0.849816 0.847313 0.032 Uiso calc 1 . .
    C C6 0.47429(16) 0.9383(2) 0.87300(10) 0.0284(3) Uani d 1 . .
    H H6A 0.488076 0.877269 0.932053 0.034 Uiso calc 1 . .
    H H6B 0.511244 1.043474 0.883362 0.034 Uiso calc 1 . .
    C C7 0.53896(14) 0.85522(19) 0.79198(9) 0.0258(3) Uani d 1 . .
    H H7A 0.629365 0.849658 0.807106 0.031 Uiso calc 1 . .
    H H7B 0.506976 0.746930 0.784522 0.031 Uiso calc 1 . .
    C C8 0.51363(13) 0.94746(16) 0.69916(9) 0.0187(3) Uani d 1 . .
    H H8 0.546260 1.056300 0.708844 0.022 Uiso calc 1 . .
    C C9 0.71994(13) 0.8814(2) 0.63136(9) 0.0257(3) Uani d 1 . .
    H H9A 0.747588 0.810782 0.683724 0.031 Uiso calc 1 . .
    H H9B 0.744648 0.989510 0.649456 0.031 Uiso calc 1 . .
    C C10 0.78531(13) 0.83475(19) 0.54199(9) 0.0239(3) Uani d 1 . .
    H H10A 0.750585 0.733364 0.519265 0.029 Uiso calc 1 . .
    H H10B 0.874193 0.817560 0.559494 0.029 Uiso calc 1 . .
    Cl Cl1 0.54918(4) 0.43816(5) 0.65415(3) 0.03296(16) Uani d 1 . .
    O O1 0.45977(15) 0.55690(19) 0.61926(13) 0.0495(4) Uani d 1 . .
    O O2 0.67029(15) 0.5118(2) 0.65563(14) 0.0618(5) Uani d 1 . .
    O O3 0.5462(2) 0.3046(2) 0.59233(17) 0.0762(6) Uani d 1 . .
    O O4 0.51936(16) 0.3923(2) 0.74864(12) 0.0598(5) Uani d 1 . .
loop_
    _atom_site_aniso_label
    _atom_site_aniso_U_11
    _atom_site_aniso_U_22
    _atom_site_aniso_U_33
    _atom_site_aniso_U_12
    _atom_site_aniso_U_13
    _atom_site_aniso_U_23
    N1 0.0238(5) 0.0176(5) 0.0127(5) -0.0015(4) 0.0047(4) 0.0024(4)
    N2 0.0246(5) 0.0218(6) 0.0109(4) 0.0014(4) 0.0056(4) 0.0023(4)
    C1 0.0388(8) 0.0307(8) 0.0374(9) -0.0110(7) -0.0011(6) -0.0010(7)
    C2 0.0229(6) 0.0235(7) 0.0165(6) 0.0007(5) 0.0065(4) 0.0003(5)
    C3 0.0262(6) 0.0175(6) 0.0128(5) 0.0000(5) 0.0073(4) 0.0028(4)
    C4 0.0347(7) 0.0271(7) 0.0155(6) 0.0061(6) 0.0121(5) 0.0040(5)
    C5 0.0407(8) 0.0275(7) 0.0139(6) 0.0017(6) 0.0128(5) 0.0031(5)
    C6 0.0427(8) 0.0326(8) 0.0105(6) -0.0001(6) 0.0061(5) 0.0000(5)
    C7 0.0349(7) 0.0315(7) 0.0113(5) 0.0049(6) 0.0060(5) 0.0046(5)
    C8 0.0265(6) 0.0194(6) 0.0106(5) -0.0004(5) 0.0063(4) 0.0006(4)
    C9 0.0242(6) 0.0387(8) 0.0146(6) 0.0006(6) 0.0047(4) 0.0006(5)
    C10 0.0264(6) 0.0291(7) 0.0168(6) 0.0062(5) 0.0063(5) 0.0030(5)
    Cl1 0.0328(2) 0.0270(3) 0.0393(3) -0.00471(14) 0.00435(17) 0.00776(14)
    O1 0.0454(8) 0.0462(9) 0.0564(9) 0.0068(6) -0.0015(7) 0.0120(7)
    O2 0.0423(8) 0.0658(11) 0.0770(12) -0.0215(8) 0.0003(8) 0.0287(10)
    O3 0.1111(16) 0.0318(8) 0.0893(14) -0.0193(10) 0.0399(12) -0.0118(9)
    O4 0.0577(9) 0.0755(12) 0.0463(9) -0.0126(9) 0.0036(7) 0.0284(9)
_geom_special_details
;
 All esds (except the esd in the dihedral angle between two l.s. planes)
 are estimated using the full covariance matrix.  The cell esds are taken
 into account individually in the estimation of esds in distances, angles
 and torsion angles; correlations between esds in cell parameters are only
 used when they are defined by crystal symmetry.  An approximate (isotropic)
 treatment of cell esds is used for estimating esds involving l.s. planes.
;
loop_
    _geom_bond_atom_site_label_1
    _geom_bond_atom_site_label_2
    _geom_bond_site_symmetry_2
    _geom_bond_distance
    _geom_bond_publ_flag
    N1 C3 . 1.4795(16) ?
    N1 C2 . 1.4817(18) ?
    N1 H1N1 . 0.86(2) ?
    N2 C9 . 1.4952(18) ?
    N2 C8 . 1.5044(16) ?
    N2 H2A . 0.9000 ?
    N2 H2B . 0.9000 ?
    C1 C2 . 1.521(2) ?
    C1 H1A . 0.9700 ?
    C1 H1B . 0.9700 ?
    C1 H1C . 0.9700 ?
    C2 C10 3_676 1.5314(19) ?
    C2 H2 . 0.9900 ?
    C3 C8 . 1.5278(19) ?
    C3 C4 . 1.5368(18) ?
    C3 H3 . 0.9900 ?
    C4 C5 . 1.528(2) ?
    C4 H4A . 0.9800 ?
    C4 H4B . 0.9800 ?
    C5 C6 . 1.523(2) ?
    C5 H5A . 0.9800 ?
    C5 H5B . 0.9800 ?
    C6 C7 . 1.530(2) ?
    C6 H6A . 0.9800 ?
    C6 H6B . 0.9800 ?
    C7 C8 . 1.5290(18) ?
    C7 H7A . 0.9800 ?
    C7 H7B . 0.9800 ?
    C8 H8 . 0.9900 ?
    C9 C10 . 1.5173(18) ?
    C9 H9A . 0.9800 ?
    C9 H9B . 0.9800 ?
    C10 H10A . 0.9800 ?
    C10 H10B . 0.9800 ?
    Cl1 O3 . 1.4218(19) ?
    Cl1 O4 . 1.4315(16) ?
    Cl1 O2 . 1.4354(15) ?
    Cl1 O1 . 1.4529(16) ?
loop_
    _geom_angle_atom_site_label_1
    _geom_angle_atom_site_label_2
    _geom_angle_atom_site_label_3
    _geom_angle_site_symmetry_1
    _geom_angle_site_symmetry_3
    _geom_angle
    _geom_angle_publ_flag
    C3 N1 C2 . . 114.61(11) ?
    C3 N1 H1N1 . . 103.8(13) ?
    C2 N1 H1N1 . . 114.3(13) ?
    C9 N2 C8 . . 113.46(11) ?
    C9 N2 H2A . . 108.9 ?
    C8 N2 H2A . . 108.9 ?
    C9 N2 H2B . . 108.9 ?
    C8 N2 H2B . . 108.9 ?
    H2A N2 H2B . . 107.7 ?
    C2 C1 H1A . . 109.5 ?
    C2 C1 H1B . . 109.5 ?
    H1A C1 H1B . . 109.5 ?
    C2 C1 H1C . . 109.5 ?
    H1A C1 H1C . . 109.5 ?
    H1B C1 H1C . . 109.5 ?
    N1 C2 C1 . . 110.99(12) ?
    N1 C2 C10 . 3_676 108.89(11) ?
    C1 C2 C10 . 3_676 112.81(13) ?
    N1 C2 H2 . . 108.0 ?
    C1 C2 H2 . . 108.0 ?
    C10 C2 H2 3_676 . 108.0 ?
    N1 C3 C8 . . 109.08(10) ?
    N1 C3 C4 . . 113.50(11) ?
    C8 C3 C4 . . 108.65(12) ?
    N1 C3 H3 . . 108.5 ?
    C8 C3 H3 . . 108.5 ?
    C4 C3 H3 . . 108.5 ?
    C5 C4 C3 . . 112.33(12) ?
    C5 C4 H4A . . 109.1 ?
    C3 C4 H4A . . 109.1 ?
    C5 C4 H4B . . 109.1 ?
    C3 C4 H4B . . 109.1 ?
    H4A C4 H4B . . 107.9 ?
    C6 C5 C4 . . 111.15(12) ?
    C6 C5 H5A . . 109.4 ?
    C4 C5 H5A . . 109.4 ?
    C6 C5 H5B . . 109.4 ?
    C4 C5 H5B . . 109.4 ?
    H5A C5 H5B . . 108.0 ?
    C5 C6 C7 . . 111.23(13) ?
    C5 C6 H6A . . 109.4 ?
    C7 C6 H6A . . 109.4 ?
    C5 C6 H6B . . 109.4 ?
    C7 C6 H6B . . 109.4 ?
    H6A C6 H6B . . 108.0 ?
    C8 C7 C6 . . 109.34(13) ?
    C8 C7 H7A . . 109.8 ?
    C6 C7 H7A . . 109.8 ?
    C8 C7 H7B . . 109.8 ?
    C6 C7 H7B . . 109.8 ?
    H7A C7 H7B . . 108.3 ?
    N2 C8 C3 . . 109.71(11) ?
    N2 C8 C7 . . 111.10(11) ?
    C3 C8 C7 . . 111.66(11) ?
    N2 C8 H8 . . 108.1 ?
    C3 C8 H8 . . 108.1 ?
    C7 C8 H8 . . 108.1 ?
    N2 C9 C10 . . 112.70(11) ?
    N2 C9 H9A . . 109.1 ?
    C10 C9 H9A . . 109.1 ?
    N2 C9 H9B . . 109.1 ?
    C10 C9 H9B . . 109.1 ?
    H9A C9 H9B . . 107.8 ?
    C9 C10 C2 . 3_676 116.25(13) ?
    C9 C10 H10A . . 108.2 ?
    C2 C10 H10A 3_676 . 108.2 ?
    C9 C10 H10B . . 108.2 ?
    C2 C10 H10B 3_676 . 108.2 ?
    H10A C10 H10B . . 107.4 ?
    O3 Cl1 O4 . . 110.51(12) ?
    O3 Cl1 O2 . . 110.20(14) ?
    O4 Cl1 O2 . . 110.28(11) ?
    O3 Cl1 O1 . . 110.37(13) ?
    O4 Cl1 O1 . . 108.95(11) ?
    O2 Cl1 O1 . . 106.45(10) ?
loop_
    _geom_torsion_atom_site_label_1
    _geom_torsion_atom_site_label_2
    _geom_torsion_atom_site_label_3
    _geom_torsion_atom_site_label_4
    _geom_torsion_site_symmetry_1
    _geom_torsion_site_symmetry_2
    _geom_torsion_site_symmetry_3
    _geom_torsion_site_symmetry_4
    _geom_torsion
    _geom_torsion_publ_flag
    C3 N1 C2 C1 . . . . -67.02(15) ?
    C3 N1 C2 C10 . . . 3_676 168.21(11) ?
    C2 N1 C3 C8 . . . . 173.99(10) ?
    C2 N1 C3 C4 . . . . -64.72(15) ?
    N1 C3 C4 C5 . . . . -177.06(12) ?
    C8 C3 C4 C5 . . . . -55.52(16) ?
    C3 C4 C5 C6 . . . . 54.72(17) ?
    C4 C5 C6 C7 . . . . -55.07(17) ?
    C5 C6 C7 C8 . . . . 57.14(16) ?
    C9 N2 C8 C3 . . . . 170.77(11) ?
    C9 N2 C8 C7 . . . . -65.28(15) ?
    N1 C3 C8 N2 . . . . -53.86(14) ?
    C4 C3 C8 N2 . . . . -178.05(10) ?
    N1 C3 C8 C7 . . . . -177.48(11) ?
    C4 C3 C8 C7 . . . . 58.32(15) ?
    C6 C7 C8 N2 . . . . 177.49(12) ?
    C6 C7 C8 C3 . . . . -59.68(16) ?
    C8 N2 C9 C10 . . . . -169.40(12) ?
    N2 C9 C10 C2 . . . 3_676 71.50(17) ?
loop_
    _geom_hbond_atom_site_label_D
    _geom_hbond_atom_site_label_H
    _geom_hbond_atom_site_label_A
    _geom_hbond_site_symmetry_A
    _geom_hbond_distance_DH
    _geom_hbond_distance_HA
    _geom_hbond_distance_DA
    _geom_hbond_angle_DHA
    _geom_hbond_publ_flag
    N1 H1N1 O3 1_565 0.86(2) 2.22(2) 3.007(2) 152.4(18) yes
    N2 H2A O1 . 0.90 2.09 2.970(2) 164 yes
    N2 H2A O2 . 0.90 2.56 3.239(2) 132 yes
    N2 H2B N1 3_676 0.90 2.29 2.9846(16) 134 yes
    N2 H2B N1 . 0.90 2.39 2.8230(17) 109 yes
    C7 H7A O2 2_656 0.98 2.57 3.423(3) 145 yes
_shelx_space_group_comment
;
The symmetry employed for this shelxl refinement is uniquely defined
by the following loop, which should always be used as a source of
symmetry information in preference to the above space-group names.
They are only intended as comments.
;
_shelx_estimated_absorpt_T_min     0.982
_shelx_estimated_absorpt_T_max     0.984
_shelx_hkl_file
;
   0   0   1    0.09    0.13
   0   0  -1   -0.09    0.13
   0   0   2 3039.33   73.67
   0   0  -2 3149.85  107.74
   0   0   3   -0.17    0.35
   0   0  -3    0.00    0.48
   0   0   5    0.48    0.61
   0   0  -5    0.48    0.56
   0   0   6  310.69    9.46
   0   0  -6  305.91    9.16
   0   0   7   -0.26    0.74
   0   0  -7    0.87    0.78
   0   0   8 1467.79   37.72
   0   0  -8 1477.04   39.20
   0   0   9    0.43    0.91
   0   0  -9    0.09    0.96
   0   0  10 1289.50   34.12
   0   0 -10 1342.42   36.25
   0   0  11    0.13    1.09
   0   0 -11    0.04    1.04
   0   0  12    1.69    1.30
   0   0 -12    0.22    1.26
   0   0  13    0.91    1.35
   0   0 -13   -0.43    1.17
   0   0  14    1.87    1.65
   0   0 -14    2.47    1.65
   0   0  15   -0.13    1.78
   0   0 -15    0.35    1.61
   0   0  16   -0.22    1.95
   0   0 -16    1.04    1.87
   0   0  17   -0.35    2.17
   0   0 -17    1.35    2.17
   0   0  18   78.44    5.51
   0   0 -18   80.96    5.25
   0   0  19    1.30    2.78
   0   0 -19   -0.65    2.65
   0   0  20   22.40    3.78
   0   0 -20   17.23    3.26
   0   0  21    1.13    3.34
   0   0 -21   -0.13    3.21
   0   0  22   31.82    4.43
   0   0 -22   26.91    3.91
  -1   0 -22    1.43    3.65
   1   0  22    1.00    3.47
  -1   0 -21    2.73    3.21
   1   0  21    6.95    3.30
  -1   0 -20   -2.95    3.08
   1   0  20   -2.47    3.47
  -1   0 -19   -0.35    2.43
   1   0  19    0.87    2.87
  -1   0 -18    0.61    2.21
   1   0  18   -0.30    2.43
  -1   0 -17   19.58    2.65
   1   0  17   17.89    2.65
  -1   0 -16   -0.65    1.95
   1   0  16   -0.35    2.00
  -1   0 -15   18.67    2.43
   1   0  15   20.10    2.39
  -1   0 -14    0.22    1.69
   1   0  14    0.00    1.82
  -1   0 -13  702.47   21.05
   1   0  13  689.05   19.75
  -1   0 -12    0.65    1.30
   1   0  12   -0.09    1.65
  -1   0 -11    1.39    1.04
   1   0  11    1.22    1.09
  -1   0 -10    0.35    1.13
   1   0  10   -0.48    1.09
  -1   0  -9  548.40   16.58
   1   0   9  538.20   15.54
  -1   0  -8   -0.91    0.78
   1   0   8   -0.61    0.78
  -1   0  -7  234.24    8.07
   1   0   7  247.92    8.38
  -1   0  -6    0.26    0.78
   1   0   6    0.09    0.74
  -1   0  -5   26.57    1.35
   1   0   5   28.52    1.26
  -1   0  -4    0.04    0.39
   1   0   4   -0.39    0.48
  -1   0  -2   -0.09    0.22
   1   0   2    0.13    0.22
  -1   0   0    0.00    0.09
   1   0   0    0.04    0.09
  -1   0   2    0.43    0.48
   1   0  -2   -0.30    0.30
  -1   0   4   -0.69    0.56
   1   0  -4   -0.04    0.65
  -1   0   5 9999.00  244.40
   1   0  -5 9852.53  350.06
  -1   0   6    0.30    0.74
   1   0  -6    1.13    0.74
  -1   0   7 1092.29   29.00
   1   0  -7 1092.16   31.47
  -1   0   8   -0.65    0.82
   1   0  -8   -0.09    0.78
  -1   0   9   45.84    2.30
   1   0  -9   48.32    2.43
  -1   0  10   -1.00    1.52
   1   0 -10    0.82    1.35
  -1   0  11  598.76   16.41
   1   0 -11  616.17   16.76
  -1   0  12    0.43    1.52
   1   0 -12    0.96    1.61
  -1   0  13   73.75    4.21
   1   0 -13   67.03    3.52
  -1   0  14   -0.56    1.56
   1   0 -14   -0.78    1.39
  -1   0  15  110.00    5.56
   1   0 -15  101.71    4.86
  -1   0  16    0.69    2.13
   1   0 -16   -0.82    1.95
  -1   0  17   20.40    3.00
   1   0 -17   17.54    2.78
  -1   0  18    1.39    2.39
   1   0 -18    0.91    2.30
  -1   0  19   16.41    3.34
   1   0 -19   11.29    2.78
  -1   0  20   -0.17    3.00
   1   0 -20    0.17    2.82
  -1   0  21   14.46    4.43
   1   0 -21   14.02    3.78
  -1   0  22   -1.91    3.78
   1   0 -22   -1.95    4.34
  -2   0 -22  297.19   13.76
   2   0  22  298.40   14.89
  -2   0 -21    0.09    2.95
   2   0  21   -1.13    3.08
  -2   0 -20    3.95    3.78
   2   0  20    1.00    3.26
  -2   0 -19    0.52    2.47
   2   0  19   -1.00    2.73
  -2   0 -18   25.40    3.26
   2   0  18   24.35    3.13
  -2   0 -17    0.43    1.82
   2   0  17    1.22    2.39
  -2   0 -16   -0.39    1.87
   2   0  16    0.22    1.82
  -2   0 -15   -1.00    2.47
   2   0  15    1.04    1.91
  -2   0 -14   42.15    2.73
   2   0  14   42.06    2.82
  -2   0 -13    0.74    1.30
   2   0  13    0.00    1.43
  -2   0 -12   92.42    4.25
   2   0  12   84.04    4.99
  -2   0 -11   -0.26    1.26
   2   0  11   -0.09    1.13
  -2   0 -10   25.09    1.74
   2   0  10   23.18    1.61
  -2   0  -9   -1.17    0.87
   2   0   9    0.48    0.96
  -2   0  -8  372.55   11.63
   2   0   8  368.81   11.20
  -2   0  -7   -0.13    0.61
   2   0   7    0.43    0.61
  -2   0  -6  951.47   25.35
   2   0   6  943.91   26.87
  -2   0  -5   -0.04    0.48
   2   0   5    0.13    0.43
  -2   0  -4  712.41   18.97
   2   0   4  694.96   19.36
  -2   0  -3   -0.09    0.35
   2   0   3   -0.04    0.30
  -2   0  -1    0.09    0.22
   2   0   1    0.09    0.17
  -2   0   1    0.26    0.30
   2   0  -1   -0.09    0.22
  -2   0   2  253.95    7.38
   2   0  -2  253.73    7.60
  -2   0   3    0.43    0.48
   2   0  -3    0.22    0.43
  -2   0   4 9493.70  231.81
   2   0  -4 9029.82  215.32
  -2   0   5   -0.17    0.91
   2   0  -5    0.13    0.61
  -2   0   6 4087.47  140.91
   2   0  -6 4298.84  103.58
  -2   0   7    0.91    1.26
   2   0  -7   -0.13    1.00
  -2   0   8 2222.48   55.87
   2   0  -8 2208.54   78.14
  -2   0   9   -0.52    1.30
   2   0  -9    0.39    1.30
  -2   0  10 1773.48   45.80
   2   0 -10 1822.15   44.28
  -2   0  11    0.30    1.22
   2   0 -11   -0.04    1.13
  -2   0  12  379.15   12.81
   2   0 -12  357.14   11.72
  -2   0  13    0.00    1.65
   2   0 -13    1.17    1.65
  -2   0  14  228.38    8.73
   2   0 -14  219.35    8.99
  -2   0  15    0.26    1.87
   2   0 -15    0.35    1.91
  -2   0  16   11.55    2.47
   2   0 -16   14.63    2.56
  -2   0  17    0.91    2.60
   2   0 -17   -0.56    2.43
  -2   0  18   -0.52    2.43
   2   0 -18    1.74    2.43
  -2   0  19   -0.91    3.30
   2   0 -19    0.17    2.69
  -2   0  20    8.33    3.17
   2   0 -20   12.29    3.39
  -2   0  21   -0.43    4.30
   2   0 -21    2.13    3.82
  -2   0  22    4.82    3.91
   2   0 -22    6.25    3.56
  -3   0 -22    1.30    4.56
   3   0  22    1.52    3.69
  -3   0 -21    3.91    3.30
   3   0  21    2.56    3.26
  -3   0 -20    0.09    2.60
   3   0  20    0.43    2.47
  -3   0 -19  192.35    9.94
   3   0  19  201.38    9.72
  -3   0 -18   -2.21    2.17
   3   0  18   -0.35    2.21
  -3   0 -17    0.35    2.08
   3   0  17    1.95    2.34
  -3   0 -16    0.91    1.74
   3   0  16   -1.13    2.17
  -3   0 -15  153.41    6.55
   3   0  15  151.28    6.12
  -3   0 -14    0.09    1.52
   3   0  14   -0.35    1.78
  -3   0 -13    0.09    1.65
   3   0  13    1.00    1.39
  -3   0 -12   -1.00    1.35
   3   0  12   -1.22    1.39
  -3   0 -11    0.87    1.09
   3   0  11    2.73    1.35
  -3   0 -10    1.13    1.09
   3   0  10    1.69    1.30
  -3   0  -9  143.86    5.34
   3   0   9  140.91    5.25
  -3   0  -8    0.30    0.74
   3   0   8    0.22    0.87
  -3   0  -7  160.01    5.56
   3   0   7  157.36    5.69
  -3   0  -6    0.48    0.56
   3   0   6   -0.35    0.52
  -3   0  -5  198.69    6.34
   3   0   5  211.84    7.38
  -3   0  -4    0.22    0.52
   3   0   4    0.00    0.39
  -3   0  -3 1150.37   29.74
   3   0   3 1147.07   30.47
  -3   0  -2    0.09    0.26
   3   0   2    0.04    0.22
  -3   0  -1  102.58    3.21
   3   0   1  105.40    3.34
  -3   0   0    0.26    0.35
   3   0   0   -0.04    0.26
  -3   0   2   -0.13    0.30
   3   0  -2    0.13    0.39
  -3   0   3    1.30    0.56
   3   0  -3    1.39    0.56
  -3   0   4    0.43    0.56
   3   0  -4   -0.26    0.48
  -3   0   5  460.76   13.67
   3   0  -5  480.64   13.98
  -3   0   6    0.13    0.74
   3   0  -6    0.69    0.69
  -3   0   7   67.55    3.00
   3   0  -7   65.42    3.04
  -3   0   8    0.22    0.78
   3   0  -8   -0.22    0.87
  -3   0   9    6.47    1.22
   3   0  -9   71.93    3.08
  -3   0  10   -0.65    1.82
   3   0 -10    0.96    1.04
  -3   0  11  251.74    9.68
   3   0 -11  243.66   15.24
  -3   0  12    0.52    1.39
   3   0 -12   -1.00    1.74
  -3   0  13   27.57    2.47
   3   0 -13   24.96    1.95
  -3   0  14   -0.91    1.56
   3   0 -14    0.00    1.61
  -3   0  15    7.38    2.30
   3   0 -15    8.77    2.30
  -3   0  16    1.69    2.00
   3   0 -16    0.78    1.91
  -3   0  17  272.27   10.24
   3   0 -17  261.85   10.68
  -3   0  18    0.74    2.30
   3   0 -18   -0.56    2.43
  -3   0  19   35.34    3.99
   3   0 -19   33.56    3.78
  -3   0  20   -1.56    3.65
   3   0 -20    0.78    3.47
  -3   0  21  738.84   26.74
   3   0 -21  766.50   28.13
  -3   0  22    2.56    3.86
   3   0 -22    0.56    4.60
  -4   0 -22   10.51    3.39
   4   0  22    8.51    3.78
  -4   0 -21    0.22    3.34
   4   0  21    1.39    3.73
  -4   0 -20   36.07    3.78
   4   0  20   39.68    4.21
  -4   0 -19    0.56    2.21
   4   0  19    1.78    2.65
  -4   0 -18   26.87    3.13
   4   0  18   20.32    2.95
  -4   0 -17   -1.22    2.00
   4   0  17   -0.04    2.00
  -4   0 -16   49.31    3.43
   4   0  16   52.79    3.56
  -4   0 -15    0.00    1.87
   4   0  15    0.17    1.74
  -4   0 -14    8.90    2.00
   4   0  14    7.64    1.95
  -4   0 -13   -0.61    1.65
   4   0  13    0.87    1.48
  -4   0 -12  323.23   10.90
   4   0  12  320.72   10.55
  -4   0 -11    0.00    1.35
   4   0  11   -0.26    1.09
  -4   0 -10   27.70    2.04
   4   0  10   24.35    1.52
  -4   0  -9    0.48    0.87
   4   0   9    0.35    0.82
  -4   0  -8  146.94    4.86
   4   0   8  145.55    5.90
  -4   0  -7   -0.56    0.74
   4   0   7    1.04    0.65
  -4   0  -6   41.07    2.08
   4   0   6   40.63    2.00
  -4   0  -5    0.39    0.52
   4   0   5   -0.35    0.48
  -4   0  -4  124.11    3.95
   4   0   4  131.79    4.51
  -4   0  -3    0.39    0.39
   4   0   3   -0.30    0.30
  -4   0  -2 1748.05   44.15
   4   0   2 1715.23   44.45
  -4   0  -1    0.09    0.30
   4   0   1    0.17    0.26
  -4   0   0 4731.51  120.03
   4   0   0 4690.01  116.43
  -4   0   1    0.04    0.35
   4   0  -1   -0.04    0.35
  -4   0   2    4.34    0.56
   4   0  -2    3.91    0.52
  -4   0   3    0.09    0.56
   4   0  -3   -0.22    0.56
  -4   0   4  997.18   27.39
   4   0  -4  967.83   26.09
  -4   0   5    0.09    0.61
   4   0  -5    0.26    0.65
  -4   0   6  638.74   18.88
   4   0  -6  614.13   17.10
  -4   0   7    0.00    0.78
   4   0  -7   -0.61    0.74
  -4   0   8  485.24   14.24
   4   0  -8  477.43   13.98
  -4   0   9   -0.04    1.09
   4   0  -9   -0.09    1.04
  -4   0  10  561.17   19.19
   4   0 -10  572.50   16.71
  -4   0  11    0.87    1.35
   4   0 -11    0.17    1.30
  -4   0  12  841.47   26.09
   4   0 -12  986.46   29.00
  -4   0  13    0.26    2.52
   4   0 -13    0.35    1.56
  -4   0  14    1.82    2.47
   4   0 -14    0.13    1.82
  -4   0  15    0.78    1.95
   4   0 -15    0.00    2.30
  -4   0  16   -0.56    2.34
   4   0 -16    0.65    2.26
  -4   0  17    0.43    2.26
   4   0 -17    2.21    1.95
  -4   0  18   76.10    5.34
   4   0 -18   80.22    4.91
  -4   0  19    2.00    3.13
   4   0 -19   -0.65    2.65
  -4   0  20  165.35    9.81
   4   0 -20  163.83    7.99
  -4   0  21    1.91    4.12
   4   0 -21   -1.22    3.78
  -5   0 -22   -0.26    2.78
   5   0  22    2.87    3.69
  -5   0 -21    4.86    3.43
   5   0  21    5.21    3.08
  -5   0 -20    2.17    3.08
   5   0  20   -2.30    2.87
  -5   0 -19    7.21    2.69
   5   0  19    7.03    2.52
  -5   0 -18   -0.82    2.39
   5   0  18   -1.87    2.21
  -5   0 -17   36.81    3.52
   5   0  17   33.43    3.04
  -5   0 -16   -1.22    2.17
   5   0  16   -0.43    2.08
  -5   0 -15   43.15    3.17
   5   0  15   42.28    3.17
  -5   0 -14    0.09    1.65
   5   0  14   -1.39    1.74
  -5   0 -13    1.74    1.43
   5   0  13   -0.61    1.69
  -5   0 -12    0.04    1.39
   5   0  12    0.74    1.35
  -5   0 -11  486.50   13.63
   5   0  11  516.24   16.24
  -5   0 -10    0.22    0.87
   5   0  10   -0.13    0.91
  -5   0  -9    4.78    1.00
   5   0   9    5.47    0.91
  -5   0  -8    1.13    1.04
   5   0   8    0.09    0.69
  -5   0  -7  138.13    4.69
   5   0   7  139.30    4.91
  -5   0  -6    0.39    0.65
   5   0   6    0.43    0.61
  -5   0  -5  123.37    4.47
   5   0   5  116.34    3.91
  -5   0  -4   -0.13    0.43
   5   0   4    0.17    0.39
  -5   0  -3  602.40   16.45
   5   0   3  575.53   15.93
  -5   0  -2    0.13    0.35
   5   0   2    0.13    0.35
  -5   0   0    0.26    0.39
   5   0   0    0.48    0.35
  -5   0   1 2025.79   50.88
   5   0  -1 2134.83   52.61
  -5   0   2   -0.35    0.56
   5   0  -2    0.17    0.43
  -5   0   3   45.45    2.21
   5   0  -3   43.06    1.91
  -5   0   4   -0.09    0.65
   5   0  -4    0.09    0.65
  -5   0   5  115.99    4.47
   5   0  -5  106.53    4.34
  -5   0   6   -0.30    0.82
   5   0  -6   -0.52    0.78
  -5   0   7   28.00    1.78
   5   0  -7   26.91    1.74
  -5   0   8    0.00    1.04
   5   0  -8   -0.52    1.00
  -5   0   9   -0.39    1.39
   5   0  -9    0.35    1.35
  -5   0  10    0.56    1.26
   5   0 -10    0.69    1.30
  -5   0  11  221.26    8.60
   5   0 -11  197.78    7.64
  -5   0  12    1.78    1.78
   5   0 -12   -1.26    1.69
  -5   0  13  104.53    5.17
   5   0 -13   98.93    5.04
  -5   0  14   -0.13    2.04
   5   0 -14    1.17    1.91
  -5   0  15 1233.20   35.86
   5   0 -15 1208.46   38.85
  -5   0  16   -1.30    2.08
   5   0 -16    0.26    2.17
  -5   0  17   77.75    6.64
   5   0 -17   71.67    4.60
  -5   0  18    0.04    2.65
   5   0 -18   -0.30    2.95
  -5   0  19   34.29    3.86
   5   0 -19   28.61    5.60
  -5   0  20   -1.30    3.26
   5   0 -20   -0.65    3.43
  -5   0  21   77.05    5.82
   5   0 -21   79.44    5.90
  -6   0 -22   -1.48    4.56
   6   0  22    0.61    4.12
  -6   0 -21   -0.26    2.87
   6   0  21    0.00    2.95
  -6   0 -20   40.46    4.17
   6   0  20   37.42    4.17
  -6   0 -19   -0.39    2.17
   6   0  19    0.00    2.82
  -6   0 -18  139.04    7.99
   6   0  18  147.20    7.60
  -6   0 -17   -2.04    2.08
   6   0  17    2.04    2.34
  -6   0 -16    1.39    1.87
   6   0  16    2.34    2.21
  -6   0 -15   -0.30    1.65
   6   0  15   -0.13    1.78
  -6   0 -14    9.94    2.17
   6   0  14   10.77    2.43
  -6   0 -13    0.04    1.91
   6   0  13    0.91    1.65
  -6   0 -12  398.85   12.33
   6   0  12  415.09   13.33
  -6   0 -11   -0.78    1.09
   6   0  11    0.82    1.17
  -6   0 -10  108.40    4.25
   6   0  10  106.27    3.95
  -6   0  -9    0.00    0.96
   6   0   9   -0.17    0.96
  -6   0  -8  501.82   14.37
   6   0   8  521.92   14.76
  -6   0  -7    0.09    0.65
   6   0   7    0.61    0.78
  -6   0  -6  114.65    4.08
   6   0   6  114.17    4.34
  -6   0  -5    0.52    0.52
   6   0   5    0.65    0.52
  -6   0  -4  916.26   23.66
   6   0   4  913.57   24.01
  -6   0  -3    0.39    0.43
   6   0   3    0.56    0.43
  -6   0  -2 8835.95  306.74
   6   0   2 8678.85  300.14
  -6   0  -1    0.13    0.39
   6   0   1    0.09    0.43
  -6   0   0 1168.91   31.56
   6   0   0 1176.98   29.35
  -6   0   1    0.04    0.48
   6   0  -1    0.04    0.43
  -6   0   2 1482.03   39.76
   6   0  -2 1514.41   40.68
  -6   0   3    0.22    0.52
   6   0  -3   -0.30    0.61
  -6   0   4    1.39    0.69
   6   0  -4    0.74    0.82
  -6   0   5   -0.30    0.69
   6   0  -5    0.26    0.69
  -6   0   6  444.70   14.33
   6   0  -6  437.58   13.33
  -6   0   7   -0.26    0.91
   6   0  -7    0.22    0.87
  -6   0   8  472.09   13.59
   6   0  -8  439.40   12.81
  -6   0   9    0.39    1.00
   6   0  -9   -0.26    1.13
  -6   0  10  204.77    7.08
   6   0 -10  202.55    7.55
  -6   0  11   -0.35    1.39
   6   0 -11   -0.09    1.56
  -6   0  12   35.47    2.78
   6   0 -12   31.30    2.78
  -6   0  13   -1.09    1.78
   6   0 -13    0.96    1.95
  -6   0  14  556.56   32.21
   6   0 -14  583.56   18.80
  -6   0  15   -2.13    1.82
   6   0 -15    0.30    2.08
  -6   0  16   15.02    2.56
   6   0 -16   12.29    2.60
  -6   0  17    0.35    2.34
   6   0 -17   -1.39    2.43
  -6   0  18   21.97    3.21
   6   0 -18   18.02    3.34
  -6   0  19    2.13    4.25
   6   0 -19    0.69    3.08
  -6   0  20    6.60    5.77
   6   0 -20    3.69    4.04
  -7   0 -22    0.96    2.34
   7   0  22    1.39    3.69
  -7   0 -21   -0.35    2.82
   7   0  21    1.61    2.65
  -7   0 -20    0.61    3.17
   7   0  20    0.69    2.73
  -7   0 -19   12.59    3.00
   7   0  19   15.41    3.86
  -7   0 -18   -0.39    2.52
   7   0  18    1.52    2.52
  -7   0 -17   20.49    2.43
   7   0  17   22.49    2.69
  -7   0 -16   -0.17    1.65
   7   0  16   -0.22    1.69
  -7   0 -15  157.75    6.60
   7   0  15  164.18    7.25
  -7   0 -14   -0.30    2.04
   7   0  14    0.82    2.17
  -7   0 -13   18.36    2.13
   7   0  13   22.31    2.08
  -7   0 -12   -0.09    1.30
   7   0  12    0.65    1.35
  -7   0 -11  430.80   15.97
   7   0  11  443.87   13.46
  -7   0 -10   -0.48    1.09
   7   0  10    0.87    1.00
  -7   0  -9    8.38    1.26
   7   0   9    8.73    1.04
  -7   0  -8    1.65    0.96
   7   0   8    0.91    0.82
  -7   0  -7 2491.40   62.77
   7   0   7 2537.20   63.55
  -7   0  -6   -0.17    0.61
   7   0   6    0.04    0.61
  -7   0  -5  902.11   25.61
   7   0   5  846.94   22.18
  -7   0  -4    0.00    0.61
   7   0   4    0.17    0.52
  -7   0  -3 1908.97   51.18
   7   0   3 1866.60   70.11
  -7   0  -2   -0.35    0.43
   7   0   2    0.22    0.39
  -7   0  -1  558.56   16.32
   7   0   1  557.61   15.15
  -7   0   0    0.09    0.43
   7   0   0    0.65    0.48
  -7   0   1  565.33   15.19
   7   0  -1  576.92   16.89
  -7   0   2    0.17    0.52
   7   0  -2   -0.30    0.78
  -7   0   3  253.08    7.99
   7   0  -3  245.09    8.20
  -7   0   4    1.82    0.69
   7   0  -4   -0.48    0.82
  -7   0   5  162.18    6.42
   7   0  -5  157.71    5.56
  -7   0   6    0.30    0.87
   7   0  -6   -0.17    1.04
  -7   0   7   78.49    3.78
   7   0  -7   76.58    3.30
  -7   0   8    0.69    1.00
   7   0  -8    1.17    1.04
  -7   0   9  610.65   19.10
   7   0  -9  618.42   18.10
  -7   0  10   -0.56    1.39
   7   0 -10   -0.04    1.30
  -7   0  11    9.33    1.65
   7   0 -11    8.73    1.65
  -7   0  12    1.17    1.61
   7   0 -12   -0.22    1.52
  -7   0  13   29.91    3.04
   7   0 -13   28.82    2.73
  -7   0  14   -3.21    2.26
   7   0 -14    0.00    2.13
  -7   0  15    5.25    2.60
   7   0 -15    2.26    1.95
  -7   0  16    0.43    2.56
   7   0 -16   -0.48    2.73
  -7   0  17  350.58   12.72
   7   0 -17  354.10   14.41
  -7   0  18   -0.87    2.43
   7   0 -18    1.30    3.13
  -7   0  19   32.95    4.82
   7   0 -19   37.07    3.91
  -7   0  20    0.04    3.95
   7   0 -20    1.74    4.25
  -8   0 -21   -1.39    2.91
   8   0  21    0.52    3.00
  -8   0 -20   11.63    2.95
   8   0  20   10.85    3.73
  -8   0 -19    2.17    2.52
   8   0  19    1.56    2.60
  -8   0 -18    2.69    2.04
   8   0  18    2.17    2.26
  -8   0 -17    0.39    1.91
   8   0  17   -1.35    1.95
  -8   0 -16   10.90    1.95
   8   0  16    7.21    2.60
  -8   0 -15   -0.74    2.43
   8   0  15   -0.65    2.30
  -8   0 -14  103.32    5.43
   8   0  14  104.45    5.12
  -8   0 -13   -0.74    1.52
   8   0  13    1.17    1.61
  -8   0 -12   10.38    1.65
   8   0  12    9.46    1.48
  -8   0 -11    0.96    1.48
   8   0  11   -0.91    1.35
  -8   0 -10  294.24   11.16
   8   0  10  300.57    9.25
  -8   0  -9   -0.35    0.78
   8   0   9   -0.30    0.69
  -8   0  -8 1279.95   33.73
   8   0   8 1377.41   36.90
  -8   0  -7    0.13    0.61
   8   0   7   -1.09    0.87
  -8   0  -6  191.05    6.69
   8   0   6  186.75    6.08
  -8   0  -5   -0.09    0.52
   8   0   5    0.26    0.69
  -8   0  -4  883.75   23.48
   8   0   4  865.25   23.53
  -8   0  -3    0.09    0.48
   8   0   3    0.22    0.56
  -8   0  -2    9.46    0.78
   8   0   2    8.81    0.78
  -8   0  -1   -0.09    0.56
   8   0   1    0.22    0.43
  -8   0   0  672.60   19.32
   8   0   0  650.98   18.28
  -8   0   1    0.22    0.56
   8   0  -1    0.22    0.56
  -8   0   2   79.31    2.82
   8   0  -2   82.83    3.52
  -8   0   3   -0.35    0.91
   8   0  -3    0.09    0.74
  -8   0   4    0.69    0.96
   8   0  -4    0.91    0.91
  -8   0   5   -0.22    0.91
   8   0  -5    0.04    0.82
  -8   0   6  138.00    5.21
   8   0  -6  134.96    4.47
  -8   0   7    0.09    1.04
   8   0  -7    0.69    1.04
  -8   0   8    6.82    1.61
   8   0  -8    8.12    1.78
  -8   0   9    0.09    1.35
   8   0  -9   -1.56    1.48
  -8   0  10   32.82    2.43
   8   0 -10   32.91    2.39
  -8   0  11    1.52    1.61
   8   0 -11   -1.09    1.61
  -8   0  12  161.31    7.64
   8   0 -12  156.71    6.99
  -8   0  13    0.96    1.87
   8   0 -13   -0.48    1.78
  -8   0  14   37.64    3.56
   8   0 -14   38.16    3.39
  -8   0  15   -0.74    2.39
   8   0 -15   -0.48    2.30
  -8   0  16   48.92    4.12
   8   0 -16   37.03    3.52
  -8   0  17   -0.22    2.47
   8   0 -17    1.17    2.78
  -8   0  18  107.48    7.08
   8   0 -18  102.88    6.82
  -8   0  19   -0.48    3.52
   8   0 -19   -0.56    3.34
  -9   0 -20   -0.65    3.47
  -9   0 -19   11.29    3.60
   9   0  19    8.38    2.39
  -9   0 -18    0.17    1.82
   9   0  18   -0.56    2.47
  -9   0 -17    0.52    2.39
   9   0  17    0.43    2.56
  -9   0 -16    1.65    2.56
   9   0  16    0.56    1.56
  -9   0 -15   18.88    2.34
   9   0  15   13.93    1.82
  -9   0 -14   -0.91    1.69
   9   0  14    1.61    1.61
  -9   0 -13   16.24    1.82
   9   0  13   20.45    1.74
  -9   0 -12    1.30    1.69
   9   0  12    0.17    1.35
  -9   0 -11  133.10    6.08
   9   0  11  120.85    4.78
  -9   0 -10   -0.69    1.13
   9   0  10    0.43    0.96
  -9   0  -9  143.95    5.56
   9   0   9  142.47    5.12
  -9   0  -8    0.65    0.82
   9   0   8    0.74    0.74
  -9   0  -7  176.51    6.29
   9   0   7  182.45    6.38
  -9   0  -6    0.61    0.74
   9   0   6    0.00    0.52
  -9   0  -5    3.60    0.69
   9   0   5    3.17    0.82
  -9   0  -4    0.09    0.52
   9   0   4   -0.09    0.48
  -9   0  -3 1109.74   30.78
   9   0   3 1168.13   31.73
  -9   0  -2    0.00    0.61
   9   0   2    0.22    0.56
  -9   0  -1  666.91   19.27
   9   0   1  676.07   17.67
  -9   0   0    0.09    0.65
   9   0   0    0.52    0.65
  -9   0   1  209.24    6.90
   9   0  -1  198.91    6.47
  -9   0   2   -0.74    0.82
   9   0  -2    0.09    0.74
  -9   0   3  519.49   16.28
   9   0  -3  492.19   14.50
  -9   0   4   -0.43    1.04
   9   0  -4    0.09    0.96
  -9   0   5  383.83   11.85
   9   0  -5  376.02   10.85
  -9   0   6    0.43    1.22
   9   0  -6    0.30    1.00
  -9   0   7    6.16    1.74
   9   0  -7    5.73    1.35
  -9   0   8   -0.56    1.52
   9   0  -8   -0.74    1.26
  -9   0   9  328.66   10.98
   9   0  -9  302.96    8.64
  -9   0  10   -0.52    1.56
   9   0 -10    0.39    1.61
  -9   0  11    2.21    1.78
   9   0 -11    0.30    1.74
  -9   0  12    0.04    2.13
   9   0 -12   -0.17    1.82
  -9   0  13    2.69    2.00
   9   0 -13    2.39    2.04
  -9   0  14    1.09    2.21
   9   0 -14   -0.09    2.26
  -9   0  15  414.92   14.24
   9   0 -15  412.66   15.19
  -9   0  16    1.13    2.60
   9   0 -16   -0.26    2.56
  -9   0  17    6.47    2.91
   9   0 -17    6.69    2.95
  -9   0  18    1.65    3.26
   9   0 -18    0.74    3.65
  -9   0  19  194.83   10.98
   9   0 -19  189.01   10.77
 -10   0 -18    1.13    2.39
  10   0  18    0.65    1.74
 -10   0 -17    1.65    1.78
  10   0  17    0.39    1.56
 -10   0 -16   11.63    1.91
  10   0  16   12.33    1.74
 -10   0 -15   -0.52    1.87
  10   0  15   -1.91    2.08
 -10   0 -14   -0.13    1.43
  10   0  14    0.96    1.52
 -10   0 -13   -0.43    1.39
  10   0  13   -0.56    1.52
 -10   0 -12   30.82    2.13
  10   0  12   29.30    2.26
 -10   0 -11    0.56    1.22
  10   0  11   -0.35    1.13
 -10   0 -10    2.65    1.30
  10   0  10    2.73    0.96
 -10   0  -9   -0.52    0.78
  10   0   9   -0.13    1.09
 -10   0  -8   20.88    1.65
  10   0   8   21.66    1.52
 -10   0  -7    0.22    0.87
  10   0   7    0.09    0.74
 -10   0  -6  120.81    4.51
  10   0   6  116.17    4.30
 -10   0  -5    0.39    0.61
  10   0   5    0.22    0.78
 -10   0  -4  360.70   12.50
  10   0   4  408.27   12.89
 -10   0  -3   -0.04    0.69
  10   0   3    0.35    0.61
 -10   0  -2  178.76    6.38
  10   0   2  190.66    6.51
 -10   0  -1    0.61    0.69
  10   0   1    0.00    0.61
 -10   0   0  457.07   13.89
  10   0   0  478.51   13.67
 -10   0   1   -0.69    0.91
  10   0  -1    0.17    0.74
 -10   0   2   53.05    2.56
  10   0  -2   52.87    2.30
 -10   0   3   -0.35    0.91
  10   0  -3    0.82    1.04
 -10   0   4  680.80   20.62
  10   0  -4  667.22   18.93
 -10   0   5   -0.13    1.26
  10   0  -5    0.56    1.43
 -10   0   6  131.75    5.51
  10   0  -6  129.15    5.30
 -10   0   7   -0.78    1.26
  10   0  -7   -0.09    1.22
 -10   0   8    4.34    1.52
  10   0  -8    1.22    1.61
 -10   0   9    0.13    2.21
  10   0  -9   -1.26    1.52
 -10   0  10   95.11    4.73
  10   0 -10   95.07    4.64
 -10   0  11    1.52    2.21
  10   0 -11    0.61    1.78
 -10   0  12  146.16    6.08
  10   0 -12  144.21    6.86
 -10   0  13    0.26    2.17
  10   0 -13    0.91    2.08
 -10   0  14  634.96   18.93
  10   0 -14  629.93   19.36
 -10   0  15    2.26    2.60
  10   0 -15    0.52    2.87
 -10   0  16  381.92   15.11
  10   0 -16  381.27   13.63
 -10   0  17    0.52    3.13
  10   0 -17   -0.35    3.39
 -10   0  18    5.82    3.39
  10   0 -18    2.08    3.82
 -11   0 -17    3.08    2.26
  11   0  17    1.00    1.52
 -11   0 -16   -1.17    2.08
  11   0  16    0.48    1.48
 -11   0 -15    6.12    1.52
  11   0  15    5.86    1.69
 -11   0 -14   -0.74    1.39
  11   0  14    0.91    1.43
 -11   0 -13   93.03    4.91
  11   0  13   87.82    4.86
 -11   0 -12   -0.22    1.52
  11   0  12    0.00    1.26
 -11   0 -11   25.83    2.21
  11   0  11   26.96    1.69
 -11   0 -10   -0.52    0.91
  11   0  10    0.22    1.22
 -11   0  -9   83.78    3.99
  11   0   9   90.12    3.99
 -11   0  -8    0.35    0.78
  11   0   8   -0.52    0.78
 -11   0  -7  260.81    9.38
  11   0   7  262.50    9.68
 -11   0  -6    0.56    0.74
  11   0   6    0.91    0.82
 -11   0  -5   33.21    1.95
  11   0   5   35.12    2.08
 -11   0  -4    0.43    0.69
  11   0   4   -0.17    0.69
 -11   0  -3  388.22   13.59
  11   0   3  402.89   13.11
 -11   0  -2   -0.43    0.74
  11   0   2   -0.48    0.74
 -11   0  -1   90.21    3.52
  11   0   1   89.86    3.82
 -11   0   0    0.78    0.82
  11   0   0   -0.43    0.74
 -11   0   1  164.22    5.69
  11   0  -1  165.65    5.77
 -11   0   2   -0.04    1.00
  11   0  -2    0.35    0.82
 -11   0   3  171.60    6.69
  11   0  -3  176.33    5.69
 -11   0   4   -0.09    1.22
  11   0  -4    1.00    1.00
 -11   0   5  246.57    9.72
  11   0  -5  263.02    8.99
 -11   0   6   -0.69    1.30
  11   0  -6    0.69    1.30
 -11   0   7  145.16    6.47
  11   0  -7  144.60    6.12
 -11   0   8   -0.26    1.43
  11   0  -8   -0.82    1.52
 -11   0   9    1.22    1.74
  11   0  -9    1.09    1.65
 -11   0  10   -1.74    2.47
  11   0 -10    0.52    2.47
 -11   0  11   11.16    2.26
  11   0 -11   15.15    2.43
 -11   0  12    1.13    2.60
  11   0 -12    1.26    2.00
 -11   0  13  771.49   26.00
  11   0 -13  746.40   24.57
 -11   0  14    0.69    2.52
  11   0 -14   -0.65    2.43
 -11   0  15  108.61    5.64
  11   0 -15  121.98    7.16
 -11   0  16   -1.22    3.13
  11   0 -16   -0.48    3.08
 -11   0  17    3.47    3.08
  11   0 -17   -0.30    3.08
 -11   0  18   -3.39    4.12
  11   0 -18    0.43    4.43
 -12   0 -15    0.22    1.30
  12   0  15    0.65    1.13
 -12   0 -14    1.26    1.35
  12   0  14    0.30    1.35
 -12   0 -13    0.09    1.30
  12   0  13   -0.09    1.04
 -12   0 -12    5.82    1.39
  12   0  12    7.73    1.13
 -12   0 -11    0.00    1.00
  12   0  11   -0.52    1.00
 -12   0 -10   87.56    3.99
  12   0  10   85.82    4.21
 -12   0  -9    0.35    0.91
  12   0   9   -0.13    0.78
 -12   0  -8   86.21    3.82
  12   0   8   80.53    3.30
 -12   0  -7    0.22    0.96
  12   0   7    0.13    0.78
 -12   0  -6   82.52    3.47
  12   0   6   82.57    3.78
 -12   0  -5    0.00    0.74
  12   0   5    0.26    0.69
 -12   0  -4    3.17    1.04
  12   0   4    3.26    0.69
 -12   0  -3    0.30    0.78
  12   0   3   -0.30    1.22
 -12   0  -2   30.60    1.95
  12   0   2   32.51    1.91
 -12   0  -1    0.17    0.65
  12   0   1    0.48    0.87
 -12   0   0  242.27    8.77
  12   0   0  253.00    8.12
 -12   0   1   -0.09    1.00
  12   0  -1   -0.52    0.87
 -12   0   2    0.61    0.96
  12   0  -2   -0.56    1.09
 -12   0   3   -0.69    1.09
  12   0  -3    0.39    1.04
 -12   0   4   61.90    3.30
  12   0  -4   68.85    3.13
 -12   0   5   -0.87    1.69
  12   0  -5    0.13    1.39
 -12   0   6    1.22    1.30
  12   0  -6    1.39    1.61
 -12   0   7   -0.43    1.48
  12   0  -7   -0.30    1.61
 -12   0   8   36.99    3.00
  12   0  -8   37.94    3.04
 -12   0   9   -0.30    2.08
  12   0  -9    0.30    1.95
 -12   0  10   36.77    2.73
  12   0 -10   35.64    2.95
 -12   0  11   -0.39    2.08
  12   0 -11    0.61    2.39
 -12   0  12   13.67    2.56
  12   0 -12   12.72    2.52
 -12   0  13   -1.35    3.13
  12   0 -13    0.35    2.69
 -12   0  14    5.25    3.04
  12   0 -14    9.81    3.00
 -12   0  15    2.91    2.65
  12   0 -15    1.65    3.13
 -12   0  16   56.65    4.99
  12   0 -16   63.03    5.56
 -12   0  17   -1.04    3.39
  12   0 -17    2.56    3.52
 -13   0 -13    8.51    1.30
  13   0  13    7.29    1.17
 -13   0 -12   -0.30    1.13
  13   0  12   -0.13    0.82
 -13   0 -11   -0.30    1.00
  13   0  11    0.13    1.00
 -13   0 -10    0.61    1.48
  13   0  10   -0.09    0.91
  13   0   9  265.58    8.86
 -13   0  -8   -0.48    0.74
  13   0   8    0.35    0.82
 -13   0  -7   12.55    1.30
  13   0   7   12.15    1.26
 -13   0  -6    0.35    0.87
  13   0   6   -0.39    0.69
 -13   0  -5   78.57    3.91
  13   0   5   72.19    3.56
 -13   0  -4    0.17    0.82
  13   0   4   -0.04    0.69
 -13   0  -3   36.20    2.52
  13   0   3   34.60    2.00
 -13   0  -2   -0.43    1.04
  13   0   2   -0.26    0.91
 -13   0  -1    0.74    1.13
  13   0   1    0.91    1.13
 -13   0   0    0.13    1.22
  13   0   0   -0.35    1.00
 -13   0   1   12.94    1.39
  13   0  -1   10.77    1.39
 -13   0   2    0.09    1.22
  13   0  -2   -0.17    1.04
 -13   0   3   16.50    1.82
  13   0  -3   19.84    1.74
 -13   0   4   -0.30    1.39
  13   0  -4   -0.17    1.35
 -13   0   5   32.25    2.34
  13   0  -5   28.13    2.34
 -13   0   6   -0.26    1.26
  13   0  -6   -0.96    1.52
 -13   0   7   87.21    4.73
  13   0  -7   98.15    4.43
 -13   0   8    0.04    1.74
  13   0  -8   -0.26    1.87
 -13   0   9   -0.17    2.04
  13   0  -9    1.00    2.04
 -13   0  10   -0.48    1.82
  13   0 -10   -0.61    2.00
 -13   0  11   21.23    3.21
  13   0 -11   19.84    2.87
 -13   0  12   -0.39    2.65
  13   0 -12   -0.87    2.78
 -13   0  13    2.39    2.78
  13   0 -13    1.04    2.65
 -13   0  14    2.13    4.12
  13   0 -14   -0.48    4.34
 -13   0  15   23.75    3.73
  13   0 -15   23.35    3.69
 -13   0  16   -0.78    3.43
  13   0 -16   -0.26    3.39
 -14   0 -11    0.48    1.30
 -14   0 -10    4.56    1.82
  14   0  10    4.69    0.87
 -14   0  -9   -0.43    0.91
  14   0   9    0.13    0.52
 -14   0  -8    0.96    1.00
  14   0   8    0.96    0.56
 -14   0  -7    0.13    0.82
  14   0   7   -0.04    0.74
 -14   0  -6   33.04    1.91
  14   0   6   24.96    1.78
 -14   0  -5    0.00    0.69
  14   0   5   -0.35    0.78
 -14   0  -4    1.13    1.00
  14   0   4    1.04    0.87
 -14   0  -3   -0.04    0.78
  14   0   3   -0.13    1.04
 -14   0  -2    6.95    1.13
  14   0   2    7.73    1.13
 -14   0  -1   -0.56    0.87
  14   0   1    0.65    1.00
 -14   0   0   -0.48    0.91
  14   0   0    0.04    1.09
 -14   0   1    0.39    1.35
  14   0  -1    0.00    0.96
 -14   0   2  104.45    4.91
  14   0  -2  112.09    4.91
 -14   0   3    0.04    1.13
  14   0  -3    0.09    1.52
 -14   0   4   -1.04    1.78
  14   0  -4   -0.43    1.82
 -14   0   5    1.30    1.43
  14   0  -5   -0.04    1.43
 -14   0   6   17.71    2.65
  14   0  -6   17.49    2.39
 -14   0   7    0.30    1.69
  14   0  -7    1.56    1.91
 -14   0   8   37.12    3.08
  14   0  -8   29.74    3.04
 -14   0   9   -0.87    2.26
  14   0  -9   -0.35    2.30
 -14   0  10   23.40    3.34
  14   0 -10   20.27    2.91
 -14   0  11   -0.09    2.34
  14   0 -11    0.78    2.60
 -14   0  12    1.30    3.00
  14   0 -12    1.04    3.26
 -14   0  13   -0.91    2.60
  14   0 -13   -0.74    3.21
 -14   0  14  132.40    7.47
  14   0 -14  132.27    7.60
 -14   0  15    2.26    4.64
  14   0 -15   -3.04    4.82
 -15   0  -4    0.26    0.78
  15   0   4    0.00    0.61
 -15   0  -3    2.47    0.96
  15   0   3    2.43    0.96
 -15   0  -2   -0.13    1.09
  15   0   2   -0.09    0.91
 -15   0  -1   11.59    1.43
  15   0   1   10.64    1.35
 -15   0   0    0.39    1.04
  15   0   0    0.96    0.91
 -15   0   1   12.50    1.61
  15   0  -1   10.03    1.74
 -15   0   2    0.35    1.22
  15   0  -2    0.00    1.26
 -15   0   3   18.06    2.04
  15   0  -3   15.84    1.82
 -15   0   4    0.74    1.61
  15   0  -4   -0.69    1.52
 -15   0   5   38.77    3.47
  15   0  -5   38.03    2.87
 -15   0   6   -0.22    1.87
  15   0  -6    0.48    1.74
 -15   0   7   35.25    2.91
  15   0  -7   26.61    2.60
 -15   0   8    0.39    1.91
  15   0  -8   -0.13    2.47
 -15   0   9    0.39    2.08
  15   0  -9    0.48    1.95
 -15   0  10   -0.39    2.08
  15   0 -10    1.56    2.69
 -15   0  11   67.37    5.51
  15   0 -11   63.81    5.04
 -15   0  12   -1.74    2.56
  15   0 -12   -0.35    3.26
 -15   0  13   -1.09    3.47
  15   0 -13    2.34    3.43
 -15   0  14    0.48    3.21
  15   0 -14   -1.39    3.60
 -16   0  -3   -0.04    0.74
  16   0   3    0.30    0.82
 -16   0  -2    1.26    0.78
  16   0   2    0.43    0.87
 -16   0  -1    0.26    1.82
  16   0   1   -0.43    0.91
 -16   0   0   11.42    1.61
  16   0   0    7.64    1.17
 -16   0   1   -0.52    1.13
  16   0  -1    0.13    1.26
 -16   0   2   72.19    3.47
  16   0  -2   61.95    3.52
 -16   0   3    0.04    1.69
  16   0  -3   -0.35    1.52
 -16   0   4    1.52    1.74
  16   0  -4    1.22    1.48
 -16   0   5   -0.43    1.56
  16   0  -5    0.82    1.87
 -16   0   6    9.33    2.13
  16   0  -6    6.12    1.95
 -16   0   7    2.00    2.26
  16   0  -7    0.56    2.21
 -16   0   8   84.82    4.82
  16   0  -8   82.35    5.34
 -16   0   9    0.65    3.13
  16   0  -9   -0.82    2.95
 -16   0  10   32.91    3.99
  16   0 -10   29.13    3.52
 -16   0  11   -0.65    3.08
  16   0 -11   -0.74    2.56
 -16   0  12  153.33    9.85
  16   0 -12  139.74    8.94
 -16   0  13    2.26    3.39
  16   0 -13    3.00    3.91
 -17   0   1    7.55    1.61
  17   0  -1    5.82    1.95
 -17   0   2    0.39    1.35
  17   0  -2    0.39    0.91
 -17   0   3   11.37    1.87
  17   0  -3    9.03    1.52
 -17   0   4   -0.65    1.78
  17   0  -4   -0.26    1.82
 -17   0   5   31.13    2.43
  17   0  -5   27.83    2.78
 -17   0   6    0.74    2.60
  17   0  -6    1.43    1.78
 -17   0   7    0.52    1.78
  17   0  -7    0.61    2.26
 -17   0   8   -0.74    2.00
  17   0  -8    0.30    2.34
 -17   0   9   19.01    4.21
  17   0  -9   13.02    3.30
 -17   0  10   -0.17    2.52
  17   1 -11    7.86    4.47
  17   1 -10    1.26    2.43
 -17  -1  10    1.39    2.30
  17   1  -9    3.78    3.21
 -17  -1   9    2.60    2.78
  17   1  -8    1.26    2.08
 -17  -1   8    0.04    2.47
  17   1  -7    0.48    2.21
 -17  -1   7    0.30    2.21
  17   1  -6    3.26    2.17
 -17  -1   6    4.12    2.08
  17   1  -5    2.56    2.34
 -17  -1   5    3.43    2.13
  17   1  -4   -1.43    1.95
 -17  -1   4   -1.09    1.78
  17   1  -3    5.21    2.04
 -17  -1   3    2.91    1.82
  17   1  -2    0.91    1.74
 -17  -1   2    1.35    1.56
  17   1  -1    0.30    1.30
 -17  -1   1    0.43    1.65
  17   1   0    9.51    1.78
 -17  -1   0   13.72    1.74
  17   1   1    0.96    1.61
 -17  -1  -1    0.13    1.87
  16   1 -12   -0.61    3.65
 -16  -1  12    0.04    2.91
  16   1 -11    8.38    2.95
 -16  -1  11    8.99    2.73
  16   1 -10   -1.74    3.13
 -16  -1  10   -1.26    3.34
  16   1  -9    5.90    2.60
 -16  -1   9    1.78    2.60
  16   1  -8    5.34    2.26
 -16  -1   8   10.64    2.43
  16   1  -7   10.98    2.56
 -16  -1   7   10.24    2.82
  16   1  -6    1.35    2.30
 -16  -1   6    1.82    2.17
  16   1  -5   57.26    3.82
 -16  -1   5   56.04    3.99
  16   1  -4    8.33    1.95
 -16  -1   4    7.12    1.91
  16   1  -3   11.11    2.21
 -16  -1   3   10.46    2.21
  16   1  -2    0.26    1.61
 -16  -1   2    0.22    2.04
  16   1  -1    2.30    2.04
 -16  -1   1    1.52    1.48
  16   1   0    4.95    1.65
 -16  -1   0    4.82    1.56
  16   1   1   24.66    2.39
 -16  -1  -1   28.91    2.26
  16   1   2    4.04    1.26
 -16  -1  -2    2.82    1.65
  16   1   3    1.00    1.26
 -16  -1  -3    0.96    1.30
  16   1   4   10.24    1.43
 -16  -1  -4   10.16    1.52
  16   1   5   40.33    2.73
 -16  -1  -5   53.44    2.87
  16   1   6    0.61    0.74
 -16  -1  -6    2.60    1.69
  15   1 -13   16.71    3.91
 -15  -1  13   18.80    4.04
  15   1 -12   12.98    3.30
 -15  -1  12    6.38    2.60
  15   1 -11   10.77    3.43
 -15  -1  11    9.03    3.47
  15   1 -10   -0.35    3.00
 -15  -1  10    1.04    2.78
  15   1  -9    0.43    2.34
 -15  -1   9    1.22    2.30
  15   1  -8   27.44    3.65
 -15  -1   8   26.52    3.13
  15   1  -7    7.29    2.26
 -15  -1   7    8.55    2.52
  15   1  -6   21.62    2.52
 -15  -1   6   25.18    2.65
  15   1  -5   -1.17    1.95
 -15  -1   5    0.35    1.78
  15   1  -4   87.30    4.34
 -15  -1   4   81.52    5.38
  15   1  -3   14.15    1.87
 -15  -1   3   12.24    1.91
  15   1  -2   98.24    4.56
 -15  -1   2   95.37    5.25
  15   1  -1   83.87    4.25
 -15  -1   1   82.09    3.86
  15   1   0   33.04    2.34
 -15  -1   0   32.56    2.47
  15   1   1   31.43    2.30
 -15  -1  -1   31.52    2.13
  15   1   2   62.60    3.47
 -15  -1  -2   71.11    3.26
  15   1   3   11.46    1.69
 -15  -1  -3   11.20    1.69
  15   1   4   55.91    2.95
 -15  -1  -4   64.46    3.30
  15   1   5   -0.61    1.22
 -15  -1  -5   -0.56    1.39
  15   1   6    5.47    0.96
 -15  -1  -6    7.86    1.52
  15   1   7    2.04    1.04
 -15  -1  -7    3.39    0.82
  15   1   8   20.71    1.56
 -15  -1  -8   18.62    1.87
  15   1   9    0.09    1.04
 -15  -1  -9   -0.26    0.87
  14   1 -15    9.55    3.91
 -14  -1  15    1.95    3.56
  14   1 -14   19.80    4.21
 -14  -1  14   16.93    3.30
  14   1 -13    8.38    3.52
 -14  -1  13    6.86    3.21
  14   1 -12    0.43    2.69
 -14  -1  12   -0.48    3.26
  14   1 -11   56.43    4.99
 -14  -1  11   57.13    4.82
  14   1 -10   11.81    2.65
 -14  -1  10   11.72    2.60
  14   1  -9    2.43    2.60
 -14  -1   9    1.30    2.56
  14   1  -8    0.56    2.73
 -14  -1   8    1.65    2.26
  14   1  -7   64.55    4.34
 -14  -1   7   68.02    4.60
  14   1  -6   24.01    2.91
 -14  -1   6   21.88    2.78
  14   1  -5   61.17    3.47
 -14  -1   5   55.04    3.65
  14   1  -4   17.58    2.04
 -14  -1   4   14.72    2.17
  14   1  -3   82.39    3.91
 -14  -1   3   78.18    3.86
  14   1  -2   38.33    2.56
 -14  -1   2   38.50    2.69
  14   1  -1  450.69   16.06
 -14  -1   1  418.13   15.28
  14   1   0   19.53    2.26
 -14  -1   0   17.10    1.87
  14   1   1    4.34    1.43
 -14  -1  -1    4.17    1.65
  14   1   2   10.51    1.56
 -14  -1  -2   11.11    1.61
  14   1   3   76.84    3.99
 -14  -1  -3   76.75    3.65
  14   1   4   36.29    2.13
 -14  -1  -4   34.60    2.34
  14   1   5    0.43    1.30
 -14  -1  -5    1.35    1.04
  14   1   6    5.21    1.35
 -14  -1  -6    5.47    1.35
  14   1   7   11.37    1.65
 -14  -1  -7   12.29    1.43
  14   1   8    1.00    1.00
 -14  -1  -8    0.65    1.56
  14   1   9    7.16    1.35
 -14  -1  -9    9.85    1.65
  14   1  10    3.43    1.26
 -14  -1 -10    3.82    1.43
  14   1  11    0.26    0.82
 -14  -1 -11    1.09    2.26
 -14  -1 -12    0.00    1.39
  13   1 -16    2.30    3.47
 -13  -1  16   -0.48    3.65
  13   1 -15    3.47    3.82
 -13  -1  15    7.99    3.65
  13   1 -14  147.64    7.55
 -13  -1  14  126.67    7.81
  13   1 -13    4.12    3.39
 -13  -1  13    1.43    2.60
  13   1 -12    1.61    3.13
 -13  -1  12    1.69    2.56
  13   1 -11   11.20    2.56
 -13  -1  11   11.37    3.00
  13   1 -10   17.41    3.56
 -13  -1  10   23.53    3.08
  13   1  -9   41.20    3.34
 -13  -1   9   42.24    3.78
  13   1  -8   52.14    3.65
 -13  -1   8   49.75    3.52
  13   1  -7   18.23    2.17
 -13  -1   7   17.23    2.13
  13   1  -6   14.24    2.17
 -13  -1   6   15.32    2.26
  13   1  -5   22.10    2.43
 -13  -1   5   17.41    2.21
  13   1  -4  474.56   14.59
 -13  -1   4  452.94   14.98
  13   1  -3  121.68    5.17
 -13  -1   3  123.11    5.04
  13   1  -2  145.25    5.12
 -13  -1   2  135.09    5.69
  13   1  -1   23.57    1.78
 -13  -1   1   22.53    1.87
  13   1   0   53.44    2.56
 -13  -1   0   59.91    3.04
  13   1   1    0.74    1.30
 -13  -1  -1    1.65    1.22
  13   1   2   95.24    3.56
 -13  -1  -2   97.33    3.95
  13   1   3   18.02    1.74
 -13  -1  -3   14.15    1.56
  13   1   4   33.95    2.04
 -13  -1  -4   28.39    2.17
  13   1   5    6.95    1.13
 -13  -1  -5    7.73    1.22
  13   1   6    9.98    1.35
 -13  -1  -6    7.55    1.35
  13   1   7    1.00    1.39
 -13  -1  -7    0.43    1.22
  13   1   8    0.78    0.96
 -13  -1  -8    0.74    1.22
  13   1   9    5.21    1.30
 -13  -1  -9    6.34    1.52
  13   1  10   12.33    1.39
 -13  -1 -10   19.01    1.95
  13   1  11    0.09    1.35
 -13  -1 -11    3.04    1.91
  13   1  12    4.60    1.52
 -13  -1 -12    3.08    1.43
  13   1  13    2.82    1.35
 -13  -1 -13    0.17    1.26
  13   1  14    1.56    1.65
 -13  -1 -14    2.00    2.04
  12   1 -17    4.17    5.56
  12   1 -16   33.90    4.04
 -12  -1  16   36.77    4.38
  12   1 -15  251.39   10.38
 -12  -1  15  228.47    9.51
  12   1 -14    4.86    3.47
 -12  -1  14    1.74    3.65
  12   1 -13    1.00    2.69
 -12  -1  13    0.61    2.47
  12   1 -12    2.60    2.26
 -12  -1  12    2.39    2.21
  12   1 -11    4.47    2.13
 -12  -1  11    6.51    3.17
  12   1 -10    6.51    2.08
 -12  -1  10    6.60    2.00
  12   1  -9   20.23    2.43
 -12  -1   9   22.53    2.30
  12   1  -8   -0.17    2.00
 -12  -1   8    0.65    1.95
  12   1  -7  120.51    4.99
 -12  -1   7  106.83    4.82
  12   1  -6   37.16    2.65
 -12  -1   6   37.64    2.91
  12   1  -5   49.49    2.91
 -12  -1   5   51.22    2.82
  12   1  -4   78.23    3.69
 -12  -1   4   77.40    3.73
  12   1  -3   21.18    1.91
 -12  -1   3   24.27    1.87
  12   1  -2   11.50    1.43
 -12  -1   2   10.77    1.39
  12   1  -1   23.57    1.82
 -12  -1   1   21.79    2.04
  12   1   0    8.29    1.30
 -12  -1   0    6.47    1.22
  12   1   1    4.47    1.39
 -12  -1  -1    3.17    1.00
  12   1   2   28.43    1.61
 -12  -1  -2   28.35    1.95
  12   1   3   81.09    3.65
 -12  -1  -3   82.91    3.69
  12   1   4    0.74    0.87
 -12  -1  -4    0.39    1.04
  12   1   5   11.59    1.22
 -12  -1  -5   12.42    1.48
  12   1   6   11.46    1.35
 -12  -1  -6   12.42    1.39
  12   1   7    7.03    1.17
 -12  -1  -7    8.12    1.56
  12   1   8   23.14    1.78
 -12  -1  -8   23.09    2.08
  12   1   9  177.81    6.99
 -12  -1  -9  168.43    6.51
  12   1  10    0.26    1.26
 -12  -1 -10    0.04    1.35
  12   1  11    1.35    1.30
 -12  -1 -11    3.52    1.95
  12   1  12    1.61    1.22
 -12  -1 -12   -0.48    1.61
  12   1  13    0.91    1.43
 -12  -1 -13    1.61    1.39
  12   1  14    0.04    1.78
 -12  -1 -14    0.04    1.52
  12   1  15    6.03    1.39
 -12  -1 -15    9.29    2.30
 -12  -1 -16    1.52    4.17
  11   1 -17    3.95    4.21
 -11  -1  17    2.95    3.73
  11   1 -16   -0.48    3.08
 -11  -1  16    0.43    3.04
  11   1 -15   -0.13    2.65
 -11  -1  15    3.69    3.00
  11   1 -14   60.90    5.04
 -11  -1  14   60.77    4.82
  11   1 -13   10.98    2.73
 -11  -1  13   12.02    2.69
  11   1 -12   28.35    2.82
 -11  -1  12   29.61    2.78
  11   1 -11    0.91    2.26
 -11  -1  11    0.04    1.87
  11   1 -10  142.00    6.16
 -11  -1  10  132.40    6.34
  11   1  -9    4.78    1.82
 -11  -1   9    2.91    2.17
  11   1  -8   12.02    2.26
 -11  -1   8   10.64    1.87
  11   1  -7   -0.17    1.56
 -11  -1   7   -0.30    1.39
  11   1  -6   37.72    2.52
 -11  -1   6   32.34    2.87
  11   1  -5   24.18    2.26
 -11  -1   5   22.57    2.17
  11   1  -4   23.53    2.04
 -11  -1   4   21.31    2.04
  11   1  -3    9.33    1.39
 -11  -1   3   11.42    1.61
  11   1  -2   12.59    1.48
 -11  -1   2   12.76    1.61
  11   1  -1   -0.22    1.00
 -11  -1   1    1.35    1.35
  11   1   0  139.78    4.82
 -11  -1   0  140.74    5.43
  11   1   1   15.32    1.43
 -11  -1  -1   10.81    1.22
  11   1   2  106.75    3.78
 -11  -1  -2  102.45    4.08
  11   1   3   49.84    2.47
 -11  -1  -3   44.41    3.00
  11   1   4   22.14    1.52
 -11  -1  -4   21.01    1.56
  11   1   5    2.34    1.00
 -11  -1  -5    2.26    1.04
  11   1   6   27.39    1.69
 -11  -1  -6   26.48    2.00
  11   1   7    6.86    1.13
 -11  -1  -7    5.38    1.13
  11   1   8    8.81    1.48
 -11  -1  -8   10.90    1.61
  11   1   9    7.21    1.35
 -11  -1  -9   10.33    1.35
  11   1  10  101.67    4.38
 -11  -1 -10  104.27    4.38
  11   1  11   36.86    2.17
 -11  -1 -11   34.21    2.34
  11   1  12    4.34    1.61
 -11  -1 -12    3.21    1.39
  11   1  13   -0.30    1.61
 -11  -1 -13    0.87    1.69
  11   1  14    5.77    1.56
 -11  -1 -14    5.12    1.78
  11   1  15   -0.13    1.61
 -11  -1 -15   -0.35    1.52
  11   1  16   21.71    2.65
 -11  -1 -16   24.61    2.87
  11   1  17    6.51    2.30
 -11  -1 -17    3.56    2.43
  10   1 -18   -1.69    3.34
 -10  -1  18   -2.08    3.52
  10   1 -17   37.90    4.78
 -10  -1  17   45.41    4.43
  10   1 -16   27.39    3.52
 -10  -1  16   24.01    3.56
  10   1 -15   26.35    3.60
 -10  -1  15   27.22    3.08
  10   1 -14   86.91    5.12
 -10  -1  14   89.12    5.12
  10   1 -13   79.83    5.21
 -10  -1  13   80.92    5.82
  10   1 -12    8.94    2.26
 -10  -1  12    9.38    2.17
  10   1 -11   69.54    4.04
 -10  -1  11   67.46    3.99
  10   1 -10    9.81    1.95
 -10  -1  10    9.51    2.13
  10   1  -9    6.69    2.04
 -10  -1   9    6.77    1.69
  10   1  -8   52.40    3.21
 -10  -1   8   47.19    2.87
  10   1  -7  467.75   14.37
 -10  -1   7  491.67   18.58
  10   1  -6    2.43    1.39
 -10  -1   6    4.60    1.56
  10   1  -5   19.80    2.08
 -10  -1   5   16.89    2.21
  10   1  -4   -0.39    1.17
 -10  -1   4   -0.39    1.22
  10   1  -3  591.47   17.67
 -10  -1   3  618.12   18.36
  10   1  -2  296.15    9.55
 -10  -1   2  316.33    9.68
  10   1  -1  279.00    9.77
 -10  -1   1  272.10    8.55
  10   1   0   89.82    3.82
 -10  -1   0   79.83    3.69
  10   1   1   74.71    3.00
 -10  -1  -1   63.60    3.17
  10   1   2   20.10    1.39
 -10  -1  -2   20.84    1.48
  10   1   3  280.13    8.90
 -10  -1  -3  302.18   10.85
  10   1   4   26.61    1.52
 -10  -1  -4   28.13    1.95
  10   1   5   61.03    2.65
 -10  -1  -5   59.86    2.65
  10   1   6    4.95    1.00
 -10  -1  -6    6.73    1.17
  10   1   7  108.18    4.08
 -10  -1  -7  107.40    4.21
  10   1   8    2.82    1.00
 -10  -1  -8    1.74    1.13
  10   1   9   26.48    2.00
 -10  -1  -9   26.44    2.34
  10   1  10   12.50    1.52
 -10  -1 -10   13.37    1.74
  10   1  11   63.29    3.69
 -10  -1 -11   56.65    3.60
  10   1  12    5.43    1.61
 -10  -1 -12    2.52    1.69
  10   1  13   26.44    2.52
 -10  -1 -13   26.48    2.30
  10   1  14   32.34    3.17
 -10  -1 -14   35.60    2.91
  10   1  15    3.26    2.00
 -10  -1 -15    2.69    2.08
  10   1  16   -0.43    2.47
 -10  -1 -16    0.43    2.69
  10   1  17    2.17    2.26
 -10  -1 -17    3.52    2.47
  10   1  18   13.80    3.43
 -10  -1 -18   18.58    2.78
 -10  -1 -19   67.76    5.25
   9   1 -19   19.10    3.78
  -9  -1  19   23.53    3.69
   9   1 -18    2.43    3.30
  -9  -1  18    4.25    3.21
   9   1 -17   23.31    3.52
  -9  -1  17   21.97    3.39
   9   1 -16   51.22    4.12
  -9  -1  16   53.44    4.17
   9   1 -15    4.08    2.56
  -9  -1  15    1.74    2.39
   9   1 -14   22.05    3.26
  -9  -1  14   21.66    3.04
   9   1 -13    7.12    2.87
  -9  -1  13    5.69    3.00
   9   1 -12  144.38    5.99
  -9  -1  12  160.53    7.42
   9   1 -11   53.00    3.17
  -9  -1  11   50.27    3.65
   9   1 -10   76.97    4.08
  -9  -1  10   68.68    4.30
   9   1  -9   13.37    1.91
  -9  -1   9   15.67    1.91
   9   1  -8   12.68    1.74
  -9  -1   8   13.24    1.61
   9   1  -7    2.13    1.39
  -9  -1   7    1.17    1.52
   9   1  -6  436.62   14.33
  -9  -1   6  432.02   13.37
   9   1  -5  122.20    4.69
  -9  -1   5  128.36    4.82
   9   1  -4  681.98   19.53
  -9  -1   4  671.25   19.62
   9   1  -3   24.83    1.74
  -9  -1   3   23.57    1.61
   9   1  -2  523.01   15.41
  -9  -1   2  544.06   16.06
   9   1  -1  131.32    4.47
  -9  -1   1  140.82    5.25
   9   1   0  486.28   14.37
  -9  -1   0  495.75   14.98
   9   1   1    3.91    0.82
  -9  -1  -1    4.08    1.04
   9   1   2    0.82    0.74
  -9  -1  -2   -0.48    0.87
   9   1   3  134.14    4.64
  -9  -1  -3  138.48    5.21
   9   1   4  507.34   16.02
  -9  -1  -4  530.30   16.58
   9   1   5   48.06    2.17
  -9  -1  -5   42.50    2.30
   9   1   6  474.43   14.11
  -9  -1  -6  469.14   15.32
   9   1   7    0.22    0.87
  -9  -1  -7    0.26    0.96
   9   1   8   39.63    2.04
  -9  -1  -8   39.98    2.08
   9   1   9    4.17    1.30
  -9  -1  -9    4.21    1.22
   9   1  10   78.88    3.52
  -9  -1 -10   73.45    3.13
   9   1  11    1.13    1.43
  -9  -1 -11    0.78    1.26
   9   1  12   10.72    1.61
  -9  -1 -12    6.90    1.82
   9   1  13   17.62    2.13
  -9  -1 -13   16.24    2.26
   9   1  14  104.31    5.17
  -9  -1 -14   92.64    4.47
   9   1  15   14.67    2.34
  -9  -1 -15   14.24    2.30
   9   1  16    0.39    1.65
  -9  -1 -16    0.30    2.04
   9   1  17    3.43    2.08
  -9  -1 -17    1.30    2.04
   9   1  18   -0.22    2.26
  -9  -1 -18   -0.04    2.26
   9   1  19    2.21    2.52
  -9  -1 -19    0.78    2.34
   9   1  20    0.65    1.82
  -9  -1 -20    0.74    2.47
   8   1 -19    1.30    3.60
  -8  -1  19    3.21    3.34
   8   1 -18   24.05    3.34
  -8  -1  18   25.96    3.91
   8   1 -17   45.62    4.64
  -8  -1  17   47.88    4.30
   8   1 -16   84.52    4.86
  -8  -1  16   96.72    5.12
   8   1 -15  145.77    7.08
  -8  -1  15  144.25    6.90
   8   1 -14   21.84    2.65
  -8  -1  14   19.93    2.65
   8   1 -13  218.83    8.47
  -8  -1  13  207.46    7.99
   8   1 -12    1.09    1.61
  -8  -1  12    1.09    2.21
   8   1 -11  363.04   13.15
  -8  -1  11  357.18   12.07
   8   1 -10  154.24    5.64
  -8  -1  10  153.89    6.21
   8   1  -9 1433.10   37.07
  -8  -1   9 1446.34   38.55
   8   1  -8  459.02   14.54
  -8  -1   8  470.35   15.32
   8   1  -7   48.79    3.26
  -8  -1   7   51.27    2.87
   8   1  -6    1.78    1.09
  -8  -1   6    1.04    1.04
   8   1  -5  787.77   21.71
  -8  -1   5  780.52   20.40
   8   1  -4 1097.50   29.17
  -8  -1   4 1134.14   30.30
   8   1  -3 2955.98   72.84
  -8  -1   3 2950.16   71.93
   8   1  -2    2.30    0.78
  -8  -1   2    2.30    0.87
   8   1  -1   54.48    2.52
  -8  -1   1   48.79    2.34
   8   1   0  104.05    3.43
  -8  -1   0  104.97    3.95
   8   1   1 2091.68   51.96
  -8  -1  -1 2191.83   54.91
   8   1   2  158.93    5.21
  -8  -1  -2  150.72    5.43
   8   1   3  290.24    9.90
  -8  -1  -3  268.93    8.73
   8   1   4   87.78    3.21
  -8  -1  -4   87.82    3.73
   8   1   5  144.82    4.51
  -8  -1  -5  140.74    4.86
   8   1   6    2.21    0.96
  -8  -1  -6    1.22    0.82
   8   1   7   26.05    1.56
  -8  -1  -7   26.26    1.74
   8   1   8  126.89    4.82
  -8  -1  -8  123.85    4.86
   8   1   9    1.48    1.39
  -8  -1  -9    2.08    1.17
   8   1  10    0.48    1.22
  -8  -1 -10   -0.17    1.13
   8   1  11  166.48    6.77
  -8  -1 -11  160.05    6.90
   8   1  12   31.69    2.30
  -8  -1 -12   25.66    2.60
   8   1  13   62.51    3.52
  -8  -1 -13   67.16    3.78
   8   1  14    2.47    1.52
  -8  -1 -14    2.34    1.69
   8   1  15    0.56    1.95
  -8  -1 -15    0.82    2.08
   8   1  16   11.20    2.08
  -8  -1 -16   10.38    2.08
   8   1  17   11.46    2.34
  -8  -1 -17   17.36    2.43
   8   1  18   12.20    2.34
  -8  -1 -18   16.24    2.56
   8   1  19    2.00    2.56
  -8  -1 -19    1.39    3.08
   8   1  20    7.77    3.00
  -8  -1 -20    3.91    3.73
   8   1  21    8.77    3.99
  -8  -1 -21   11.24    3.47
   7   1 -20    7.08    3.95
  -7  -1  20    6.16    3.78
   7   1 -19    4.86    3.30
  -7  -1  19    1.39    3.99
   7   1 -18   12.85    3.69
  -7  -1  18   11.50    3.65
   7   1 -17   86.82    5.73
  -7  -1  17   78.96    5.34
   7   1 -16  404.63   13.50
  -7  -1  16  390.17   14.15
   7   1 -15    9.55    2.43
  -7  -1  15    9.64    2.39
   7   1 -14   43.32    3.73
  -7  -1  14   43.50    3.43
   7   1 -13   28.39    2.82
  -7  -1  13   23.44    2.65
   7   1 -12   96.85    4.73
  -7  -1  12   97.41    4.82
   7   1 -11   50.92    2.95
  -7  -1  11   56.04    3.08
   7   1 -10    1.95    1.39
  -7  -1  10    0.56    1.30
   7   1  -9   20.14    2.00
  -7  -1   9   24.14    2.30
   7   1  -8 1133.79   37.85
  -7  -1   8 1197.60   37.72
   7   1  -7  297.66    8.68
  -7  -1   7  295.36    9.72
   7   1  -6  407.88   12.07
  -7  -1   6  394.04   12.20
   7   1  -5    1.00    0.96
  -7  -1   5    0.04    0.78
   7   1  -4    1.26    0.82
  -7  -1   4    0.26    0.91
   7   1  -3  107.48    4.25
  -7  -1   3  107.31    4.12
   7   1  -2    1.30    0.78
  -7  -1   2    0.22    0.78
   7   1  -1  344.68   10.03
  -7  -1   1  346.20   11.07
   7   1   0  946.74   25.83
  -7  -1   0 1039.55   28.30
   7   1   1  319.80   10.77
  -7  -1  -1  327.57   10.81
   7   1   2  394.51   12.55
  -7  -1  -2  402.67   12.15
   7   1   3   17.93    1.30
  -7  -1  -3   18.58    1.30
   7   1   4  351.75   11.85
  -7  -1  -4  348.50   11.16
   7   1   5   12.72    1.09
  -7  -1  -5   13.24    1.00
   7   1   6  118.29    4.43
  -7  -1  -6  126.06    4.51
   7   1   7  124.37    4.43
  -7  -1  -7  122.76    4.51
   7   1   8   34.47    1.69
  -7  -1  -8   32.99    1.74
   7   1   9   23.88    1.65
  -7  -1  -9   22.23    1.78
   7   1  10   74.97    4.04
  -7  -1 -10   76.14    3.91
   7   1  11    3.30    1.39
  -7  -1 -11    2.00    1.35
   7   1  12    5.99    1.61
  -7  -1 -12    4.82    1.87
   7   1  13    0.13    1.30
  -7  -1 -13    0.39    1.61
   7   1  14  130.62    5.08
  -7  -1 -14  123.33    5.04
   7   1  15    3.13    2.04
  -7  -1 -15    2.21    2.13
   7   1  16   19.53    2.73
  -7  -1 -16   21.92    2.39
   7   1  17    8.77    2.43
  -7  -1 -17    5.34    2.26
   7   1  18   32.38    3.30
  -7  -1 -18   31.17    3.47
   7   1  19   28.82    4.51
  -7  -1 -19   29.69    3.95
   7   1  20   29.39    3.91
  -7  -1 -20   35.21    4.12
   7   1  21    2.60    3.08
  -7  -1 -21   10.33    2.91
  -7  -1 -22    0.17    2.69
   6   1 -20    1.43    4.17
  -6  -1  20    0.39    5.60
   6   1 -19   19.97    5.08
  -6  -1  19   20.79    3.47
   6   1 -18   12.46    3.34
  -6  -1  18    6.55    6.38
   6   1 -17   10.24    3.21
  -6  -1  17    6.73    2.95
   6   1 -16   20.53    3.00
  -6  -1  16   19.71    2.78
   6   1 -15    4.73    2.69
  -6  -1  15    3.78    1.95
   6   1 -14    0.04    1.82
  -6  -1  14    0.30    1.69
   6   1 -13    2.08    1.78
  -6  -1  13    1.35    1.69
   6   1 -12   37.03    2.91
  -6  -1  12   31.43    3.17
   6   1 -11 1841.64   48.40
  -6  -1  11 1910.70   52.05
   6   1 -10  328.75   10.77
  -6  -1  10  327.40   10.33
   6   1  -9  683.10   21.79
  -6  -1   9  605.83   20.45
   6   1  -8   31.69    2.04
  -6  -1   8   28.82    2.00
   6   1  -7  216.53    6.86
  -6  -1   7  220.92    7.55
   6   1  -6   21.79    1.56
  -6  -1   6   23.66    1.61
   6   1  -5  576.58   16.71
  -6  -1   5  571.28   16.80
   6   1  -4  205.55    7.16
  -6  -1   4  221.65    7.12
   6   1  -3 1156.02   31.34
  -6  -1   3 1158.27   30.99
   6   1  -2    1.04    0.69
  -6  -1   2   -0.43    0.74
   6   1  -1  346.28   10.81
  -6  -1   1  359.78   10.72
   6   1   0  578.92   16.89
  -6  -1   0  560.51   16.63
   6   1   1   60.43    2.82
  -6  -1  -1   58.82    2.34
   6   1   2  370.46   11.16
  -6  -1  -2  363.26   12.29
   6   1   3    1.61    0.78
  -6  -1  -3    1.22    0.74
   6   1   4   34.12    1.69
  -6  -1  -4   35.08    1.56
   6   1   5    2.00    0.74
  -6  -1  -5    1.95    0.74
   6   1   6  176.90    6.21
  -6  -1  -6  177.90    6.12
   6   1   7  290.20    9.42
  -6  -1  -7  297.01    8.81
   6   1   8   14.89    1.48
  -6  -1  -8   16.02    1.35
   6   1   9  392.39   11.59
  -6  -1  -9  414.66   11.50
   6   1  10   66.03    3.30
  -6  -1 -10   69.89    3.04
   6   1  11   22.14    1.82
  -6  -1 -11   19.45    1.78
   6   1  12    4.38    1.56
  -6  -1 -12    2.47    1.48
   6   1  13   80.35    3.60
  -6  -1 -13   60.47    3.30
   6   1  14   77.96    3.86
  -6  -1 -14   76.19    3.95
   6   1  15   27.22    2.60
  -6  -1 -15   25.53    2.60
   6   1  16   30.26    3.00
  -6  -1 -16   32.99    3.43
   6   1  17   60.34    4.12
  -6  -1 -17   60.90    4.73
   6   1  18    4.04    2.39
  -6  -1 -18    4.69    3.30
   6   1  19    5.69    3.17
  -6  -1 -19    7.25    2.60
   6   1  20    0.52    2.87
  -6  -1 -20    1.52    2.91
   6   1  21   23.96    3.69
  -6  -1 -21   25.13    4.12
   6   1  22    0.74    3.39
  -6  -1 -22    2.13    3.52
   5   1 -21    0.00    3.34
  -5  -1  21    0.48    3.47
   5   1 -20    8.90    3.21
  -5  -1  20   16.02    3.39
   5   1 -19    8.81    3.30
  -5  -1  19   12.98    3.69
   5   1 -18   94.85    5.56
  -5  -1  18   92.25    5.51
   5   1 -17   57.26    5.60
  -5  -1  17   60.30    4.21
   5   1 -16   39.42    6.16
  -5  -1  16   44.32    4.17
   5   1 -15   45.15    3.73
  -5  -1  15   43.63    4.64
   5   1 -14    3.21    1.87
  -5  -1  14    8.20    3.21
   5   1 -13   13.63    2.08
  -5  -1  13   18.67    2.08
   5   1 -12  194.26    7.34
  -5  -1  12  196.78    7.77
   5   1 -11   39.68    2.87
  -5  -1  11   38.24    3.04
   5   1 -10   57.30    3.00
  -5  -1  10   54.35    3.13
   5   1  -9  131.97    4.82
  -5  -1   9  146.38    5.69
   5   1  -8  501.48   14.50
  -5  -1   8  499.65   14.02
   5   1  -7   16.97    1.35
  -5  -1   7   19.40    1.61
   5   1  -6  182.63    6.21
  -5  -1   6  167.91    5.73
   5   1  -5  548.01   15.11
  -5  -1   5  562.99   16.63
   5   1  -4  279.17    9.64
  -5  -1   4  281.17    8.81
   5   1  -3  331.26   10.68
  -5  -1   3  361.65   11.42
   5   1  -2    0.61    0.52
  -5  -1   2    0.61    0.56
   5   1  -1    5.56    0.78
  -5  -1   1    5.30    0.65
   5   1   0  384.27   11.50
  -5  -1   0  373.89   10.81
   5   1   1   16.89    1.00
  -5  -1  -1   14.59    0.91
   5   1   2 2126.41   54.13
  -5  -1  -2 2022.57   50.57
   5   1   3  399.94   11.42
  -5  -1  -3  389.30   11.85
   5   1   4  606.36   18.15
  -5  -1  -4  614.43   18.15
   5   1   5  158.01    5.64
  -5  -1  -5  154.02    5.51
   5   1   6   45.67    2.21
  -5  -1  -6   43.89    1.91
   5   1   7   48.27    2.13
  -5  -1  -7   51.31    2.43
   5   1   8  619.12   17.10
  -5  -1  -8  612.61   17.49
   5   1   9   16.19    1.35
  -5  -1  -9   17.19    1.39
   5   1  10    2.39    1.04
  -5  -1 -10    1.30    1.00
   5   1  11    0.91    1.09
  -5  -1 -11    0.04    1.39
   5   1  12  355.10   12.72
  -5  -1 -12  361.69   12.59
   5   1  13  300.31   11.55
  -5  -1 -13  298.49    9.33
   5   1  14  339.86   12.76
  -5  -1 -14  335.43   11.03
   5   1  15   28.65    2.60
  -5  -1 -15   29.65    2.65
   5   1  16   28.39    2.78
  -5  -1 -16   27.04    2.82
   5   1  17   97.07    5.21
  -5  -1 -17   99.11    4.82
   5   1  18  575.79   19.53
  -5  -1 -18  587.25   20.49
   5   1  19   36.46    4.04
  -5  -1 -19   30.86    3.78
   5   1  20   36.51    4.30
  -5  -1 -20   28.61    4.38
   5   1  21    0.26    2.95
  -5  -1 -21   -1.17    3.39
   5   1  22   15.24    2.78
  -5  -1 -22   16.02    3.17
   4   1 -21  268.67   13.37
  -4  -1  21  263.59   13.54
   4   1 -20   57.74    4.82
  -4  -1  20   50.70    4.86
   4   1 -19    1.61    3.39
  -4  -1  19    2.26    3.34
   4   1 -18   31.43    3.52
  -4  -1  18   31.04    3.52
   4   1 -17   24.96    3.17
  -4  -1  17   17.19    2.82
   4   1 -16   32.86    3.30
  -4  -1  16   32.60    3.13
   4   1 -15   34.34    2.95
  -4  -1  15   24.27    2.52
   4   1 -14    6.42    2.43
  -4  -1  14    5.34    4.04
   4   1 -13  125.76    7.42
  -4  -1  13  131.71    6.60
   4   1 -12  362.56   15.45
  -4  -1  12  362.35   13.07
   4   1 -11   15.50    1.95
  -4  -1  11   13.59    3.17
   4   1 -10   43.76    2.78
   4   1  -9  404.76   11.72
  -4  -1   9  398.90   11.76
   4   1  -8  345.16   11.42
  -4  -1   8  356.27   10.85
   4   1  -7  534.21   15.28
  -4  -1   7  532.08   15.19
   4   1  -6    3.26    0.87
  -4  -1   6    3.86    0.82
   4   1  -5 1754.43   44.80
  -4  -1   5 1706.94   42.67
   4   1  -4   21.23    1.39
  -4  -1   4   20.92    1.39
   4   1  -3  249.87    7.94
  -4  -1   3  244.96    7.60
   4   1  -2   85.17    3.08
  -4  -1   2   89.16    3.26
   4   1  -1    6.99    0.78
  -4  -1   1    6.60    0.82
   4   1   0  675.25   18.49
  -4  -1   0  680.20   19.14
   4   1   1 2057.47   53.83
  -4  -1  -1 2020.01   51.53
   4   1   2    7.81    0.69
  -4  -1  -2    6.77    0.52
   4   1   3  393.38   11.94
  -4  -1  -3  407.23   12.85
   4   1   4  243.14    8.16
  -4  -1  -4  248.70    7.29
   4   1   5  310.34    9.20
  -4  -1  -5  315.94    9.85
   4   1   6    4.08    0.78
  -4  -1  -6    4.95    0.87
   4   1   7  269.71    8.51
  -4  -1  -7  275.26    8.55
   4   1   8  146.86    5.12
  -4  -1  -8  143.12    4.73
   4   1   9  132.66    4.95
  -4  -1  -9  128.80    4.43
   4   1  10   41.33    2.17
  -4  -1 -10   42.37    2.43
   4   1  11  384.22   12.76
  -4  -1 -11  389.17   13.11
   4   1  12  182.37    6.51
  -4  -1 -12  186.32    8.03
   4   1  13   71.80    4.12
  -4  -1 -13   70.19    3.91
   4   1  14   45.93    3.04
  -4  -1 -14   41.59    2.87
   4   1  15   85.65    4.43
  -4  -1 -15   87.04    4.51
   4   1  16   -0.30    2.26
  -4  -1 -16   -0.82    1.82
   4   1  17   81.00    5.12
  -4  -1 -17   77.44    4.99
   4   1  18    8.90    2.52
  -4  -1 -18    8.86    2.60
   4   1  19   22.05    3.34
  -4  -1 -19   22.23    3.56
   4   1  20    6.95    3.43
  -4  -1 -20    7.25    2.91
   4   1  21   26.05    4.43
  -4  -1 -21   30.52    4.69
   4   1  22   -1.48    3.08
  -4  -1 -22   -0.35    3.00
   3   1 -22    1.69    5.95
  -3  -1  22   -1.30    3.95
   3   1 -21   11.55    3.99
  -3  -1  21   15.19    4.47
   3   1 -20   -1.00    2.95
  -3  -1  20   -0.30    2.87
   3   1 -19    9.33    3.21
  -3  -1  19   10.68    3.47
   3   1 -18   69.20    4.51
  -3  -1  18   71.76    4.78
   3   1 -17   29.82    3.30
  -3  -1  17   28.56    3.26
   3   1 -16    0.91    2.21
  -3  -1  16   -2.04    2.34
   3   1 -15   15.89    2.39
  -3  -1  15   18.32    2.30
   3   1 -14  373.68   12.85
  -3  -1  14  376.41   12.98
   3   1 -13   14.37    2.26
  -3  -1  13   13.54    2.30
   3   1 -12  383.62   13.11
  -3  -1  12  394.47   13.54
   3   1 -11  102.71    5.08
  -3  -1  11  104.53    5.17
  -3  -1  10 2730.38   69.11
   3   1  -9  406.49   16.76
  -3  -1   9  410.57   12.63
   3   1  -8 1403.02   48.97
  -3  -1   8 1546.80   57.95
   3   1  -7   42.76    2.30
  -3  -1   7   41.54    3.30
   3   1  -6  535.03   15.32
  -3  -1   6  515.67   24.22
   3   1  -5 1380.84   34.95
  -3  -1   5 1342.51   35.51
   3   1  -4 4509.38  110.74
  -3  -1   4 4550.70  110.39
   3   1  -3  279.74    8.64
  -3  -1   3  296.15    8.99
   3   1  -2   97.93    3.60
  -3  -1   2   97.02    3.17
   3   1  -1  503.91   13.28
  -3  -1   1  499.57   13.98
   3   1   0 1922.86   49.18
  -3  -1   0 1869.38   46.36
   3   1   1 1553.18   40.28
  -3  -1  -1 1545.62   39.03
   3   1   2 4680.46  118.94
  -3  -1  -2 4525.52  110.78
   3   1   3  550.14   15.37
  -3  -1  -3  548.19   15.89
   3   1   4   49.01    2.08
  -3  -1  -4   48.10    2.04
   3   1   5   54.57    2.39
  -3  -1  -5   53.31    2.26
   3   1   6  459.06   13.72
  -3  -1  -6  460.45   14.02
   3   1   7   15.50    1.39
  -3  -1  -7   13.93    1.13
   3   1   8    2.04    0.78
  -3  -1  -8    1.13    0.96
   3   1   9   14.28    1.35
  -3  -1  -9   15.02    1.35
   3   1  10   17.84    1.56
  -3  -1 -10   17.02    1.39
   3   1  11  508.33   16.97
  -3  -1 -11  536.55   14.76
   3   1  12 1834.95   47.01
  -3  -1 -12 1868.64   51.18
   3   1  13   57.95    3.43
  -3  -1 -13   57.69    3.78
   3   1  14  278.65    9.25
  -3  -1 -14  285.03    9.64
   3   1  15    1.78    1.78
  -3  -1 -15    2.82    1.91
   3   1  16   82.22    4.04
  -3  -1 -16   89.12    4.21
   3   1  17   83.43    5.04
  -3  -1 -17   88.86    4.60
   3   1  18    5.82    2.87
  -3  -1 -18    3.56    2.43
   3   1  19    7.86    2.82
  -3  -1 -19    5.77    2.69
   3   1  20   -0.17    3.21
  -3  -1 -20   -0.65    2.95
   3   1  21    3.00    3.82
  -3  -1 -21    1.56    3.26
   3   1  22    0.87    3.30
  -3  -1 -22    1.00    3.30
   2   1 -22   19.06    4.64
  -2  -1  22   22.14    4.82
   2   1 -21   14.15    4.17
  -2  -1  21   12.15    3.86
   2   1 -20   18.67    3.47
  -2  -1  20   18.84    3.60
   2   1 -19   22.57    3.30
  -2  -1  19   25.92    3.91
   2   1 -18   12.98    3.04
  -2  -1  18   14.20    3.04
   2   1 -17   33.47    2.95
  -2  -1  17   26.00    3.00
   2   1 -16  117.86    5.95
  -2  -1  16  124.89    6.03
   2   1 -15  130.58    6.25
  -2  -1  15  126.98    5.99
   2   1 -14   22.62    2.21
  -2  -1  14   24.53    2.43
   2   1 -13  240.32    8.42
  -2  -1  13  239.76    8.16
   2   1 -12  178.07    6.95
  -2  -1  12  176.51    6.64
   2   1 -11 4055.17  110.35
  -2  -1  11 4034.12  107.14
   2   1 -10  486.07   13.54
  -2  -1  10  494.79   14.24
   2   1  -9   14.72    1.52
  -2  -1   9   15.50    1.52
   2   1  -8  157.10    5.38
  -2  -1   8  155.76    5.51
   2   1  -7 2295.15   58.69
  -2  -1   7 2359.57   62.99
   2   1  -6    2.43    0.78
  -2  -1   6   12.07    1.00
   2   1  -5 3165.74  110.96
  -2  -1   5 3240.15   78.05
   2   1  -4  192.26    5.82
  -2  -1   4  210.24    9.90
   2   1  -3   77.66    2.87
  -2  -1   3   83.35    4.69
   2   1  -2 2385.05   60.60
  -2  -1   2 2376.02   58.47
   2   1   0    6.51    0.61
  -2  -1   0    4.38    0.43
   2   1   1  120.46    4.08
  -2  -1  -1  115.69    3.65
   2   1   2 1519.75   39.37
  -2  -1  -2 1501.95   36.94
   2   1   3  566.85   16.37
  -2  -1  -3  576.71   16.06
   2   1   4  307.74    9.55
  -2  -1  -4  306.43    9.03
   2   1   5   58.00    2.21
  -2  -1  -5   58.39    2.56
   2   1   6  429.41   13.07
  -2  -1  -6  430.63   12.29
   2   1   7  107.74    4.30
  -2  -1  -7  111.78    3.95
   2   1   8    1.48    0.87
  -2  -1  -8    1.35    0.78
   2   1   9  199.30    6.55
  -2  -1  -9  206.07    6.73
   2   1  10  122.46    4.64
  -2  -1 -10  134.27    4.69
   2   1  11  606.57   17.71
  -2  -1 -11  615.38   16.89
   2   1  12    3.43    1.39
  -2  -1 -12    4.47    1.30
   2   1  13  105.05    4.43
  -2  -1 -13   97.59    4.95
   2   1  14   -0.78    1.65
  -2  -1 -14    1.61    1.52
   2   1  15  167.43    7.60
  -2  -1 -15  162.83    7.38
   2   1  16    5.30    2.13
  -2  -1 -16    5.69    2.43
   2   1  17    0.96    2.13
  -2  -1 -17   -0.35    1.95
   2   1  18    3.82    2.52
  -2  -1 -18    4.04    2.73
   2   1  19   18.06    3.52
  -2  -1 -19   17.89    3.30
   2   1  20    3.69    3.26
  -2  -1 -20    5.99    2.95
   2   1  21    0.43    3.78
  -2  -1 -21    2.78    3.56
   2   1  22    2.21    3.91
  -2  -1 -22    2.82    3.34
   1   1 -22    9.38    4.12
  -1  -1  22   14.67    3.73
   1   1 -21    1.09    3.34
  -1  -1  21    0.17    3.30
   1   1 -20   81.09    5.77
  -1  -1  20   66.55    5.86
   1   1 -19   54.61    4.04
  -1  -1  19   52.48    4.56
   1   1 -18   10.55    2.69
  -1  -1  18    6.08    2.87
   1   1 -17    6.03    2.08
  -1  -1  17    4.43    2.39
   1   1 -16  202.34    8.68
  -1  -1  16  209.89    8.73
   1   1 -15   57.95    3.60
  -1  -1  15   58.39    4.21
   1   1 -14  137.61    5.90
  -1  -1  14  142.60    5.95
   1   1 -13   20.27    2.00
  -1  -1  13   22.75    2.08
   1   1 -12  558.26   16.50
  -1  -1  12  571.89   17.93
   1   1 -11 1374.24   34.38
  -1  -1  11 1393.73   35.81
   1   1 -10 3196.30   76.88
  -1  -1  10 3195.48   79.14
   1   1  -9    3.78    1.04
  -1  -1   9    3.60    1.13
   1   1  -8 1250.00   33.08
  -1  -1   8 1262.59   34.25
   1   1  -7   38.33    1.82
  -1  -1   7   37.29    1.91
   1   1  -6 2004.34   49.01
  -1  -1   6 2103.97   53.79
   1   1  -5   45.23    1.91
  -1  -1   5   47.66    2.04
   1   1  -4   22.27    1.13
  -1  -1   4   22.83    1.30
   1   1  -3   12.98    1.26
  -1  -1   3   10.77    0.82
   1   1  -2 1023.09   37.20
  -1  -1   2  985.46   26.00
   1   1  -1  457.98   18.23
  -1  -1   1  470.26   17.71
   1   1   0  118.68    3.65
  -1  -1   0  110.96    5.34
   1   1   1  700.16   18.88
  -1  -1  -1  669.86   25.13
   1   1   2  123.72    4.21
  -1  -1  -2  130.19    4.30
   1   1   3   79.79    3.21
  -1  -1  -3   79.35    2.73
   1   1   4   46.23    1.95
  -1  -1  -4   48.88    1.95
   1   1   5 2174.47   55.17
  -1  -1  -5 2110.70   52.01
   1   1   6   92.29    3.39
  -1  -1  -6  102.58    4.17
   1   1   7   31.82    1.82
  -1  -1  -7   31.47    1.61
   1   1   8  105.31    4.12
  -1  -1  -8  109.87    4.17
   1   1   9  174.03    5.47
  -1  -1  -9  170.73    5.73
   1   1  10   96.98    3.60
  -1  -1 -10   99.89    4.25
   1   1  11  156.28    5.56
  -1  -1 -11  162.92    6.16
   1   1  12  237.24    8.03
  -1  -1 -12  240.71    7.94
   1   1  13  548.92   15.71
  -1  -1 -13  546.41   14.98
   1   1  14  252.00    8.25
  -1  -1 -14  240.67    8.42
   1   1  15   32.69    2.78
  -1  -1 -15   34.34    2.87
   1   1  16  197.91    8.38
  -1  -1 -16  194.78    7.60
   1   1  17    0.65    2.08
  -1  -1 -17    0.87    2.04
   1   1  18   82.96    4.78
  -1  -1 -18   79.83    5.12
   1   1  19    0.82    3.08
  -1  -1 -19    2.43    3.65
   1   1  20   17.71    3.56
  -1  -1 -20   14.41    3.21
   1   1  21    2.21    3.60
  -1  -1 -21    0.69    3.34
   1   1  22   36.33    5.17
  -1  -1 -22   39.76    5.21
   0   1 -22   -2.56    4.12
   0  -1  22    0.65    3.91
   0   1 -21    1.35    3.00
   0  -1  21    3.78    3.52
   0   1 -20    2.34    2.65
   0  -1  20    1.43    3.60
   0   1 -19  101.23    5.77
   0  -1  19   98.98    6.25
   0   1 -18  102.32    5.47
   0  -1  18   92.07    5.51
   0   1 -17   57.87    4.51
   0  -1  17   50.27    4.43
   0   1 -16   89.38    4.17
   0  -1  16   88.17    4.82
   0   1 -15   12.02    2.17
   0  -1  15   14.59    2.43
   0   1 -14  142.08    5.60
   0  -1  14  138.26    5.99
   0   1 -13  636.09   19.75
   0  -1  13  665.78   19.66
   0   1 -12  135.79    6.21
   0  -1  12  137.74    5.60
   0   1 -11  387.83   12.59
   0  -1  11  405.67   12.20
   0   1 -10  223.43    7.16
   0  -1  10  223.61    8.12
   0   1  -9   41.20    2.08
   0  -1   9   40.76    2.21
   0   1  -8  189.66    6.95
   0  -1   8  192.52    6.64
   0   1  -7 3810.08   94.42
   0  -1   7 3623.46   90.68
   0   1  -6   12.72    1.00
   0  -1   6   14.20    1.00
   0   1  -5  604.18   16.67
   0  -1   5  591.38   17.58
   0   1  -4  198.47    5.86
   0  -1   4  200.16    6.25
   0   1  -2  223.04    6.64
   0  -1   2  218.79    6.47
   0   1  -1   79.66    2.34
   0  -1   1   81.13    2.60
   0   1   0    0.26    0.17
   0  -1   0    0.22    0.17
   0   1   1   80.09    3.60
   0  -1  -1   79.18    2.43
   0   1   2  220.52    9.72
   0  -1  -2  219.27    6.73
   0   1   4  202.77    6.42
   0  -1  -4  195.00    8.38
   0   1   5  588.82   16.76
   0  -1  -5  582.39   16.76
   0   1   6   14.89    1.00
   0  -1  -6   14.89    1.13
   0   1   7 3706.42   88.60
   0  -1  -7 3660.62   88.43
   0   1   8  191.87    6.29
   0  -1  -8  202.81    6.42
   0   1   9   43.76    2.26
   0  -1  -9   43.76    2.17
   0   1  10  211.50    6.86
   0  -1 -10  222.96    7.42
   0   1  11  382.14   11.89
   0  -1 -11  399.77   12.24
   0   1  12  152.76    6.16
   0  -1 -12  161.92    7.77
   0   1  13  698.47   22.23
   0  -1 -13  699.73   20.79
   0   1  14  147.33    5.95
   0  -1 -14  149.46    5.82
   0   1  15   11.89    2.34
   0  -1 -15   15.32    2.13
   0   1  16   99.06    5.17
   0  -1 -16   84.74    4.64
   0   1  17   55.35    3.69
   0  -1 -17   48.58    3.82
   0   1  18  107.70    6.69
   0  -1 -18  104.79    5.43
   0   1  19  114.39    6.51
   0  -1 -19  107.70    6.16
   0   1  20    2.47    3.13
   0  -1 -20    4.08    2.82
   0   1  21    1.95    4.12
   0  -1 -21    0.52    3.86
   0   1  22    1.00    3.86
   0  -1 -22    1.61    3.34
  -1   1 -22   36.12    5.51
   1  -1  22   48.71    8.64
  -1   1 -21    2.73    3.17
   1  -1  21    2.08    3.39
  -1   1 -20   19.36    3.91
   1  -1  20   15.45    3.99
  -1   1 -19    4.08    2.39
   1  -1  19    8.51    3.34
  -1   1 -18   82.61    5.04
   1  -1  18   75.49    5.38
  -1   1 -17    1.17    1.95
   1  -1  17    1.95    1.95
  -1   1 -16  179.85    8.12
   1  -1  16  178.63    7.55
  -1   1 -15   34.12    2.91
   1  -1  15   34.25    3.04
  -1   1 -14  202.60    7.38
   1  -1  14  215.71    7.25
  -1   1 -13  500.82   16.80
   1  -1  13  525.09   15.06
  -1   1 -12  220.18    7.94
   1  -1  12  227.90    8.64
  -1   1 -11  158.40    5.17
   1  -1  11  151.98    5.77
  -1   1 -10   96.98    3.56
   1  -1  10   99.76    3.91
  -1   1  -9  173.16    5.43
   1  -1   9  171.43    6.47
  -1   1  -8  104.53    3.73
   1  -1   8  107.22    4.21
  -1   1  -7   33.21    1.74
   1  -1   7   31.82    1.69
  -1   1  -6   95.68    3.60
   1  -1   6   97.93    3.69
  -1   1  -5 2177.50   53.79
   1  -1   5 2159.45   54.18
  -1   1  -4   44.80    1.74
   1  -1   4   43.41    2.08
  -1   1  -3   76.45    2.73
   1  -1   3   76.58    2.60
  -1   1  -2  130.58    3.56
   1  -1   2  133.44    3.99
  -1   1  -1  683.32   16.54
   1  -1   1  697.86   17.28
  -1   1   0  117.56    3.39
   1  -1   0  113.13    3.26
  -1   1   1  463.10   11.72
   1  -1  -1  478.69   12.55
  -1   1   2 1008.86   25.35
   1  -1  -2 1003.08   25.22
  -1   1   3   10.42    0.69
   1  -1  -3   10.68    0.82
  -1   1   4   19.06    1.26
   1  -1  -4   20.19    1.17
  -1   1   5   46.88    3.00
   1  -1  -5   49.27    2.00
  -1   1   6 2040.63   74.23
   1  -1  -6 1947.00   66.77
  -1   1   7   37.94    2.00
   1  -1  -7   36.42    2.78
  -1   1   8 1280.69   34.16
   1  -1  -8 1347.85   51.27
  -1   1   9    3.60    1.09
   1  -1  -9    3.91    1.00
  -1   1  10 3130.06   76.88
   1  -1 -10 3262.28   79.79
  -1   1  11 1416.83   38.50
   1  -1 -11 1379.84   40.37
  -1   1  12  599.37   17.80
   1  -1 -12  550.96   16.76
  -1   1  13   24.01    2.13
   1  -1 -13   21.88    2.04
  -1   1  14  150.20    6.34
   1  -1 -14  139.61    6.51
  -1   1  15   62.12    4.21
   1  -1 -15   61.38    4.38
  -1   1  16  215.71    9.03
   1  -1 -16  213.84    8.99
  -1   1  17    4.78    2.56
   1  -1 -17    7.34    2.56
  -1   1  18    8.77    2.78
   1  -1 -18    7.29    2.65
  -1   1  19   52.48    4.25
   1  -1 -19   53.31    4.82
  -1   1  20   74.54    5.47
   1  -1 -20   80.14    5.08
  -1   1  21    4.30    3.78
   1  -1 -21    3.95    3.08
  -1   1  22   17.89    3.99
   1  -1 -22   11.76    4.12
  -2   1 -22    1.65    3.86
   2  -1  22   -0.22    3.95
  -2   1 -21    0.39    2.91
   2  -1  21    0.22    3.17
  -2   1 -20    1.56    2.82
   2  -1  20    0.56    3.26
  -2   1 -19   17.45    2.95
   2  -1  19   17.10    3.04
  -2   1 -18    2.82    2.26
   2  -1  18    3.08    2.65
  -2   1 -17   -0.78    1.95
   2  -1  17   -0.35    2.08
  -2   1 -16    6.42    2.08
   2  -1  16    8.25    2.26
  -2   1 -15  133.57    5.82
   2  -1  15  147.25    6.08
  -2   1 -14    0.82    1.78
   2  -1  14    1.39    2.21
  -2   1 -13   91.38    4.60
   2  -1  13   87.21    4.25
  -2   1 -12    3.04    1.65
   2  -1  12    5.17    1.74
  -2   1 -11  582.18   15.97
   2  -1  11  566.68   15.84
  -2   1 -10  121.55    4.82
   2  -1  10  126.89    4.60
  -2   1  -9  193.00    6.38
   2  -1   9  204.90    7.42
  -2   1  -8    1.09    0.69
   2  -1   8    1.22    0.69
  -2   1  -7  110.00    4.25
   2  -1   7  110.22    4.21
  -2   1  -6  428.46   13.15
   2  -1   6  421.60   12.24
  -2   1  -5   58.17    2.26
   2  -1   5   58.56    2.30
  -2   1  -4  298.10    9.33
   2  -1   4  301.92    8.81
  -2   1  -3  572.84   14.76
   2  -1   3  588.64   15.02
  -2   1  -2 1606.40   38.07
   2  -1   2 1502.95   37.20
  -2   1   0    4.69    0.26
   2  -1   0    4.64    0.26
  -2   1   2 2304.05   55.87
   2  -1  -2 2320.93   56.56
  -2   1   3   81.35    2.91
   2  -1  -3   79.40    2.78
  -2   1   4  198.47    6.60
   2  -1  -4  201.47    6.25
  -2   1   5 3168.78   77.14
   2  -1  -5 3165.00   79.05
  -2   1   6    8.90    0.96
   2  -1  -6    9.29    0.91
  -2   1   7 2313.34   59.73
   2  -1  -7 2349.63   58.86
   2  -1  -8  160.10    5.43
  -2   1   9   17.36    2.04
   2  -1  -9   15.84    1.65
  -2   1  10  468.57   13.80
   2  -1 -10  458.76   18.84
  -2   1  11 4154.67  167.43
  -2   1  12  170.30    6.69
   2  -1 -12  169.39    6.73
  -2   1  13  255.56    9.03
   2  -1 -13  239.23    9.16
  -2   1  14   21.88    2.47
   2  -1 -14   21.57    2.21
  -2   1  15  139.13    6.38
   2  -1 -15  124.93    5.51
  -2   1  16  126.37    5.04
   2  -1 -16  126.45    6.42
  -2   1  17   31.39    3.26
   2  -1 -17   27.74    3.30
  -2   1  18   11.94    3.52
   2  -1 -18   13.72    3.43
  -2   1  19   20.97    3.34
   2  -1 -19   23.66    3.39
  -2   1  20   21.40    4.17
   2  -1 -20   13.54    3.69
  -2   1  21   14.24    4.04
   2  -1 -21   14.80    3.78
  -2   1  22   23.92    5.08
   2  -1 -22   21.88    4.51
  -3   1 -22   -2.04    4.43
   3  -1  22    0.87    3.60
  -3   1 -21    5.82    3.34
   3  -1  21    4.47    3.52
  -3   1 -20    0.48    3.00
   3  -1  20    1.09    3.00
  -3   1 -19    4.91    2.91
   3  -1  19    6.90    2.91
  -3   1 -18    5.86    2.21
   3  -1  18    5.77    2.52
  -3   1 -17   80.92    4.51
   3  -1  17   83.26    4.95
  -3   1 -16   77.62    4.12
   3  -1  16   78.92    4.56
  -3   1 -15    1.82    2.00
   3  -1  15    2.34    2.43
  -3   1 -14  257.64    9.12
   3  -1  14  227.17    8.60
  -3   1 -13   49.44    3.43
   3  -1  13   44.54    2.95
  -3   1 -12 1694.22   45.28
   3  -1  12 1648.16   42.98
  -3   1 -11  519.01   15.67
   3  -1  11  504.30   14.02
  -3   1 -10   16.84    1.39
   3  -1  10   16.19    1.30
  -3   1  -9   14.06    1.35
   3  -1   9   14.98    1.43
  -3   1  -8    0.87    0.82
   3  -1   8    2.04    0.87
  -3   1  -7   15.11    1.17
   3  -1   7   14.89    1.13
  -3   1  -6  462.62   13.63
   3  -1   6  466.27   13.89
  -3   1  -5   52.09    2.08
   3  -1   5   55.35    2.34
  -3   1  -4   48.14    1.78
   3  -1   4   48.23    1.87
  -3   1  -3  529.82   14.11
   3  -1   3  525.79   14.11
  -3   1   0 2268.75   56.35
   3  -1   0 2312.38   59.17
  -3   1   1  511.76   14.20
   3  -1  -1  513.98   13.63
  -3   1   2   98.98    3.52
   3  -1  -2   94.94    3.43
  -3   1   3  275.44    8.64
   3  -1  -3  284.73    9.12
  -3   1   4 4491.14  109.13
   3  -1  -4 4457.98  106.36
  -3   1   5 1309.08   35.55
   3  -1  -5 1292.54   33.56
  -3   1   6  525.31   15.97
   3  -1  -6  515.58   15.28
  -3   1   7   48.45    2.47
   3  -1  -7   43.32    1.91
  -3   1   8 1510.64   38.16
   3  -1  -8 1437.40   36.90
  -3   1   9  402.46   12.15
   3  -1  -9  388.17   12.07
  -3   1  10 2737.76   68.37
   3  -1 -10 2661.44   69.41
  -3   1  11   50.49    4.30
   3  -1 -11  106.44    4.43
  -3   1  12  379.32   19.06
   3  -1 -12  386.05   11.63
  -3   1  13   13.37    3.73
   3  -1 -13   15.84    2.34
  -3   1  14  377.84   13.02
   3  -1 -14  363.73   17.28
  -3   1  15   22.70    2.95
   3  -1 -15    4.34    2.08
  -3   1  16   -0.61    2.21
   3  -1 -16   -0.82    2.21
  -3   1  17   32.60    3.30
   3  -1 -17   37.98    3.34
  -3   1  18   70.67    5.25
   3  -1 -18   72.15    4.43
  -3   1  19   10.98    3.13
   3  -1 -19    5.90    2.95
  -3   1  20    2.30    3.52
   3  -1 -20   -0.65    2.69
  -3   1  21   12.68    4.47
   3  -1 -21   15.06    3.78
  -4   1 -22   -0.13    2.73
   4  -1  22    1.43    2.82
  -4   1 -21   28.09    4.47
   4  -1  21   22.96    4.86
  -4   1 -20    5.12    2.65
   4  -1  20    8.20    2.87
  -4   1 -19   22.92    3.34
   4  -1  19   21.49    3.95
  -4   1 -18    6.25    2.26
   4  -1  18    7.12    2.39
  -4   1 -17   74.88    4.04
   4  -1  17   82.48    4.47
  -4   1 -16    0.09    1.65
   4  -1  16   -0.82    2.04
  -4   1 -15   75.40    3.43
   4  -1  15   73.62    3.73
  -4   1 -14   36.73    2.91
   4  -1  14   37.98    2.87
  -4   1 -13   55.35    3.60
   4  -1  13   58.82    3.56
  -4   1 -12  157.10    6.08
   4  -1  12  154.41    5.69
  -4   1 -11  371.16   11.24
   4  -1  11  369.33   12.33
  -4   1 -10   40.46    2.17
   4  -1  10   42.33    2.26
  -4   1  -9  123.46    4.30
   4  -1   9  127.37    4.73
  -4   1  -8  140.65    4.86
   4  -1   8  137.26    5.12
  -4   1  -7  263.24    8.03
   4  -1   7  258.38    8.29
  -4   1  -6    5.04    0.69
   4  -1   6    3.99    0.56
  -4   1  -5  303.35    9.29
   4  -1   5  312.47    9.46
  -4   1  -4  245.14    7.77
   4  -1   4  235.07    7.42
  -4   1  -3  384.66   10.64
   4  -1   3  398.25   11.11
  -4   1  -2    6.03    0.30
   4  -1   2    6.12    0.30
  -4   1  -1 2165.65   73.10
   4  -1   1 2454.55   60.34
  -4   1   0  646.42   16.80
   4  -1   0  644.77   17.58
  -4   1   1    9.20    0.65
   4  -1  -1    7.86    0.65
  -4   1   2   86.91    3.13
   4  -1  -2   87.78    3.08
  -4   1   3  240.80    7.47
   4  -1  -3  243.05    7.90
  -4   1   4   22.75    1.43
   4  -1  -4   21.62    1.26
  -4   1   5 1710.02   46.58
   4  -1  -5 1696.30   44.50
  -4   1   6    2.87    1.00
   4  -1  -6    1.00    0.78
  -4   1   7  513.89   15.28
   4  -1  -7  510.98   15.15
  -4   1   8  328.40   10.24
   4  -1  -8  346.02   10.98
  -4   1   9  388.44   12.89
   4  -1  -9  382.36   11.55
  -4   1  10   41.80    2.73
   4  -1 -10   42.93    2.34
  -4   1  11   11.50    1.74
   4  -1 -11   12.72    1.69
  -4   1  12  356.09   12.63
   4  -1 -12  365.17   11.20
  -4   1  13  121.98    5.69
   4  -1 -13  139.09    6.47
  -4   1  14    4.34    1.74
   4  -1 -14    5.30    1.74
  -4   1  15    7.73    2.04
   4  -1 -15   31.04    2.73
  -4   1  16   33.47    4.64
   4  -1 -16   28.91    3.08
  -4   1  17   23.66    3.17
   4  -1 -17   22.23    4.34
  -4   1  18   33.51    3.65
   4  -1 -18   33.25    5.21
  -4   1  19    4.08    3.60
   4  -1 -19    3.39    3.56
  -4   1  20   59.95    5.25
   4  -1 -20   61.21    5.04
  -4   1  21  262.02   12.50
   4  -1 -21  274.35   13.46
  -5   1 -22   15.50    2.91
   5  -1  22   14.89    3.00
  -5   1 -21   -1.74    3.00
   5  -1  21   -1.48    3.26
  -5   1 -20   32.56    3.60
   5  -1  20   20.71    3.13
  -5   1 -19   22.14    3.26
   5  -1  19   30.60    3.30
  -5   1 -18  542.63   17.19
   5  -1  18  520.32   16.67
  -5   1 -17   93.72    4.43
   5  -1  17   91.47    4.64
  -5   1 -16   27.31    2.82
   5  -1  16   23.14    2.26
  -5   1 -15   25.44    2.39
   5  -1  15   22.70    2.26
  -5   1 -14  300.14   11.55
   5  -1  14  309.08   10.94
  -5   1 -13  257.64    9.38
   5  -1  13  263.46    8.38
  -5   1 -12  302.22   10.11
   5  -1  12  327.70   11.16
  -5   1 -11    0.56    1.09
   5  -1  11   -0.39    1.00
  -5   1 -10    2.78    0.91
   5  -1  10    3.08    0.82
  -5   1  -9   16.93    1.26
   5  -1   9   18.67    1.30
  -5   1  -8  603.45   16.54
   5  -1   8  585.39   16.32
  -5   1  -7   46.80    2.00
   5  -1   7   48.01    2.21
  -5   1  -6   45.71    2.08
   5  -1   6   40.89    1.61
  -5   1  -5  144.99    4.56
   5  -1   5  144.95    4.91
  -5   1  -4  597.46   16.19
   5  -1   4  591.86   16.24
  -5   1  -3  385.87   10.11
   5  -1   3  381.53   10.64
  -5   1  -2 2040.33   50.01
   5  -1   2 2071.37   49.57
  -5   1  -1   15.02    0.69
   5  -1   1   15.67    0.74
  -5   1   0  362.56    9.94
   5  -1   0  360.31   10.42
  -5   1   1    6.21    0.52
   5  -1  -1    5.34    0.52
  -5   1   2    0.04    0.56
   5  -1  -2    1.04    0.43
  -5   1   3  342.94   10.59
   5  -1  -3  334.95    9.81
  -5   1   4  279.82    8.81
   5  -1  -4  277.78    9.16
  -5   1   5  531.69   15.54
   5  -1  -5  538.24   15.80
  -5   1   6  170.12    5.99
   5  -1  -6  164.79    5.90
  -5   1   7   16.67    1.39
   5  -1  -7   16.97    1.30
  -5   1   8  491.62   15.67
   5  -1  -8  478.34   13.98
  -5   1   9  129.80    4.91
   5  -1  -9  131.84    4.69
  -5   1  10   57.74    3.39
   5  -1 -10   54.78    3.13
  -5   1  11   40.94    2.43
   5  -1 -11   40.72    2.60
  -5   1  12  196.34    6.95
   5  -1 -12  197.43    6.51
  -5   1  13   15.02    2.30
   5  -1 -13   19.75    2.47
  -5   1  14    6.16    2.13
   5  -1 -14    5.73    1.91
  -5   1  15   47.71    3.52
   5  -1 -15   52.48    3.78
  -5   1  16   50.66    3.65
   5  -1 -16   47.53    4.04
  -5   1  17   61.64    4.60
   5  -1 -17   54.96    4.04
  -5   1  18   95.68    5.69
   5  -1 -18   93.33    5.90
  -5   1  19   16.02    4.73
   5  -1 -19   12.98    3.08
  -5   1  20    8.20    6.25
   5  -1 -20    6.42    4.64
  -5   1  21    1.35    7.86
   5  -1 -21    4.99    7.21
  -6   1 -22    0.96    3.30
   6  -1  22    0.91    2.65
  -6   1 -21   18.19    3.47
   6  -1  21   17.71    3.56
  -6   1 -20   -0.48    2.26
   6  -1  20    2.13    2.52
  -6   1 -19    4.21    3.43
   6  -1  19    4.69    2.56
  -6   1 -18    5.99    2.52
   6  -1  18    3.86    2.43
  -6   1 -17   52.22    3.60
   6  -1  17   55.91    3.69
  -6   1 -16   23.75    2.73
   6  -1  16   21.05    2.39
  -6   1 -15   23.40    2.34
   6  -1  15   27.74    2.30
  -6   1 -14   71.24    3.86
   6  -1  14   73.67    3.78
  -6   1 -13   62.68    3.13
   6  -1  13   65.55    3.52
  -6   1 -12    2.69    1.13
   6  -1  12    3.17    1.13
  -6   1 -11   24.53    1.91
   6  -1  11   23.79    1.91
  -6   1 -10   56.43    2.87
   6  -1  10   60.47    2.69
  -6   1  -9  385.22   11.03
   6  -1   9  404.50   12.68
  -6   1  -8   13.02    0.96
   6  -1   8   12.07    0.91
  -6   1  -7  271.53    8.86
   6  -1   7  272.40    8.42
  -6   1  -6  172.30    5.95
   6  -1   6  170.82    5.56
  -6   1  -5    2.39    0.48
   6  -1   5    2.56    0.39
  -6   1  -4   34.51    1.43
   6  -1   4   34.38    1.48
  -6   1  -3    1.30    0.30
   6  -1   3    1.30    0.30
  -6   1  -2  341.07   11.33
   6  -1   2  348.19   10.20
  -6   1  -1   56.43    2.21
   6  -1   1   59.39    2.30
  -6   1   0  536.07   15.63
   6  -1   0  541.63   14.80
  -6   1   1  336.47   10.90
   6  -1  -1  342.46   10.07
  -6   1   2    0.61    0.56
   6  -1  -2    0.65    0.43
  -6   1   3 1155.28   30.95
   6  -1  -3 1112.04   31.26
  -6   1   4  203.68    7.42
   6  -1  -4  213.49    6.95
  -6   1   5  571.67   16.67
   6  -1  -5  558.95   16.84
  -6   1   6   19.62    1.52
   6  -1  -6   24.87    1.65
  -6   1   7  212.58    6.55
   6  -1  -7  206.59    7.08
  -6   1   8   29.22    2.13
   6  -1  -8   27.39    1.91
  -6   1   9  571.84   18.02
   6  -1  -9  598.67   17.75
  -6   1  10  321.80   10.98
   6  -1 -10  300.53    9.51
  -6   1  11 1853.75   49.18
   6  -1 -11 1826.36   48.97
  -6   1  12   39.29    3.13
   6  -1 -12   38.42    2.95
  -6   1  13    0.39    1.69
   6  -1 -13    0.04    1.74
  -6   1  14    0.43    2.00
   6  -1 -14    0.26    1.87
  -6   1  15    3.04    2.39
   6  -1 -15    4.30    2.17
  -6   1  16   18.19    3.13
   6  -1 -16   18.71    3.30
  -6   1  17   11.42    3.43
   6  -1 -17   11.29    3.30
  -6   1  18    7.60    3.56
   6  -1 -18    9.25    3.34
  -6   1  19   18.45    3.91
   6  -1 -19   20.62    3.60
  -6   1  20   -1.61    4.12
   6  -1 -20    2.21    4.73
  -7   1 -21    5.60    2.73
   7  -1  21    1.69    3.00
  -7   1 -20   26.61    3.17
   7  -1  20   30.60    3.60
  -7   1 -19   23.01    3.69
   7  -1  19   22.18    3.13
  -7   1 -18   30.08    3.00
   7  -1  18   27.74    3.17
  -7   1 -17    5.64    1.91
   7  -1  17    6.25    2.17
  -7   1 -16   16.32    2.21
   7  -1  16   16.28    2.08
  -7   1 -15    3.56    1.48
   7  -1  15    2.56    1.52
  -7   1 -14   99.97    4.04
   7  -1  14  118.25    5.43
  -7   1 -13    0.30    1.56
   7  -1  13   -0.35    1.17
  -7   1 -12    5.47    1.13
   7  -1  12    3.78    1.13
  -7   1 -11    2.78    1.17
   7  -1  11    3.39    1.26
  -7   1 -10   77.44    3.21
   7  -1  10   83.70    3.73
  -7   1  -9   24.53    1.78
   7  -1   9   24.87    1.39
  -7   1  -8   34.21    1.78
   7  -1   8   31.39    1.87
  -7   1  -7  119.90    4.17
   7  -1   7  112.39    4.47
  -7   1  -6  110.39    4.12
   7  -1   6  113.34    4.25
  -7   1  -5   11.46    0.65
   7  -1   5   10.85    0.74
  -7   1  -4  320.45    9.81
   7  -1   4  324.32    9.85
  -7   1  -3   15.84    0.91
   7  -1   3   15.50    0.82
  -7   1  -2  356.88   11.72
   7  -1   2  370.07   10.77
  -7   1  -1  302.48    8.94
   7  -1   1  310.34    9.12
  -7   1   0  923.25   25.92
   7  -1   0  925.51   24.40
  -7   1   1  317.50   10.33
   7  -1  -1  329.92    9.29
  -7   1   2    1.74    0.61
   7  -1  -2    2.21    0.61
  -7   1   3  103.71    3.82
   7  -1  -3   99.89    4.08
  -7   1   4    0.39    0.74
   7  -1  -4    0.39    0.69
  -7   1   5    0.04    1.04
   7  -1  -5    0.30    0.91
  -7   1   6  409.75   12.50
   7  -1  -6  373.76   10.77
  -7   1   7  283.86    8.94
   7  -1  -7  277.78    8.64
  -7   1   8 1206.16   46.84
   7  -1  -8 1141.08   32.73
  -7   1   9   19.19    1.87
   7  -1  -9   20.14    2.00
  -7   1  10    0.82    1.43
   7  -1 -10    0.96    1.35
  -7   1  11   51.40    3.08
   7  -1 -11   53.31    3.00
  -7   1  12   89.34    4.60
   7  -1 -12   96.28    4.60
  -7   1  13   25.83    2.91
   7  -1 -13   28.22    3.17
  -7   1  14   39.29    3.04
   7  -1 -14   38.72    3.26
  -7   1  15   10.59    2.82
   7  -1 -15   13.20    3.13
  -7   1  16  410.75   14.20
   7  -1 -16  404.58   13.46
  -7   1  17   86.86    6.03
   7  -1 -17   80.22    5.86
  -7   1  18   11.37    3.26
   7  -1 -18   10.29    3.26
  -7   1  19    4.99    3.08
   7  -1 -19    3.99    3.39
  -7   1  20   16.28    4.25
   7  -1 -20   17.62    4.04
  -8   1 -20    7.12    3.17
   8  -1  20    5.08    2.08
  -8   1 -19    2.56    2.39
   8  -1  19    1.87    2.52
  -8   1 -18   12.81    2.56
   8  -1  18   10.51    2.78
  -8   1 -17   11.94    2.73
   8  -1  17   11.63    2.34
  -8   1 -16    7.94    2.00
   8  -1  16   11.29    2.17
  -8   1 -15    0.48    1.74
   8  -1  15    1.00    1.52
  -8   1 -14    1.13    1.39
   8  -1  14    2.04    1.30
  -8   1 -13   53.66    2.73
   8  -1  13   55.83    3.04
  -8   1 -12   30.04    2.08
   8  -1  12   27.52    2.00
  -8   1 -11  188.01    6.64
   8  -1  11  171.17    5.95
  -8   1 -10    1.13    1.00
   8  -1  10    0.56    0.74
  -8   1  -9    0.87    0.91
   8  -1   9    0.78    0.69
  -8   1  -8  123.81    4.86
   8  -1   8  124.50    4.56
  -8   1  -7   24.96    1.35
   8  -1   7   26.87    1.39
  -8   1  -6    0.78    0.43
   8  -1   6    2.13    0.56
  -8   1  -5  131.40    4.64
   8  -1   5  138.74    4.95
  -8   1  -4   79.14    3.26
   8  -1   4   85.13    3.17
  -8   1  -3  269.36    8.77
   8  -1   3  274.14    8.47
  -8   1  -2  149.51    5.56
   8  -1   2  147.16    5.04
  -8   1  -1 1885.31   47.27
   8  -1   1 1913.74   69.72
  -8   1   0  100.36    3.78
   8  -1   0  101.93    3.91
  -8   1   1   48.88    2.47
   8  -1  -1   51.05    2.00
  -8   1   2    2.30    0.87
   8  -1  -2    2.08    0.61
  -8   1   3 2846.63   97.20
   8  -1  -3 2818.24   68.81
  -8   1   4 1079.09   28.35
   8  -1  -4 1051.70   27.44
  -8   1   5  766.15   23.14
   8  -1  -5  693.91   18.75
  -8   1   6   -0.56    1.09
   8  -1  -6   -0.35    0.87
  -8   1   7   49.23    2.52
   8  -1  -7   45.75    2.30
  -8   1   8  412.35   14.80
   8  -1  -8  415.00   14.63
  -8   1   9 1308.73   38.16
   8  -1  -9 1331.48   35.68
  -8   1  10  137.13    5.56
   8  -1 -10  131.71    5.21
  -8   1  11  363.13   12.33
   8  -1 -11  341.34   11.98
  -8   1  12   -2.04    1.69
   8  -1 -12    1.43    1.74
  -8   1  13  204.64    8.60
   8  -1 -13  204.81    8.20
  -8   1  14   17.23    2.52
   8  -1 -14   20.53    2.69
  -8   1  15  136.31    6.86
   8  -1 -15  131.88    6.47
  -8   1  16  101.45    5.51
   8  -1 -16   96.07    5.25
  -8   1  17   44.19    4.91
   8  -1 -17   42.46    4.86
  -8   1  18   22.14    3.34
   8  -1 -18   22.31    3.82
  -8   1  19    1.69    3.52
   8  -1 -19    3.13    3.95
  -9   1 -19    1.26    2.21
   9  -1  19    0.52    1.82
  -9   1 -18   -0.91    1.74
   9  -1  18   -0.09    1.78
  -9   1 -17    2.47    1.78
   9  -1  17    1.78    1.91
  -9   1 -16    0.78    1.82
   9  -1  16    3.08    1.87
  -9   1 -15   11.03    1.69
   9  -1  15   12.07    2.13
  -9   1 -14   77.96    4.17
   9  -1  14   72.54    3.65
  -9   1 -13   15.19    2.00
   9  -1  13   13.54    1.78
  -9   1 -12    7.29    1.26
   9  -1  12    6.86    1.26
  -9   1 -11   -0.43    0.87
   9  -1  11    0.30    0.87
  -9   1 -10   70.54    2.87
   9  -1  10   72.02    3.08
  -9   1  -9    4.51    0.82
   9  -1   9    3.34    0.87
  -9   1  -8   38.33    2.04
   9  -1   8   38.24    2.00
  -9   1  -7   -0.56    0.69
   9  -1   7    0.09    0.52
  -9   1  -6  454.42   14.20
   9  -1   6  473.17   14.80
  -9   1  -5   43.89    2.04
   9  -1   5   48.32    2.30
  -9   1  -4  512.81   15.71
   9  -1   4  523.27   15.41
  -9   1  -3  122.24    4.38
   9  -1   3  132.92    4.86
  -9   1  -2    1.13    0.52
   9  -1   2    0.96    0.48
  -9   1  -1    3.86    0.56
   9  -1   1    4.64    0.69
  -9   1   0  467.23   13.24
   9  -1   0  462.02   14.54
  -9   1   1  124.37    4.51
   9  -1  -1  123.24    3.82
  -9   1   2  505.21   14.80
   9  -1  -2  513.02   14.28
  -9   1   3   21.62    1.35
   9  -1  -3   20.75    1.39
  -9   1   4  653.63   18.41
   9  -1  -4  659.45   18.23
  -9   1   5  127.71    4.43
   9  -1  -5  118.29    4.38
  -9   1   6  412.35   14.54
   9  -1  -6  398.25   11.46
  -9   1   7    2.21    1.35
   9  -1  -7    2.82    1.26
  -9   1   8    9.38    1.69
   9  -1  -8    8.99    1.74
  -9   1   9    9.81    1.87
   9  -1  -9   13.20    2.04
  -9   1  10   58.39    3.56
   9  -1 -10   67.16    3.56
  -9   1  11   54.65    3.56
   9  -1 -11   47.01    2.91
  -9   1  12  143.38    7.08
   9  -1 -12  146.77    6.99
  -9   1  13    5.30    2.08
   9  -1 -13    5.64    2.17
  -9   1  14   20.58    2.65
   9  -1 -14   22.18    2.73
  -9   1  15    1.78    2.34
   9  -1 -15    1.48    2.21
  -9   1  16   47.75    4.04
   9  -1 -16   54.74    4.47
  -9   1  17   24.18    3.99
   9  -1 -17   18.02    3.95
  -9   1  18    6.21    3.99
   9  -1 -18    6.69    3.43
  -9   1  19   25.70    4.43
   9  -1 -19   20.14    4.43
 -10   1 -18   11.89    2.17
  10  -1  18    9.55    2.21
 -10   1 -17    0.30    1.74
  10  -1  17    0.65    1.74
 -10   1 -16    0.17    1.61
  10  -1  16    0.82    1.61
 -10   1 -15    2.43    1.52
  10  -1  15    2.08    1.56
 -10   1 -14   30.78    2.26
  10  -1  14   30.17    2.26
 -10   1 -13   19.93    1.87
  10  -1  13   23.70    2.04
 -10   1 -12    3.26    1.35
  10  -1  12    4.21    1.04
 -10   1 -11   51.79    2.69
  10  -1  11   49.27    2.52
 -10   1 -10   11.55    1.17
  10  -1  10   11.85    1.00
 -10   1  -9   28.48    1.91
  10  -1   9   25.40    1.65
 -10   1  -8    2.39    0.78
  10  -1   8    2.52    0.78
 -10   1  -7   95.20    3.86
  10  -1   7   99.54    4.04
 -10   1  -6    5.21    0.69
  10  -1   6    5.17    0.61
 -10   1  -5   54.65    2.91
  10  -1   5   57.26    2.69
 -10   1  -4   26.35    1.39
  10  -1   4   25.09    2.17
 -10   1  -3  277.13    9.59
  10  -1   3  271.14    9.25
 -10   1  -2   21.49    1.43
  10  -1   2   19.53    1.17
 -10   1  -1   64.72    2.82
  10  -1   1   70.67    3.00
 -10   1   0   85.65    3.95
  10  -1   0   96.24    3.26
 -10   1   1  280.30    9.20
  10  -1  -1  289.16    8.25
 -10   1   2  311.90   10.98
  10  -1  -2  320.80    9.85
 -10   1   3  590.81   16.19
  10  -1  -3  611.82   18.58
 -10   1   4   -0.13    0.78
  10  -1  -4   -0.61    1.00
 -10   1   5   19.53    2.13
  10  -1  -5   20.36    1.74
 -10   1   6    1.30    1.22
  10  -1  -6    1.95    1.69
 -10   1   7  406.93   15.19
  10  -1  -7  407.84   13.28
 -10   1   8   36.86    3.08
  10  -1  -8   36.33    2.60
 -10   1   9    5.43    1.56
  10  -1  -9    4.99    1.61
 -10   1  10    8.29    2.39
  10  -1 -10    6.55    1.95
 -10   1  11   60.43    3.52
  10  -1 -11   64.29    3.73
 -10   1  12    9.81    2.21
  10  -1 -12    8.25    2.21
 -10   1  13   72.58    4.60
  10  -1 -13   69.41    4.34
 -10   1  14   78.14    4.82
  10  -1 -14   80.09    5.21
 -10   1  15   32.12    3.73
  10  -1 -15   27.22    3.73
 -10   1  16   18.32    3.73
  10  -1 -16   26.13    3.99
 -10   1  17   31.30    4.51
  10  -1 -17   32.91    4.12
 -10   1  18    2.60    4.04
  10  -1 -18    2.65    3.60
 -11   1 -16   13.67    1.87
  11  -1  16   12.76    1.91
 -11   1 -15    0.09    1.78
  11  -1  15    0.91    1.17
 -11   1 -14    4.38    1.30
  11  -1  14    5.51    1.39
 -11   1 -13   -0.56    1.26
  11  -1  13    0.22    1.35
 -11   1 -12    4.34    1.22
  11  -1  12    3.73    0.82
 -11   1 -11   28.43    1.82
  11  -1  11   31.08    2.13
 -11   1 -10   90.38    3.99
  11  -1  10   83.96    3.56
 -11   1  -9    7.99    1.00
  11  -1   9    5.08    0.78
 -11   1  -8    7.21    0.82
  11  -1   8    6.25    0.74
 -11   1  -7    4.91    0.56
  11  -1   7    4.17    0.61
 -11   1  -6   21.57    1.39
  11  -1   6   19.23    1.22
 -11   1  -5    1.52    0.52
  11  -1   5    1.65    0.48
 -11   1  -4   19.14    1.35
  11  -1   4   17.41    1.17
 -11   1  -3   41.89    2.30
  11  -1   3   41.59    2.00
 -11   1  -2  102.19    4.30
  11  -1   2  100.93    3.99
 -11   1  -1   12.50    1.09
  11  -1   1   13.28    1.04
 -11   1   0  151.11    5.69
  11  -1   0  151.81    5.47
 -11   1   1   -0.26    0.87
  11  -1  -1    0.35    0.65
 -11   1   2   12.07    1.26
  11  -1  -2   14.15    1.43
 -11   1   3   12.50    1.22
  11  -1  -3   10.85    1.30
 -11   1   4   26.61    1.91
  11  -1  -4   24.57    2.04
 -11   1   5   23.27    1.95
  11  -1  -5   23.27    1.74
 -11   1   6   29.30    2.39
  11  -1  -6   29.30    2.13
 -11   1   7   -0.17    1.39
  11  -1  -7    0.48    1.30
 -11   1   8   11.50    1.82
  11  -1  -8    9.46    1.61
 -11   1   9    6.25    2.08
  11  -1  -9    5.12    2.08
 -11   1  10  126.32    4.99
  11  -1 -10  130.80    5.04
 -11   1  11    0.39    2.08
  11  -1 -11    0.00    2.21
 -11   1  12   24.96    3.00
  11  -1 -12   27.83    2.95
 -11   1  13   12.33    2.56
  11  -1 -13   10.46    3.00
 -11   1  14   55.87    4.43
  11  -1 -14   57.35    4.38
 -11   1  15   -0.87    3.34
  11  -1 -15   -1.74    3.21
 -11   1  16    0.87    3.69
  11  -1 -16    3.04    3.30
 -11   1  17    4.34    3.86
  11  -1 -17    2.60    3.86
 -11   1  18    5.90    3.60
  11  -1 -18    8.20    3.43
 -12   1 -14   -0.30    1.22
  12  -1  14    0.17    0.78
 -12   1 -13    0.56    1.04
  12  -1  13    0.30    0.82
 -12   1 -12    0.69    0.78
  12  -1  12   -0.17    0.65
 -12   1 -11    0.82    0.82
  12  -1  11    1.22    0.61
 -12   1 -10   -0.30    0.87
  12  -1  10    0.00    0.43
 -12   1  -8   13.67    0.82
 -12   1  -5    5.86    0.61
 -12   1  -4    0.35    0.39
  12  -1   4    0.17    0.52
 -12   1  -3   65.77    3.00
  12  -1   3   70.19    2.91
 -12   1  -2   26.00    1.61
  12  -1   2   23.40    1.35
 -12   1  -1    5.04    0.78
  12  -1   1    3.60    0.78
 -12   1   0    6.90    0.87
  12  -1   0    7.51    1.09
 -12   1   1   21.62    1.56
  12  -1  -1   19.88    1.35
 -12   1   2   10.72    1.26
  12  -1  -2   11.50    1.13
 -12   1   3   23.48    1.65
  12  -1  -3   22.44    1.52
 -12   1   4   71.71    3.00
  12  -1  -4   74.93    3.17
 -12   1   5   37.29    2.56
  12  -1  -5   44.28    2.34
 -12   1   6   33.08    2.13
  12  -1  -6   35.60    2.34
 -12   1   7  108.22    5.43
  12  -1  -7  104.14    4.69
 -12   1   8    1.04    1.52
  12  -1  -8    1.52    1.56
 -12   1   9   17.89    2.26
  12  -1  -9   18.45    2.52
 -12   1  10    6.16    2.30
  12  -1 -10    9.46    2.52
 -12   1  11    4.51    2.30
  12  -1 -11    4.91    2.39
 -12   1  12   -0.30    2.82
  12  -1 -12    0.52    2.04
 -12   1  13   -0.35    2.60
  12  -1 -13   -0.30    2.95
 -12   1  14    2.56    2.60
  12  -1 -14    4.64    2.65
 -12   1  15  231.59   11.33
  12  -1 -15  242.27   10.85
 -12   1  16   34.42    3.99
  12  -1 -16   35.16    3.99
 -12   1  17    4.30    3.56
  12  -1 -17    3.04    3.30
 -13   1  -3   11.68    1.04
  13  -1   3    7.55    0.61
 -13   1  -2   86.21    3.73
  13  -1   2   69.85    3.26
 -13   1  -1    0.52    0.74
  13  -1   1    1.17    0.69
 -13   1   0   50.70    2.78
  13  -1   0   51.88    2.52
 -13   1   1   23.75    1.95
  13  -1  -1   23.53    1.61
 -13   1   2  132.23    5.43
  13  -1  -2  131.79    4.91
 -13   1   3  108.22    4.73
  13  -1  -3  105.83    4.30
 -13   1   4  408.75   12.76
  13  -1  -4  400.46   11.89
 -13   1   5   17.15    1.78
  13  -1  -5   14.85    2.04
 -13   1   6   13.80    1.69
  13  -1  -6   13.76    1.78
 -13   1   7   15.45    2.17
  13  -1  -7   19.14    1.87
 -13   1   8   47.36    3.52
  13  -1  -8   46.32    3.13
 -13   1   9   30.43    2.65
  13  -1  -9   32.73    3.04
 -13   1  10   15.37    2.60
  13  -1 -10   15.32    2.69
 -13   1  11    8.68    2.56
  13  -1 -11   10.16    3.00
 -13   1  12    2.78    2.39
  13  -1 -12    1.48    2.91
 -13   1  13    4.91    3.30
  13  -1 -13    4.86    2.82
 -13   1  14  120.64    6.82
  13  -1 -14  130.80    8.55
 -13   1  15    7.73    2.95
  13  -1 -15    4.30    3.13
 -13   1  16    0.56    3.21
  13  -1 -16    1.91    3.39
 -14   1  -2    7.64    0.65
  14  -1   2    5.56    0.52
 -14   1  -1    3.65    0.82
  14  -1   1    2.39    0.69
 -14   1   0   14.15    1.39
  14  -1   0   13.33    1.22
 -14   1   1  408.97   15.37
  14  -1  -1  352.27   11.98
 -14   1   2   35.55    2.73
  14  -1  -2   35.64    2.00
 -14   1   3   69.15    3.78
  14  -1  -3   69.20    3.60
 -14   1   4   13.37    1.52
  14  -1  -4   13.28    1.52
 -14   1   5   48.53    3.08
  14  -1  -5   55.00    3.08
 -14   1   6   19.58    2.52
  14  -1  -6   19.40    2.21
 -14   1   7   57.13    3.47
  14  -1  -7   57.30    3.82
 -14   1   8   -0.35    1.82
  14  -1  -8    0.56    2.00
 -14   1   9    1.52    2.08
  14  -1  -9   -1.39    2.56
 -14   1  10   10.03    2.78
  14  -1 -10   12.42    2.52
 -14   1  11   45.93    3.69
  14  -1 -11   50.23    4.17
 -14   1  12    2.26    3.13
  14  -1 -12    0.09    2.95
 -14   1  13    5.51    2.87
  14  -1 -13    7.94    3.04
 -14   1  14   18.97    3.39
  14  -1 -14   21.66    3.47
 -14   1  15    1.43    4.08
  14  -1 -15    9.55    3.69
 -15   1  -1   18.49    1.35
  15  -1   1   14.67    0.96
 -15   1   0   27.83    2.08
  15  -1   0   23.14    1.61
 -15   1   1   61.95    3.13
  15  -1  -1   64.94    3.17
 -15   1   2   72.32    3.47
  15  -1  -2   72.58    2.95
 -15   1   3    9.51    1.43
  15  -1  -3    9.42    1.65
 -15   1   4   61.60    3.39
  15  -1  -4   64.94    3.08
 -15   1   5    0.00    1.30
  15  -1  -5   -0.69    1.26
 -15   1   6   20.92    2.39
  15  -1  -6   18.67    2.60
 -15   1   7    6.29    2.04
  15  -1  -7    7.34    1.95
 -15   1   8   22.53    2.43
  15  -1  -8   23.44    2.60
 -15   1   9   -0.87    1.74
  15  -1  -9    2.43    1.91
 -15   1  10    0.87    2.43
  15  -1 -10   -0.78    2.30
 -15   1  11    8.55    2.91
  15  -1 -11   10.85    3.21
 -15   1  12   12.24    2.82
  15  -1 -12    7.90    3.39
 -15   1  13   13.67    3.52
  15  -1 -13   16.41    3.65
 -15   1  14   36.55    3.91
  15  -1 -14   33.12    4.04
 -16   1   0    2.65    1.52
  16  -1   0    2.26    0.56
 -16   1   1    1.35    1.00
  16  -1  -1    1.78    0.87
 -16   1   2    0.26    0.91
  16  -1  -2    1.13    0.96
 -16   1   3    6.29    1.43
  16  -1  -3    5.95    1.65
 -16   1   4    5.99    1.26
  16  -1  -4    5.82    1.61
 -16   1   5   43.45    2.65
  16  -1  -5   42.33    2.82
 -16   1   6    1.04    1.91
  16  -1  -6    0.35    2.39
 -16   1   7   10.33    2.39
  16  -1  -7    7.16    2.26
 -16   1   8    6.25    2.26
  16  -1  -8    6.29    1.87
 -16   1   9    2.56    2.17
  16  -1  -9    4.82    2.21
 -16   1  10    2.21    2.47
  16  -1 -10   -0.61    2.52
 -16   1  11    4.38    2.78
  16  -1 -11    6.95    2.60
 -16   1  12    0.26    3.52
  16  -1 -12   -0.17    3.43
 -16   1  13    0.30    2.56
  16  -1 -13    0.26    3.21
 -17   1   4    0.04    1.26
 -17   1   5    3.47    1.56
 -17   1   6    3.26    2.30
  17   2 -10   16.80    4.78
 -17  -2  10    4.34    3.13
  17   2  -9    1.43    2.87
 -17  -2   9    2.04    2.00
  17   2  -8    0.30    3.21
 -17  -2   8    1.95    2.69
  17   2  -7   17.75    3.26
 -17  -2   7   15.67    3.21
  17   2  -6   20.53    3.65
 -17  -2   6   19.80    2.91
  17   2  -5   27.22    3.73
 -17  -2   5   23.14    3.78
  17   2  -4    2.26    2.21
 -17  -2   4    4.78    2.08
  17   2  -3    5.56    2.30
 -17  -2   3    4.56    1.87
  17   2  -2   10.77    2.26
 -17  -2   2   12.29    2.91
  17   2  -1    3.08    2.17
 -17  -2   1    6.64    1.95
  17   2   0   10.72    2.08
 -17  -2   0   10.64    1.95
  17   2   1    2.04    1.82
 -17  -2  -1    1.35    1.52
  17   2   2    0.22    1.30
 -17  -2  -2    0.74    1.39
  16   2 -12   22.18    5.38
  16   2 -11   10.94    3.60
 -16  -2  11    8.25    3.13
  16   2 -10    4.69    4.25
 -16  -2  10    6.03    3.26
  16   2  -9   48.71    4.21
 -16  -2   9   47.62    3.99
  16   2  -8   31.99    3.39
 -16  -2   8   35.90    3.47
  16   2  -7   68.89    4.69
 -16  -2   7   68.33    5.43
  16   2  -6    8.07    2.73
 -16  -2   6   10.07    2.43
  16   2  -5    1.22    2.43
 -16  -2   5    0.48    2.08
  16   2  -4    4.21    2.52
 -16  -2   4    4.21    2.17
  16   2  -3   -0.26    2.08
 -16  -2   3    1.13    1.69
  16   2  -2   71.02    4.38
 -16  -2   2   72.10    4.17
  16   2  -1    0.74    2.04
 -16  -2   1   -1.17    1.87
  16   2   0    1.30    1.78
 -16  -2   0   -0.30    1.82
  16   2   1    2.17    2.00
 -16  -2  -1    2.17    1.87
  16   2   2    3.08    2.34
 -16  -2  -2    2.13    1.52
  16   2   3    0.61    2.21
 -16  -2  -3    0.09    1.78
  16   2   4   -0.65    1.78
 -16  -2  -4    0.35    1.61
  16   2   5    3.26    1.52
 -16  -2  -5    1.69    1.43
  16   2   6   -0.09    1.82
 -16  -2  -6    0.22    1.43
  15   2 -13   -2.26    3.78
 -15  -2  13    2.17    3.99
  15   2 -12   33.47    3.91
 -15  -2  12   37.20    4.08
  15   2 -11   11.42    4.34
 -15  -2  11   19.10    4.43
  15   2 -10    2.52    2.87
 -15  -2  10    1.74    2.82
  15   2  -9   35.90    3.86
 -15  -2   9   34.47    3.13
  15   2  -8    2.26    2.78
 -15  -2   8   -1.35    3.30
  15   2  -7   13.67    2.56
 -15  -2   7   16.54    3.26
  15   2  -6    3.56    2.17
 -15  -2   6    5.08    2.43
  15   2  -5    3.26    2.47
 -15  -2   5    5.77    2.13
  15   2  -4   38.55    3.30
 -15  -2   4   40.02    3.04
  15   2  -3   39.72    3.17
 -15  -2   3   43.45    3.69
  15   2  -2    4.86    1.82
 -15  -2   2    3.78    1.78
  15   2  -1   -0.48    1.48
 -15  -2   1    0.00    1.82
  15   2   0   20.75    2.78
 -15  -2   0   22.05    2.30
  15   2   1   16.80    2.30
 -15  -2  -1   21.88    2.30
  15   2   2   47.19    2.91
 -15  -2  -2   47.36    3.34
  15   2   3   33.47    2.56
 -15  -2  -3   37.42    3.00
  15   2   4    2.08    1.43
 -15  -2  -4    0.87    1.56
  15   2   5    0.26    1.30
 -15  -2  -5    0.43    1.74
  15   2   6    9.38    1.65
 -15  -2  -6    9.46    1.74
  15   2   7    1.26    1.30
 -15  -2  -7    1.04    1.69
  15   2   8    1.09    1.43
 -15  -2  -8   -0.56    1.48
  15   2   9    2.08    2.69
 -15  -2  -9   -0.17    1.61
  14   2 -14    9.07    3.86
 -14  -2  14   11.03    3.91
  14   2 -13    5.90    3.17
 -14  -2  13    8.42    3.04
  14   2 -12   19.49    3.91
 -14  -2  12   16.15    3.99
  14   2 -11    2.60    2.69
 -14  -2  11    2.91    2.60
  14   2 -10   42.54    3.69
 -14  -2  10   36.64    3.56
  14   2  -9    3.86    2.65
 -14  -2   9    6.86    3.39
  14   2  -8   20.66    3.26
 -14  -2   8   22.79    2.78
  14   2  -7    2.43    2.52
 -14  -2   7   -0.39    2.04
  14   2  -6    4.78    2.30
 -14  -2   6    2.60    1.82
  14   2  -5    1.52    2.60
 -14  -2   5    0.30    1.91
  14   2  -4   18.23    2.52
 -14  -2   4   14.15    2.21
  14   2  -3   12.55    2.08
 -14  -2   3   12.33    2.00
  14   2  -2   27.52    2.69
 -14  -2   2   23.83    2.65
  14   2  -1    0.65    1.82
 -14  -2   1    0.78    1.78
  14   2   0    5.43    1.78
 -14  -2   0    6.55    1.56
  14   2   1   -0.09    1.30
 -14  -2  -1   -0.17    1.22
  14   2   2   -0.43    1.22
 -14  -2  -2    1.48    1.35
  14   2   3    2.60    1.30
 -14  -2  -3    1.95    1.56
  14   2   4    8.55    1.39
 -14  -2  -4    6.86    1.61
  14   2   5    7.03    1.48
 -14  -2  -5    5.86    1.52
  14   2   6   42.33    2.39
 -14  -2  -6   38.94    2.69
  14   2   7   21.53    1.95
 -14  -2  -7   18.28    2.30
  14   2   8   10.33    2.00
 -14  -2  -8   10.38    2.39
  14   2   9   36.90    2.95
 -14  -2  -9   31.04    2.65
  14   2  10    4.91    1.52
 -14  -2 -10    4.51    1.87
  14   2  11    3.95    1.91
 -14  -2 -11    6.77    1.65
  14   2  12    4.43    1.74
 -14  -2 -12    1.91    1.69
  13   2 -15    0.13    3.95
 -13  -2  15    1.00    4.08
  13   2 -14   45.15    5.04
 -13  -2  14   43.45    4.73
  13   2 -13    9.98    3.17
 -13  -2  13    7.16    2.78
  13   2 -12    8.81    2.95
 -13  -2  12   10.42    3.56
  13   2 -11   37.12    3.91
 -13  -2  11   36.51    3.56
  13   2 -10    5.47    2.30
 -13  -2  10    5.77    2.43
  13   2  -9   -0.09    2.21
 -13  -2   9   -0.52    2.04
  13   2  -8    7.03    2.30
 -13  -2   8    6.60    2.00
  13   2  -7   28.87    2.73
 -13  -2   7   26.78    2.43
  13   2  -6   33.17    3.04
 -13  -2   6   35.21    2.82
  13   2  -5   22.14    2.47
 -13  -2   5   21.66    2.34
  13   2  -4   23.88    2.73
 -13  -2   4   24.61    2.87
  13   2  -3   39.50    2.95
 -13  -2   3   36.16    2.95
  13   2  -2   75.88    3.65
 -13  -2   2   81.83    4.78
  13   2  -1    3.60    1.82
 -13  -2   1    4.95    1.52
  13   2   0  138.31    4.91
 -13  -2   0  129.36    5.86
  13   2   1   26.74    2.13
 -13  -2  -1   28.82    2.30
  13   2   2    8.25    1.39
 -13  -2  -2   10.72    1.61
  13   2   3   15.84    1.65
 -13  -2  -3   13.11    1.65
  13   2   4   47.14    2.52
 -13  -2  -4   47.06    2.82
  13   2   5   71.37    3.34
 -13  -2  -5   64.90    3.17
  13   2   6   40.98    2.65
 -13  -2  -6   41.11    2.69
  13   2   7   54.44    3.21
 -13  -2  -7   48.79    2.82
  13   2   8   33.04    2.47
 -13  -2  -8   35.34    2.87
  13   2   9   50.62    3.13
 -13  -2  -9   55.61    3.73
  13   2  10  142.73    6.03
 -13  -2 -10  139.22    5.90
  13   2  11   -0.43    1.69
 -13  -2 -11    0.35    2.17
  13   2  12   10.55    1.91
 -13  -2 -12   13.07    2.47
  13   2  13    0.78    1.95
 -13  -2 -13   -0.56    1.91
  13   2  14   36.94    3.17
 -13  -2 -14   44.37    3.82
  12   2 -16   18.06    3.52
 -12  -2  16   18.10    3.95
  12   2 -15    5.51    3.91
 -12  -2  15    8.12    3.95
  12   2 -14   11.07    3.00
 -12  -2  14    6.16    3.08
  12   2 -13   97.98    5.73
 -12  -2  13  102.32    6.64
  12   2 -12    6.60    3.04
 -12  -2  12   10.51    3.47
  12   2 -11   30.65    3.00
 -12  -2  11   29.43    3.43
  12   2 -10    4.12    2.30
 -12  -2  10    5.86    2.65
  12   2  -9    4.12    1.95
 -12  -2   9    3.52    2.00
  12   2  -8  143.99    5.99
 -12  -2   8  144.69    6.38
  12   2  -7   26.87    2.65
 -12  -2   7   25.61    2.73
  12   2  -6   26.26    2.47
 -12  -2   6   27.26    2.73
  12   2  -5    1.65    1.65
 -12  -2   5    2.04    1.74
  12   2  -4   22.79    2.30
 -12  -2   4   19.97    2.26
  12   2  -3   67.85    3.65
 -12  -2   3   63.60    3.39
  12   2  -2   15.32    2.00
 -12  -2   2   16.50    2.08
  12   2  -1   37.90    2.34
 -12  -2   1   40.46    2.47
  12   2   0   43.19    2.69
 -12  -2   0   39.24    2.47
  12   2   1   42.89    2.34
 -12  -2  -1   41.63    2.39
  12   2   2    1.00    1.09
 -12  -2  -2   -0.26    1.26
  12   2   3   81.65    3.52
 -12  -2  -3   79.70    3.99
  12   2   4   36.29    2.26
 -12  -2  -4   28.26    2.13
  12   2   5   79.66    3.60
 -12  -2  -5   78.01    3.47
  12   2   6    5.34    1.69
 -12  -2  -6    6.86    1.48
  12   2   7   82.26    3.86
 -12  -2  -7   76.32    3.47
  12   2   8   42.85    2.87
 -12  -2  -8   40.98    2.47
  12   2   9    0.22    1.35
 -12  -2  -9   -0.43    1.39
  12   2  10   23.70    2.39
 -12  -2 -10   25.35    2.39
  12   2  11   33.51    2.47
 -12  -2 -11   36.25    2.78
  12   2  12   13.50    2.56
 -12  -2 -12   12.85    2.08
  12   2  13    7.38    1.78
 -12  -2 -13    9.77    2.60
  12   2  14    3.34    1.91
 -12  -2 -14    6.99    2.00
  12   2  15    6.69    2.47
 -12  -2 -15    8.64    2.30
  12   2  16    8.86    6.16
 -12  -2 -16    4.82    2.39
  11   2 -17    3.99    3.60
 -11  -2  17    2.26    3.52
  11   2 -16    2.39    3.86
 -11  -2  16   -3.60    3.78
  11   2 -15   99.41    6.38
 -11  -2  15  103.88    7.16
  11   2 -14   74.93    5.21
 -11  -2  14   60.04    4.34
  11   2 -13  209.93    9.03
 -11  -2  13  219.70    9.12
  11   2 -12   80.57    5.38
 -11  -2  12   82.44    4.91
  11   2 -11    2.47    2.13
 -11  -2  11    0.87    2.30
  11   2 -10   37.38    3.26
 -11  -2  10   41.28    3.04
  11   2  -9    0.65    1.69
 -11  -2   9    0.35    1.65
  11   2  -8  270.71    9.03
 -11  -2   8  275.53    9.68
  11   2  -7   70.89    3.73
 -11  -2   7   71.63    4.21
  11   2  -6   62.68    3.26
 -11  -2   6   57.17    3.30
  11   2  -5   13.41    1.82
 -11  -2   5   11.37    1.87
  11   2  -4   18.23    1.82
 -11  -2   4   19.71    1.74
  11   2  -3  129.15    5.90
 -11  -2   3  132.44    5.64
  11   2  -2   12.20    2.00
 -11  -2   2   11.03    2.34
  11   2  -1  120.85    4.82
 -11  -2   1  113.74    4.86
  11   2   0   17.41    1.65
 -11  -2   0   15.11    1.43
  11   2   1   15.50    1.61
 -11  -2  -1   11.11    1.48
  11   2   2   63.08    2.82
 -11  -2  -2   59.60    3.39
  11   2   3  138.00    5.04
 -11  -2  -3  139.26    6.99
  11   2   4  210.06    6.42
 -11  -2  -4  204.59    8.07
  11   2   5    0.52    1.04
 -11  -2  -5    0.04    1.17
  11   2   6    8.16    1.48
 -11  -2  -6    8.99    1.43
  11   2   7   13.59    1.52
 -11  -2  -7   10.72    1.61
  11   2   8  253.30    7.94
 -11  -2  -8  257.51    8.33
  11   2   9   86.99    4.38
 -11  -2  -9   86.78    3.82
  11   2  10    0.82    1.35
 -11  -2 -10    1.74    1.65
  11   2  11   10.46    1.91
 -11  -2 -11    8.20    1.95
  11   2  12    4.08    1.78
 -11  -2 -12    2.91    1.74
  11   2  13   24.74    2.65
 -11  -2 -13   29.82    2.73
  11   2  14   35.29    3.34
 -11  -2 -14   34.38    3.30
  11   2  15    0.30    2.30
 -11  -2 -15    1.95    2.30
  11   2  16    0.96    1.87
 -11  -2 -16    1.35    2.47
  11   2  17    2.17    2.13
 -11  -2 -17    4.60    2.87
  10   2 -18   34.12    4.21
 -10  -2  18   35.73    4.30
  10   2 -17   20.92    3.91
 -10  -2  17   22.40    3.82
  10   2 -16   93.51    5.56
 -10  -2  16  101.02    6.38
  10   2 -15  236.11   11.50
 -10  -2  15  243.36   10.16
  10   2 -14  360.74   13.41
 -10  -2  14  377.54   14.63
  10   2 -13   23.62    2.91
 -10  -2  13   21.97    2.78
  10   2 -12    4.60    2.17
 -10  -2  12    4.99    2.13
  10   2 -11   79.09    4.43
 -10  -2  11   80.22    4.60
  10   2 -10  354.84   11.72
 -10  -2  10  372.76   12.42
  10   2  -9   68.11    4.38
 -10  -2   9   76.75    3.91
  10   2  -8   -0.35    1.61
 -10  -2   8    0.43    1.74
  10   2  -7   23.75    2.65
 -10  -2   7   26.31    2.56
  10   2  -6   12.94    1.87
 -10  -2   6   11.16    2.21
  10   2  -5  338.30   13.37
 -10  -2   5  370.72   11.98
  10   2  -4  570.80   16.84
 -10  -2   4  557.48   19.01
  10   2  -3  116.04    4.78
 -10  -2   3  113.60    4.73
  10   2  -2   44.24    2.87
 -10  -2   2   49.31    2.73
  10   2  -1    0.35    0.87
 -10  -2   1    0.96    1.00
  10   2   0  197.47    6.51
 -10  -2   0  195.69    7.03
  10   2   1  166.09    6.08
 -10  -2  -1  168.43    6.34
  10   2   2    2.65    1.26
 -10  -2  -2    4.17    1.09
  10   2   3    8.03    1.17
 -10  -2  -3    5.34    1.09
  10   2   4   89.08    3.73
 -10  -2  -4   83.17    4.12
  10   2   5    5.82    1.26
 -10  -2  -5    6.64    1.52
  10   2   6  234.89    7.03
 -10  -2  -6  223.52    9.94
  10   2   7   17.28    1.78
 -10  -2  -7   17.58    1.65
  10   2   8    3.52    1.65
 -10  -2  -8    3.04    1.48
  10   2   9    1.26    1.30
 -10  -2  -9    2.00    1.30
  10   2  10    0.17    1.65
 -10  -2 -10    0.48    2.04
  10   2  11   45.19    3.08
 -10  -2 -11   46.71    3.17
  10   2  12   40.07    2.91
 -10  -2 -12   45.36    3.13
  10   2  13    3.69    1.82
 -10  -2 -13    0.48    1.74
  10   2  14   12.11    2.13
 -10  -2 -14   10.59    2.52
  10   2  15    0.56    1.87
 -10  -2 -15    0.56    1.78
  10   2  16    8.94    2.34
 -10  -2 -16   11.94    2.34
  10   2  17    2.82    2.56
 -10  -2 -17    5.47    2.95
  10   2  18   -0.56    3.65
 -10  -2 -18    2.21    3.08
  10   2  19    4.43    3.69
 -10  -2 -19    5.60    3.00
   9   2 -18   62.03    6.03
  -9  -2  18   60.30    5.64
   9   2 -17    2.26    3.30
  -9  -2  17   -0.17    3.39
   9   2 -16  206.11   10.90
  -9  -2  16  196.91   10.77
   9   2 -15    2.78    2.73
  -9  -2  15    1.04    2.52
   9   2 -14  277.48   11.63
  -9  -2  14  279.08   12.29
   9   2 -13   13.28    2.73
  -9  -2  13    7.73    2.56
   9   2 -12    0.74    2.00
  -9  -2  12    0.17    1.95
   9   2 -11    8.99    2.00
  -9  -2  11    5.60    1.87
   9   2 -10    3.86    1.78
  -9  -2  10    3.13    1.65
   9   2  -9  206.37    8.51
  -9  -2   9  199.64    8.55
   9   2  -8    0.30    1.52
  -9  -2   8    0.17    1.65
   9   2  -7   68.20    3.69
  -9  -2   7   67.07    3.65
   9   2  -6   25.35    2.21
  -9  -2   6   28.48    2.30
   9   2  -5   42.02    2.78
  -9  -2   5   38.77    2.82
   9   2  -4   71.80    3.30
  -9  -2   4   74.49    3.30
   9   2  -3   32.47    1.69
  -9  -2   3   31.95    2.04
   9   2  -2    3.17    1.39
  -9  -2   2    3.13    1.35
   9   2  -1   97.02    4.21
  -9  -2   1   95.29    3.69
   9   2   0   87.95    3.82
  -9  -2   0   89.99    3.65
   9   2   1   91.68    3.91
  -9  -2  -1   87.47    3.56
   9   2   2   45.10    2.04
  -9  -2  -2   50.49    2.78
   9   2   3  476.56   14.41
  -9  -2  -3  475.04   15.02
   9   2   4   52.79    2.69
  -9  -2  -4   52.79    2.60
   9   2   5   -0.52    1.04
  -9  -2  -5   -0.26    1.09
   9   2   6   22.70    1.87
  -9  -2  -6   21.88    1.69
   9   2   7   84.22    4.34
  -9  -2  -7   83.04    4.12
   9   2   8  108.44    4.91
  -9  -2  -8  100.49    4.64
   9   2   9    0.82    1.17
  -9  -2  -9    0.61    1.35
   9   2  10   64.68    3.47
  -9  -2 -10   66.11    4.08
   9   2  11   33.60    2.78
  -9  -2 -11   35.51    2.87
   9   2  12  105.57    5.17
  -9  -2 -12  102.84    4.99
   9   2  13   23.22    2.47
  -9  -2 -13   24.22    2.56
   9   2  14    2.08    1.69
  -9  -2 -14    2.30    2.08
   9   2  15   13.20    2.26
  -9  -2 -15   16.37    2.39
   9   2  16    1.00    1.91
  -9  -2 -16    0.13    2.04
   9   2  17    3.86    2.30
  -9  -2 -17    2.82    2.47
   9   2  18   -0.17    2.26
  -9  -2 -18    1.39    2.95
   9   2  19    5.43    2.60
  -9  -2 -19    6.73    3.04
   9   2  20    9.16    3.00
  -9  -2 -20    0.82    3.17
   8   2 -19    1.95    3.91
  -8  -2  19    0.78    3.95
   8   2 -18    7.21    3.21
  -8  -2  18    4.56    3.17
   8   2 -17  141.82    6.95
  -8  -2  17  142.78    7.16
   8   2 -16   99.02    5.56
  -8  -2  16  102.62    5.73
   8   2 -15   11.63    3.21
  -8  -2  15   12.63    3.08
   8   2 -14    3.17    2.30
  -8  -2  14    2.04    2.13
   8   2 -13    4.64    1.95
  -8  -2  13    5.04    2.17
   8   2 -12  182.58    6.86
  -8  -2  12  187.45    7.42
   8   2 -11    7.25    2.00
  -8  -2  11    5.56    1.82
   8   2 -10  255.69    8.73
  -8  -2  10  252.08   10.03
   8   2  -9   58.13    3.56
  -8  -2   9   53.52    3.04
   8   2  -8    1.69    1.69
  -8  -2   8    0.13    1.61
   8   2  -7   81.61    3.65
  -8  -2   7   79.35    3.56
   8   2  -6  375.37   15.19
  -8  -2   6  379.28   13.20
   8   2  -5  145.42    5.04
  -8  -2   5  160.75    5.51
   8   2  -4  544.76   14.72
  -8  -2   4  535.12   15.45
   8   2  -3  495.49   14.06
  -8  -2   3  481.55   14.37
   8   2  -2  251.78    8.33
  -8  -2   2  246.09    7.42
   8   2  -1  547.14   15.54
  -8  -2   1  560.43   15.54
   8   2   0  101.23    3.69
  -8  -2   0  100.97    3.78
   8   2   1  104.14    3.86
  -8  -2  -1  106.31    3.91
   8   2   2   -0.04    0.74
  -8  -2  -2    0.35    0.69
   8   2   3  208.67    7.12
  -8  -2  -3  208.46    6.64
   8   2   4 1005.90   26.18
  -8  -2  -4 1059.86   28.78
   8   2   5  111.30    4.04
  -8  -2  -5  116.86    4.30
   8   2   6   -0.61    1.04
  -8  -2  -6   -0.17    0.82
   8   2   7    2.78    1.43
  -8  -2  -7    0.87    1.09
   8   2   8  319.93   10.03
  -8  -2  -8  320.89   10.29
   8   2   9  229.51    8.25
  -8  -2  -9  217.92    8.12
   8   2  10  160.44    5.95
  -8  -2 -10  142.08    6.21
   8   2  11    2.78    1.43
  -8  -2 -11    2.08    1.52
   8   2  12    1.35    1.61
  -8  -2 -12    1.09    1.65
   8   2  13   31.95    2.60
  -8  -2 -13   28.61    2.87
   8   2  14   14.37    2.08
  -8  -2 -14   10.29    2.52
   8   2  15  148.07    7.21
  -8  -2 -15  135.35    6.21
   8   2  16    2.52    2.04
  -8  -2 -16    2.13    2.30
   8   2  17    0.09    2.04
  -8  -2 -17    1.26    2.21
   8   2  18    1.35    2.56
  -8  -2 -18    0.48    2.43
   8   2  19   -1.17    2.73
  -8  -2 -19    1.74    2.91
   8   2  20   38.20    3.91
  -8  -2 -20   35.42    4.25
   8   2  21    2.08    2.65
  -8  -2 -21    4.91    3.69
   7   2 -20   36.81    7.77
  -7  -2  20   39.07    8.60
   7   2 -19   16.06    5.56
  -7  -2  19    9.51    5.77
   7   2 -18   10.38    3.17
  -7  -2  18    2.73    3.04
   7   2 -17   58.52    4.25
  -7  -2  17   54.70    4.47
   7   2 -16    3.78    3.08
  -7  -2  16    1.30    2.78
   7   2 -15    7.99    2.52
  -7  -2  15    6.95    2.26
   7   2 -14    7.25    2.21
  -7  -2  14    6.08    2.30
   7   2 -13    2.91    1.82
  -7  -2  13    1.56    1.74
   7   2 -12    0.65    1.65
  -7  -2  12   -1.00    1.69
   7   2 -11    5.51    1.74
  -7  -2  11    3.60    1.61
   7   2 -10    0.52    1.39
  -7  -2  10    0.82    1.39
   7   2  -9    2.95    1.43
  -7  -2   9    2.73    1.48
   7   2  -8    0.00    1.39
  -7  -2   8   -0.13    1.30
   7   2  -7   49.23    3.00
  -7  -2   7   45.49    2.82
   7   2  -6  877.89   23.79
  -7  -2   6  867.86   24.66
   7   2  -5  197.21    6.47
  -7  -2   5  194.22    6.55
   7   2  -4    2.73    0.87
  -7  -2   4    3.82    0.96
   7   2  -3    1.17    0.78
  -7  -2   3    0.96    1.13
   7   2  -2   20.36    1.30
  -7  -2   2   18.62    1.56
   7   2  -1  246.40    7.81
  -7  -2   1  251.82    8.12
   7   2   0  559.78   16.58
  -7  -2   0  565.64   15.93
   7   2   1   17.45    1.30
  -7  -2  -1   20.53    1.35
   7   2   2 2894.21   72.45
  -7  -2  -2 3114.91   75.53
   7   2   3   72.93    3.30
  -7  -2  -3   69.07    2.87
   7   2   4   11.89    1.17
  -7  -2  -4   10.81    1.04
   7   2   5  259.33    7.55
  -7  -2  -5  254.69    7.73
   7   2   6  369.12   10.59
  -7  -2  -6  395.25   12.76
   7   2   7 1552.01   39.68
  -7  -2  -7 1495.35   39.94
   7   2   8   57.95    2.78
  -7  -2  -8   50.40    2.91
   7   2   9    0.22    1.09
  -7  -2  -9    0.39    1.22
   7   2  10  113.21    6.51
  -7  -2 -10  100.10    4.30
   7   2  11  233.81    9.03
  -7  -2 -11  257.08    9.20
   7   2  12  118.42    4.64
  -7  -2 -12  110.70    4.82
   7   2  13   33.47    2.43
  -7  -2 -13   33.64    2.69
   7   2  14    0.65    1.78
  -7  -2 -14    0.30    1.78
   7   2  15    9.94    2.47
  -7  -2 -15   11.16    2.39
   7   2  16   47.75    3.78
  -7  -2 -16   49.79    3.65
   7   2  17   29.65    3.30
  -7  -2 -17   26.65    3.39
   7   2  18   21.53    3.00
  -7  -2 -18   27.04    3.26
   7   2  19    5.69    3.56
  -7  -2 -19    4.34    2.87
   7   2  20   17.36    4.12
  -7  -2 -20   18.58    4.47
   7   2  21    3.86    4.12
  -7  -2 -21    0.04    4.43
   6   2 -20    1.04    3.82
  -6  -2  20   -1.09    4.04
   6   2 -19    2.56    3.00
  -6  -2  19    0.30    3.17
   6   2 -18  120.38    9.77
  -6  -2  18  135.61    7.21
   6   2 -17   21.79    5.08
  -6  -2  17   13.41    3.26
   6   2 -16    4.08    2.43
  -6  -2  16    3.26    3.08
   6   2 -15   -2.43    2.04
  -6  -2  15    2.08    3.13
   6   2 -14   92.98    5.43
  -6  -2  14   88.12    4.82
   6   2 -13   73.93    3.95
  -6  -2  13   68.89    3.82
   6   2 -12   15.15    2.43
  -6  -2  12   18.19    2.39
   6   2 -11    4.04    1.65
  -6  -2  11    2.30    1.43
   6   2 -10   32.51    2.52
  -6  -2  10   36.68    2.73
   6   2  -9   12.02    1.65
  -6  -2   9   13.98    1.82
   6   2  -8  778.87   25.18
  -6  -2   8  726.99   24.57
   6   2  -7  569.67   15.84
  -6  -2   7  592.64   17.45
   6   2  -6  112.00    4.34
  -6  -2   6  104.66    4.04
   6   2  -5  751.39   20.75
  -6  -2   5  784.25   21.44
   6   2  -4  703.38   19.71
  -6  -2   4  722.26   19.88
   6   2  -3  536.42   15.54
  -6  -2   3  541.89   15.50
   6   2  -2  436.27   13.24
  -6  -2   2  435.58   12.94
   6   2  -1  673.21   19.19
  -6  -2   1  709.32   20.10
   6   2   0 1189.36   31.21
  -6  -2   0 1197.04   31.69
   6   2   1  349.89   10.20
  -6  -2  -1  362.30   11.11
   6   2   2 1728.82   46.28
  -6  -2  -2 1684.93   43.67
   6   2   3 3327.66   85.34
  -6  -2  -3 3447.21   85.52
   6   2   4   72.45    2.82
  -6  -2  -4   68.28    2.69
   6   2   5   20.45    1.48
  -6  -2  -5   18.54    1.39
   6   2   6  108.96    3.99
  -6  -2  -6  103.23    4.17
   6   2   7 1903.50   47.49
  -6  -2  -7 1903.02   47.58
   6   2   8  279.56    8.25
  -6  -2  -8  307.91    9.81
   6   2   9    1.43    1.04
  -6  -2  -9    1.52    1.52
   6   2  10   38.11    2.60
  -6  -2 -10   38.03    2.26
   6   2  11   -0.43    1.52
  -6  -2 -11    0.30    1.52
   6   2  12  102.19    4.95
  -6  -2 -12  103.53    4.60
   6   2  13   72.19    3.56
  -6  -2 -13   58.91    3.99
   6   2  14    3.69    1.69
  -6  -2 -14    3.73    1.82
   6   2  15   48.06    3.30
  -6  -2 -15   48.66    3.56
   6   2  16    4.91    2.04
  -6  -2 -16    8.47    2.39
   6   2  17   29.35    3.08
  -6  -2 -17   32.34    3.21
   6   2  18    2.56    2.60
  -6  -2 -18    3.78    2.60
   6   2  19   36.59    4.04
  -6  -2 -19   38.90    3.91
   6   2  20    7.16    3.26
  -6  -2 -20    9.03    3.52
   6   2  21    1.17    3.82
  -6  -2 -21   -1.87    3.65
   5   2 -21   14.89    3.86
  -5  -2  21   18.36    3.91
   5   2 -20  184.06   10.29
  -5  -2  20  184.93    9.64
   5   2 -19    8.33    3.08
  -5  -2  19    5.86    2.82
   5   2 -18   16.97    3.82
  -5  -2  18   17.71    4.25
   5   2 -17   23.96    3.13
  -5  -2  17   25.31    2.95
   5   2 -16  179.50    6.99
  -5  -2  16  179.02    8.07
   5   2 -15  513.63   18.19
  -5  -2  15  493.58   15.80
   5   2 -14    4.51    2.52
  -5  -2  14    5.30    2.13
   5   2 -13    3.30    3.13
  -5  -2  13    0.69    1.91
   5   2 -12    0.61    2.00
  -5  -2  12    3.56    3.86
   5   2 -11  644.43   19.62
   5   2 -10   67.68    3.99
  -5  -2  10   72.89    3.99
   5   2  -9    1.22    1.17
  -5  -2   9    1.65    1.17
   5   2  -8  366.64   10.59
  -5  -2   8  356.53   10.24
   5   2  -7  206.03    6.86
  -5  -2   7  206.11    6.95
   5   2  -6  432.06   13.24
  -5  -2   6  451.90   13.46
   5   2  -5  149.94    5.34
  -5  -2   5  152.93    5.08
   5   2  -4  303.79    9.20
  -5  -2   4  290.89    9.25
   5   2  -3  346.33    9.72
  -5  -2   3  361.69   11.46
   5   2  -2   21.57    1.30
  -5  -2   2   24.70    1.43
   5   2  -1  155.32    5.99
  -5  -2   1  148.68    4.91
   5   2   0 7134.57  170.52
  -5  -2   0 7866.47  190.83
   5   2   1  424.64   12.94
  -5  -2  -1  422.04   12.59
   5   2   2  934.97   25.61
  -5  -2  -2  950.86   26.00
   5   2   3   33.47    1.65
  -5  -2  -3   32.51    1.65
   5   2   4  639.78   19.14
  -5  -2  -4  628.58   17.19
   5   2   5  462.23   14.85
  -5  -2  -5  439.01   12.81
   5   2   6  895.34   24.79
  -5  -2  -6  881.27   24.79
   5   2   7  196.39    6.69
  -5  -2  -7  191.09    7.25
   5   2   8   11.03    1.52
  -5  -2  -8   11.03    1.26
   5   2   9   16.24    1.56
  -5  -2  -9   16.76    1.78
   5   2  10  304.31    9.51
  -5  -2 -10  344.20    9.72
   5   2  11  517.84   16.06
  -5  -2 -11  517.19   17.75
   5   2  12   85.61    3.56
  -5  -2 -12   80.66    4.08
   5   2  13   88.56    4.64
  -5  -2 -13   85.56    4.17
   5   2  14    4.12    1.95
  -5  -2 -14    2.52    1.74
   5   2  15   45.88    3.17
  -5  -2 -15   44.93    3.26
   5   2  16   -0.04    2.08
  -5  -2 -16    1.00    2.00
   5   2  17   31.26    2.95
  -5  -2 -17   29.91    3.17
   5   2  18    3.30    2.56
  -5  -2 -18    2.78    2.39
   5   2  19   20.92    3.99
  -5  -2 -19   28.56    3.43
   5   2  20    2.47    3.08
  -5  -2 -20   -1.78    3.08
   5   2  21    3.17    3.69
  -5  -2 -21    8.33    3.91
   4   2 -21    4.56    3.91
  -4  -2  21    2.87    4.08
   4   2 -20  106.75    6.47
  -4  -2  20  113.26    6.86
   4   2 -19   74.10    5.04
  -4  -2  19   72.19    5.56
   4   2 -18    5.17    2.56
  -4  -2  18    4.47    2.69
   4   2 -17    2.47    2.17
  -4  -2  17    0.91    2.21
   4   2 -16  214.10    8.20
  -4  -2  16  198.78    8.47
   4   2 -15  258.38    8.12
  -4  -2  15  265.67   11.68
   4   2 -14    0.91    1.91
  -4  -2  14    1.69    1.91
   4   2 -13    2.95    1.82
  -4  -2  13    3.99    2.04
   4   2 -12  485.54   14.24
  -4  -2  12  511.76   16.11
  -4  -2  11   66.24    3.47
   4   2 -10  195.09   12.11
  -4  -2  10  195.00    7.12
   4   2  -9   77.23    3.39
  -4  -2   9   72.58    5.95
   4   2  -8  336.17   10.29
  -4  -2   8  379.45   16.45
   4   2  -7  518.93   15.67
   4   2  -6    6.69    1.00
  -4  -2   6    6.82    1.04
   4   2  -5 1475.21   39.63
  -4  -2   5 1424.64   37.90
   4   2  -4  310.60    9.42
  -4  -2   4  304.44    9.16
   4   2  -3  583.04   16.37
  -4  -2   3  636.22   19.10
   4   2  -2  682.37   18.23
  -4  -2   2  683.93   19.45
   4   2  -1   15.58    1.00
  -4  -2   1   18.06    1.22
   4   2   0    8.64    1.04
  -4  -2   0    8.16    0.91
   4   2   1 4931.32  118.34
  -4  -2  -1 5121.68  123.63
   4   2   2   13.59    1.04
  -4  -2  -2   13.20    1.00
   4   2   3 1359.35   37.98
  -4  -2  -3 1403.76   37.64
   4   2   4  425.16   12.85
  -4  -2  -4  425.72   13.20
   4   2   5  137.09    5.12
  -4  -2  -5  141.21    4.82
   4   2   6    8.55    1.26
  -4  -2  -6    9.51    1.26
   4   2   7   35.34    2.21
  -4  -2  -7   36.03    1.91
   4   2   8   94.68    3.78
  -4  -2  -8   92.77    3.26
   4   2   9   73.49    3.47
  -4  -2  -9   77.70    3.08
   4   2  10   63.55    3.17
  -4  -2 -10   67.24    3.00
   4   2  11  211.84    8.55
  -4  -2 -11  223.26    7.29
   4   2  12   91.51    3.99
  -4  -2 -12   95.07    4.38
   4   2  13  127.63    5.34
  -4  -2 -13  131.62    5.30
   4   2  14   21.05    2.39
  -4  -2 -14   20.10    2.13
   4   2  15   25.48    2.65
  -4  -2 -15   23.83    2.47
   4   2  16    9.64    2.73
  -4  -2 -16   10.38    2.82
   4   2  17  152.37    6.86
  -4  -2 -17  142.43    6.82
   4   2  18    6.21    2.78
  -4  -2 -18    5.95    2.56
   4   2  19   24.87    3.60
  -4  -2 -19   22.40    3.13
   4   2  20    0.74    3.30
  -4  -2 -20    2.30    2.87
   4   2  21   -0.74    3.65
  -4  -2 -21    0.61    3.82
   4   2  22    2.60    3.65
  -4  -2 -22   -0.56    3.52
   3   2 -21  128.49    7.38
  -3  -2  21  110.22    6.95
   3   2 -20    3.91    3.04
  -3  -2  20    7.16    3.04
   3   2 -19   -1.91    2.95
  -3  -2  19    0.65    3.39
   3   2 -18  143.86    7.25
  -3  -2  18  141.91    6.86
   3   2 -17  248.61    9.29
  -3  -2  17  243.71    9.59
   3   2 -16  106.49    5.08
  -3  -2  16  104.97    5.17
   3   2 -15    4.08    1.91
  -3  -2  15    6.95    2.21
   3   2 -14   28.78    2.56
  -3  -2  14   25.83    2.56
   3   2 -13   -0.82    1.74
  -3  -2  13    0.22    1.69
   3   2 -12   87.30    4.47
  -3  -2  12   93.81    4.43
   3   2 -11  409.23   12.68
  -3  -2  11  435.62   13.54
   3   2 -10  497.66   16.24
  -3  -2  10  490.67   15.80
   3   2  -9  532.77   14.46
  -3  -2   9  516.45   15.02
   3   2  -8    8.94    1.17
  -3  -2   8    8.86    1.22
   3   2  -7 1192.87   45.93
  -3  -2   7 1182.80   32.43
   3   2  -6  156.67    7.60
  -3  -2   6  170.78    5.82
   3   2  -5 1291.11   34.42
  -3  -2   5 1263.07   50.53
   3   2  -4 1274.01   33.21
  -3  -2   4 1205.33   46.45
   3   2  -3 1054.74   27.78
  -3  -2   3 1082.13   29.78
   3   2  -2 1489.19   38.20
  -3  -2   2 1455.55   37.20
   3   2  -1   40.98    1.69
  -3  -2   1   40.41    1.69
   3   2   0 2342.59   58.26
  -3  -2   0 2315.29   57.08
   3   2   1  221.96    6.95
  -3  -2  -1  218.09    7.29
   3   2   2    3.08    0.52
  -3  -2  -2    2.69    0.56
   3   2   3   55.17    2.30
  -3  -2  -3   57.26    2.26
   3   2   4  348.50   10.42
  -3  -2  -4  359.61   10.46
   3   2   5  144.77    5.17
  -3  -2  -5  141.91    4.69
   3   2   6   88.77    3.26
  -3  -2  -6   86.39    3.13
   3   2   7  207.89    6.95
  -3  -2  -7  204.20    7.86
   3   2   8  583.13   15.32
  -3  -2  -8  592.16   16.02
   3   2   9  236.20    7.90
  -3  -2  -9  226.56    7.21
   3   2  10   30.91    2.00
  -3  -2 -10   28.91    2.04
   3   2  11    0.39    1.26
  -3  -2 -11    2.04    1.30
   3   2  12   15.15    1.91
  -3  -2 -12   13.15    1.95
   3   2  13    0.17    1.65
  -3  -2 -13    2.43    1.61
   3   2  14  439.05   14.72
  -3  -2 -14  423.29   12.94
   3   2  15    0.96    2.26
  -3  -2 -15    0.87    1.91
   3   2  16    4.04    2.43
  -3  -2 -16    5.12    2.52
   3   2  17    3.86    2.30
  -3  -2 -17    0.65    2.52
   3   2  18   10.90    3.17
  -3  -2 -18    7.73    2.82
   3   2  19  272.05   11.59
  -3  -2 -19  278.87   11.33
   3   2  20    7.34    3.13
  -3  -2 -20    6.08    3.13
   3   2  21    1.91    3.91
  -3  -2 -21    2.30    3.65
   3   2  22   10.33    4.47
  -3  -2 -22    9.72    4.38
   2   2 -22   20.10    4.21
  -2  -2  22   20.53    4.60
   2   2 -21   85.95    6.08
  -2  -2  21   79.83    5.34
   2   2 -20    0.13    3.13
  -2  -2  20   -0.78    2.69
   2   2 -19    1.95    2.73
  -2  -2  19    3.00    2.78
   2   2 -18   72.50    4.21
  -2  -2  18   72.67    4.34
   2   2 -17   -0.09    2.82
  -2  -2  17    2.56    2.95
   2   2 -16   17.62    2.73
  -2  -2  16   15.28    2.56
   2   2 -15   37.25    3.00
  -2  -2  15   37.38    3.04
   2   2 -14   24.35    2.30
  -2  -2  14   24.31    2.43
   2   2 -13   41.98    2.69
  -2  -2  13   42.33    2.82
   2   2 -12  530.04   15.67
  -2  -2  12  504.86   15.37
   2   2 -11   41.33    2.60
  -2  -2  11   40.55    2.78
   2   2 -10  128.54    4.43
  -2  -2  10  126.71    4.73
   2   2  -9  164.09    5.73
  -2  -2   9  162.18    5.86
   2   2  -8 1430.76   35.81
  -2  -2   8 1402.54   36.16
   2   2  -7 2129.84   54.61
  -2  -2   7 2092.38   52.70
   2   2  -6  584.35   17.67
  -2  -2   6  609.65   17.41
   2   2  -5 2529.52   63.16
  -2  -2   5 2553.61   63.99
   2   2  -4 3277.96  116.43
  -2  -2   4 3333.04   80.44
   2   2  -3   14.06    1.26
  -2  -2   3   14.28    1.00
   2   2  -2   18.23    1.39
  -2  -2   2   18.88    1.48
   2   2  -1  330.31    9.33
   2   2   0  265.67    8.42
  -2  -2   0  259.59   12.42
   2   2   2  781.91   22.01
  -2  -2  -2  749.70   20.88
   2   2   3 2097.46   51.88
  -2  -2  -3 2086.26   51.70
   2   2   4  154.58    5.17
  -2  -2  -4  154.28    5.30
   2   2   5  480.64   14.93
  -2  -2  -5  488.06   14.41
   2   2   6  908.75   24.09
  -2  -2  -6  917.56   23.79
   2   2   7  304.00    9.29
  -2  -2  -7  300.10    9.77
   2   2   8  717.01   18.84
  -2  -2  -8  744.57   20.53
   2   2   9  103.58    4.43
  -2  -2  -9  101.67    3.99
   2   2  10  109.13    4.04
  -2  -2 -10  120.42    4.91
   2   2  11  178.33    7.90
  -2  -2 -11  171.60    8.20
   2   2  12   46.28    2.73
  -2  -2 -12   50.83    3.04
   2   2  13   82.35    3.99
  -2  -2 -13   80.01    3.99
   2   2  14    5.17    1.69
  -2  -2 -14    4.64    1.82
   2   2  15   63.99    3.95
  -2  -2 -15   67.72    4.56
   2   2  16    0.17    2.30
  -2  -2 -16    1.09    2.30
   2   2  17    0.13    2.39
  -2  -2 -17    0.74    2.26
   2   2  18  110.83    5.38
  -2  -2 -18  109.35    5.47
   2   2  19   29.00    3.69
  -2  -2 -19   30.30    3.43
   2   2  20    1.30    3.91
  -2  -2 -20    1.61    2.78
   2   2  21   14.15    4.38
  -2  -2 -21   11.85    4.08
   2   2  22   52.57    5.43
  -2  -2 -22   46.67    5.25
   1   2 -22    1.35    3.56
  -1  -2  22    3.73    3.39
   1   2 -21   -1.69    3.21
  -1  -2  21    1.65    3.00
   1   2 -20    1.00    2.60
  -1  -2  20    0.17    2.52
   1   2 -19  119.81    6.55
  -1  -2  19  121.64    6.64
   1   2 -18   22.53    2.95
  -1  -2  18   22.31    2.91
   1   2 -17   50.36    3.43
  -1  -2  17   49.79    3.69
   1   2 -16  101.32    5.56
  -1  -2  16   93.33    5.38
   1   2 -15   23.83    2.82
  -1  -2  15   20.71    2.43
   1   2 -14  126.02    5.04
  -1  -2  14  122.50    8.73
   1   2 -13    2.21    1.39
  -1  -2  13   -0.13    1.39
   1   2 -12  110.48    4.38
  -1  -2  12  112.00    4.78
   1   2 -11   34.68    2.13
  -1  -2  11   35.99    2.39
   1   2 -10   24.09    1.95
  -1  -2  10   23.05    1.78
   1   2  -9  535.34   16.24
  -1  -2   9  521.23   15.32
   1   2  -8   64.25    2.69
  -1  -2   8   64.72    2.69
   1   2  -7  113.78    4.17
  -1  -2   7  113.00    3.91
   1   2  -6  246.35    7.90
  -1  -2   6  240.06    8.07
   1   2  -5  271.88    8.64
  -1  -2   5  290.33    9.20
   1   2  -4   12.94    1.00
  -1  -2   4   12.68    0.91
   1   2  -3 6938.66  165.44
  -1  -2   3 6585.00  157.93
   1   2  -2 1398.90   35.90
  -1  -2   2 1433.15   37.77
   1   2  -1    0.69    0.61
  -1  -2   1    0.22    0.43
   1   2   0 4958.28  173.51
  -1  -2   0 4876.63  121.94
   1   2   1 4081.26  142.78
  -1  -2  -1 4054.09  101.54
   1   2   2  637.87   18.88
  -1  -2  -2  653.06   25.66
   1   2   3 1156.67   31.17
  -1  -2  -3 1180.85   44.24
   1   2   4 1213.49   32.51
  -1  -2  -4 1269.32   32.86
   1   2   5 4946.47  116.64
  -1  -2  -5 4965.40  115.78
   1   2   6 2648.90   64.90
  -1  -2  -6 2675.07   66.81
   1   2   7    8.99    1.09
  -1  -2  -7    9.20    1.04
   1   2   8  380.80   11.24
  -1  -2  -8  393.30   12.15
   1   2   9  326.88   10.64
  -1  -2  -9  326.53    9.72
   1   2  10  342.33   11.55
  -1  -2 -10  329.92   10.42
   1   2  11   24.40    1.95
  -1  -2 -11   23.62    2.39
   1   2  12  350.63   11.72
  -1  -2 -12  345.63   10.94
   1   2  13  170.65    6.34
  -1  -2 -13  166.91    6.64
   1   2  14    5.43    2.08
  -1  -2 -14    6.47    2.04
   1   2  15   46.45    3.21
  -1  -2 -15   43.15    3.17
   1   2  16   17.49    2.43
  -1  -2 -16   21.44    2.30
   1   2  17   28.39    3.52
  -1  -2 -17   35.94    3.08
   1   2  18   37.07    4.30
  -1  -2 -18   40.33    4.78
   1   2  19   -1.22    2.78
  -1  -2 -19    0.91    2.73
   1   2  20    2.08    3.17
  -1  -2 -20    2.65    2.73
   1   2  21   43.19    5.04
  -1  -2 -21   39.89    5.73
   1   2  22   20.75    4.38
  -1  -2 -22   22.57    4.17
   0   2 -22   17.80    4.34
   0  -2  22    6.90    3.73
   0   2 -21   25.22    3.91
   0  -2  21   18.15    3.30
   0   2 -20    6.82    3.30
   0  -2  20    4.69    3.34
   0   2 -19    1.65    3.17
   0  -2  19    1.30    2.47
   0   2 -18   36.94    3.08
   0  -2  18   39.94    3.34
   0   2 -17   -0.56    2.52
   0  -2  17    1.56    1.91
   0   2 -16    0.09    2.08
   0  -2  16    1.39    2.17
   0   2 -15    9.81    2.04
   0  -2  15   12.33    2.00
   0   2 -14    7.42    1.69
   0  -2  14    4.60    1.74
   0   2 -13  132.40    5.08
   0  -2  13  126.24    4.82
   0   2 -12  204.07    6.90
   0  -2  12  212.84    8.33
   0   2 -11    7.99    1.43
   0  -2  11    6.12    1.30
   0   2 -10 1023.01   26.31
   0  -2  10 1031.17   26.70
   0   2  -9  690.61   18.67
   0  -2   9  708.37   19.36
   0   2  -8  169.00    5.86
   0  -2   8  165.05    5.99
   0   2  -7   94.85    3.60
   0  -2   7   95.29    3.47
   0   2  -6 1333.13   34.34
   0  -2   6 1306.78   35.16
   0   2  -5 1966.05   50.49
   0  -2   5 1889.43   47.79
   0   2  -4 3422.16   85.47
   0  -2   4 3445.74   85.43
   0   2  -3  358.22   10.55
   0  -2   3  367.21   11.29
   0   2  -2 3366.90   81.83
   0  -2   2 3182.15   75.92
   0   2   2 3087.25   76.40
   0  -2  -2 3130.58   76.05
   0   2   3  365.65   15.06
   0  -2  -3  342.38   10.24
   0   2   4 3391.65  114.69
   0  -2  -4 3426.77   82.26
   0   2   5 1919.13   69.67
   0  -2  -5 1906.58   68.02
   0   2   6 1335.47   34.42
   0  -2  -6 1286.99   47.10
   0   2   7   96.67    3.86
   0   2   8  162.53    5.73
   0  -2  -8  173.25    6.21
   0   2   9  737.58   21.92
   0  -2  -9  720.31   20.66
   0   2  10 1053.92   27.70
   0  -2 -10 1048.53   26.87
   0   2  11    8.20    1.61
   0  -2 -11    5.04    1.48
   0   2  12  220.96    7.29
   0  -2 -12  222.13    8.42
   0   2  13  138.61    5.99
   0  -2 -13  150.11    6.77
   0   2  14    5.99    1.74
   0  -2 -14    5.90    2.13
   0   2  15   10.55    1.87
   0  -2 -15   11.42    2.21
   0   2  16    0.78    2.04
   0  -2 -16    0.17    1.91
   0   2  17    2.34    2.21
   0  -2 -17    2.60    2.04
   0   2  18   47.58    3.99
   0  -2 -18   45.41    3.78
   0   2  19    2.21    2.69
   0  -2 -19    3.78    2.69
   0   2  20    8.12    3.60
   0  -2 -20    5.51    2.87
   0   2  21   25.18    4.25
   0  -2 -21   24.22    3.73
   0   2  22   12.68    4.78
   0  -2 -22   12.76    4.47
  -1   2 -22   26.87    4.21
   1  -2  22   21.31    4.12
  -1   2 -21   42.19    4.43
   1  -2  21   40.07    4.04
  -1   2 -20    1.13    2.78
   1  -2  20   -1.39    2.34
  -1   2 -19    0.87    2.78
   1  -2  19    0.78    2.47
  -1   2 -18   33.82    3.47
   1  -2  18   33.21    3.56
  -1   2 -17   26.70    2.87
   1  -2  17   25.87    2.91
  -1   2 -16   15.80    2.65
   1  -2  16   15.71    2.87
  -1   2 -15   43.02    2.91
   1  -2  15   49.18    3.34
  -1   2 -14    4.78    1.61
   1  -2  14    5.82    2.04
  -1   2 -13  137.96    5.51
   1  -2  13  143.08    5.43
  -1   2 -12  288.29    8.73
   1  -2  12  279.04    9.64
  -1   2 -11   24.18    1.65
   1  -2  11   23.48    1.87
  -1   2 -10  321.71    9.72
   1  -2  10  309.82   10.64
  -1   2  -9  318.54   10.11
   1  -2   9  309.43    9.81
  -1   2  -8  348.45   11.46
   1  -2   8  371.68   11.94
  -1   2  -7    9.98    1.04
   1  -2   7    8.99    0.91
  -1   2  -6 2553.26   63.03
   1  -2   6 2622.85   62.29
  -1   2  -5 4968.35  120.29
   1  -2   5 5035.99  118.34
  -1   2  -4 1218.27   31.26
   1  -2   4 1184.19   32.43
  -1   2  -3 1112.43   29.00
   1  -2   3 1125.28   30.21
  -1   2  -2  661.10   16.97
   1  -2   2  639.04   16.97
  -1   2  -1 4397.42  154.24
  -1   2   0 5326.01  127.71
   1  -2   0 5455.24  186.71
  -1   2   1   -0.04    0.48
   1  -2  -1    0.39    0.39
  -1   2   2 1417.17   36.51
   1  -2  -2 1432.19   36.12
  -1   2   3 6767.32  165.70
   1  -2  -3 6620.81  164.70
  -1   2   4   12.81    1.00
   1  -2  -4   12.72    1.00
  -1   2   5  289.29    9.29
   1  -2  -5  273.62    8.42
  -1   2   6  252.39    8.12
   1  -2  -6  255.47    8.33
   1  -2  -7  109.70    4.43
  -1   2   8   67.16    4.04
   1  -2  -8   66.90    2.91
  -1   2   9  534.03   15.41
   1  -2  -9  524.57   20.88
  -1   2  10   22.79    1.69
  -1   2  11   37.25    2.60
   1  -2 -11   44.02    3.00
  -1   2  12  116.04    5.43
   1  -2 -12  117.03    4.64
  -1   2  13    0.61    1.87
   1  -2 -13   -0.26    1.52
  -1   2  14  133.53    6.16
   1  -2 -14  145.95    6.64
  -1   2  15   22.70    2.56
   1  -2 -15   23.01    2.78
  -1   2  16  108.74    4.73
   1  -2 -16  117.29    6.12
  -1   2  17   52.05    4.08
   1  -2 -17   53.57    4.47
  -1   2  18   23.35    3.65
   1  -2 -18   27.13    3.30
  -1   2  19  149.72    7.12
   1  -2 -19  145.25    7.47
  -1   2  20    0.78    3.39
   1  -2 -20    0.87    3.26
  -1   2  21    2.39    4.21
   1  -2 -21   -1.26    3.30
  -1   2  22    0.35    5.73
  -2   2 -22   46.84    4.56
   2  -2  22   45.62    4.86
  -2   2 -21   15.89    3.78
   2  -2  21   13.11    3.43
  -2   2 -20   -1.61    2.87
   2  -2  20   -0.39    2.30
  -2   2 -19   23.96    3.34
   2  -2  19   29.65    3.21
  -2   2 -18   93.59    5.51
   2  -2  18   97.85    5.30
  -2   2 -17    1.13    2.52
   2  -2  17    1.43    2.43
  -2   2 -16    0.35    2.13
   2  -2  16   -0.74    2.00
  -2   2 -15   53.22    3.39
   2  -2  15   59.47    3.34
  -2   2 -14    5.73    1.87
   2  -2  14    5.21    1.69
  -2   2 -13   56.22    3.17
   2  -2  13   55.57    3.30
  -2   2 -12   39.94    2.26
   2  -2  12   40.20    2.43
  -2   2 -11  163.61    6.03
   2  -2  11  155.02    5.25
  -2   2 -10  105.96    4.04
   2  -2  10   98.89    3.78
  -2   2  -9   99.50    3.69
   2  -2   9  100.71    3.95
  -2   2  -8  703.59   19.75
   2  -2   8  673.68   19.36
  -2   2  -7  293.15    9.29
   2  -2   7  291.89    9.42
  -2   2  -6  902.89   24.96
   2  -2   6  886.35   23.62
  -2   2  -5  460.45   13.02
   2  -2   5  455.46   13.67
  -2   2  -4  149.51    4.78
   2  -2   4  152.80    4.86
  -2   2  -3 2010.42   50.27
   2  -2   3 1985.80   48.88
  -2   2  -2  748.44   20.10
   2  -2   2  740.67   19.75
  -2   2   0  250.61    6.99
   2  -2   0  257.21    7.21
  -2   2   1  309.08    8.94
   2  -2  -1  315.20    9.07
  -2   2   2   18.28    0.87
   2  -2  -2   18.84    1.13
  -2   2   3   13.80    0.82
   2  -2  -3   12.81    0.82
  -2   2   4 3288.59   81.39
   2  -2  -4 3216.27   80.61
  -2   2   5 2493.57   62.86
   2  -2  -5 2456.33   61.73
  -2   2   6  617.90   17.41
   2  -2  -6  604.36   16.97
  -2   2   7 2166.43   55.13
   2  -2  -7 2121.77   54.05
  -2   2   8 1379.93   36.64
   2  -2  -8 1400.24   35.55
  -2   2   9  166.65    5.47
   2  -2  -9  167.61    5.82
   2  -2 -10  122.55    5.08
  -2   2  11   40.37    4.69
   2  -2 -11   38.42    2.47
  -2   2  12  507.21   21.14
   2  -2 -12  482.68   19.23
  -2   2  13   43.24    3.39
   2  -2 -13   43.80    4.64
  -2   2  14   22.05    2.43
  -2   2  15   43.80    3.73
   2  -2 -15   41.93    3.52
  -2   2  16   18.32    2.60
   2  -2 -16   17.54    2.78
  -2   2  17    6.60    2.30
   2  -2 -17    5.25    2.17
  -2   2  18   69.28    4.17
   2  -2 -18   71.19    4.56
  -2   2  19    4.12    3.39
   2  -2 -19    2.52    3.39
  -2   2  20   -1.56    3.04
   2  -2 -20   -1.91    3.00
  -2   2  21   93.16    6.82
   2  -2 -21   93.25    5.95
   3  -2  23   26.87    5.30
  -3   2 -22   13.59    4.64
   3  -2  22    9.94    3.34
  -3   2 -21    0.74    3.26
   3  -2  21    0.65    2.87
  -3   2 -20    5.95    3.39
   3  -2  20    6.38    2.95
  -3   2 -19  255.08   10.38
   3  -2  19  241.88   10.24
  -3   2 -18    9.85    2.39
   3  -2  18    7.16    2.78
  -3   2 -17    0.87    1.95
   3  -2  17    1.17    2.21
  -3   2 -16    2.47    1.69
   3  -2  16    4.12    2.13
  -3   2 -15   -0.13    1.65
   3  -2  15    0.35    1.65
  -3   2 -14  318.50   11.68
   3  -2  14  309.04   10.42
  -3   2 -13    0.56    1.52
   3  -2  13    1.35    1.74
  -3   2 -12   10.81    1.30
   3  -2  12    9.42    1.30
  -3   2 -11    1.35    1.30
   3  -2  11    1.13    1.17
  -3   2 -10   30.26    1.82
   3  -2  10   27.00    1.52
  -3   2  -9  225.60    7.25
   3  -2   9  225.47    7.73
  -3   2  -8  546.80   14.89
   3  -2   8  554.52   16.58
  -3   2  -7  197.34    6.73
   3  -2   7  188.49    6.42
  -3   2  -6   83.70    3.04
   3  -2   6   81.22    3.21
  -3   2  -5  136.35    4.17
   3  -2   5  134.44    4.21
  -3   2  -4  331.13    9.51
   3  -2   4  338.12    9.64
  -3   2  -3   52.09    2.39
   3  -2   3   50.44    1.65
  -3   2  -2    3.39    0.30
   3  -2   2    3.26    0.22
  -3   2  -1  204.72    5.69
   3  -2   1  212.45    5.73
  -3   2   0 2357.31   59.21
   3  -2   0 2320.24   56.82
  -3   2   1   39.42    1.52
   3  -2  -1   37.77    1.56
  -3   2   2 1440.74   37.46
   3  -2  -2 1440.18   38.03
  -3   2   3 1015.67   27.31
   3  -2  -3 1030.04   26.78
  -3   2   4 1252.04   32.38
   3  -2  -4 1256.08   33.34
  -3   2   5 1301.66   34.55
   3  -2  -5 1265.58   35.81
  -3   2   6  169.04    5.69
   3  -2  -6  167.17    5.38
  -3   2   7 1182.63   30.60
   3  -2  -7 1158.79   30.86
  -3   2   8    6.29    1.22
   3  -2  -8    8.07    1.30
  -3   2   9  534.47   15.97
   3  -2  -9  530.86   15.71
  -3   2  10  497.57   15.71
   3  -2 -10  494.57   14.59
  -3   2  11  456.20   13.59
   3  -2 -11  438.66   13.85
  -3   2  12   92.20    4.34
   3  -2 -12   96.85    3.95
  -3   2  13    2.73    2.13
   3  -2 -13   -0.35    1.74
  -3   2  14   29.91    3.17
   3  -2 -14   29.56    2.56
  -3   2  15    6.95    2.73
   3  -2 -15    2.17    2.04
  -3   2  16  115.43    6.25
   3  -2 -16  109.39    8.68
  -3   2  17  257.68   10.33
   3  -2 -17  273.53   15.15
  -3   2  18  153.50    7.12
   3  -2 -18  155.80    7.51
  -3   2  19    1.61    3.65
   3  -2 -19    3.08    3.60
  -3   2  20    6.86    3.65
   3  -2 -20   12.24    3.73
  -3   2  21  125.20    8.16
   3  -2 -21  137.05    8.07
  -4   2 -23    2.26    3.08
   4  -2  23    4.91    4.17
  -4   2 -22   -0.43    2.52
   4  -2  22    1.61    2.52
  -4   2 -21    0.52    3.26
   4  -2  21    0.09    2.82
  -4   2 -20   -0.30    2.52
   4  -2  20    2.30    2.26
  -4   2 -19   18.80    2.95
   4  -2  19   23.09    3.08
  -4   2 -18    4.82    2.13
   4  -2  18    3.82    2.30
  -4   2 -17  122.59    5.86
   4  -2  17  122.42    5.30
  -4   2 -16    6.42    1.82
   4  -2  16    9.94    2.08
  -4   2 -15   23.66    2.21
   4  -2  15   19.93    2.52
  -4   2 -14   13.54    2.04
   4  -2  14   17.75    2.13
  -4   2 -13   76.53    5.47
   4  -2  13   88.69    4.51
  -4   2 -12   63.94    3.34
   4  -2  12   64.20    3.39
  -4   2 -11  188.92    5.99
   4  -2  11  177.77    5.99
  -4   2 -10   57.17    2.56
   4  -2  10   56.56    2.47
  -4   2  -9   72.06    3.17
   4  -2   9   66.42    3.08
  -4   2  -8   92.55    3.26
   4  -2   8   89.51    3.86
  -4   2  -7   34.55    1.61
   4  -2   7   36.46    1.74
  -4   2  -6    9.81    0.65
   4  -2   6    9.51    0.78
  -4   2  -5  131.27    4.17
   4  -2   5  133.14    6.21
  -4   2  -4  387.05   10.85
   4  -2   4  390.09   10.94
  -4   2  -3 1354.88   45.45
  -4   2   0    7.47    0.43
   4  -2   0    6.69    0.39
  -4   2   1   16.15    0.82
   4  -2  -1   14.98    0.78
  -4   2   2  615.91   16.24
   4  -2  -2  646.38   19.06
  -4   2   3  586.69   15.80
   4  -2  -3  576.92   16.06
  -4   2   4  295.32    8.99
   4  -2  -4  299.27    9.20
  -4   2   5 1404.11   37.33
   4  -2  -5 1401.33   36.46
  -4   2   6    5.95    0.91
   4  -2  -6    6.95    0.96
  -4   2   7  506.34   15.19
   4  -2  -7  492.23   13.67
  -4   2   8  348.67   10.94
   4  -2  -8  332.74   11.20
  -4   2   9   76.66    3.47
   4  -2  -9   80.09    3.60
  -4   2  10  181.41    8.16
   4  -2 -10  181.76    8.07
  -4   2  11   66.33    3.13
   4  -2 -11   59.56    3.04
  -4   2  12  480.42   15.11
   4  -2 -12  489.97   16.97
  -4   2  13    3.60    2.00
   4  -2 -13    3.08    1.95
  -4   2  14    1.82    1.91
   4  -2 -14    0.65    1.69
  -4   2  15  262.76    9.64
   4  -2 -15  257.77    9.55
  -4   2  16  217.05    8.47
   4  -2 -16  227.99    8.99
  -4   2  17    1.56    2.78
   4  -2 -17    2.43    2.69
  -4   2  18    5.12    3.56
   4  -2 -18    1.43    2.69
  -4   2  19   76.58    8.55
   4  -2 -19   71.54    5.64
  -4   2  20  129.84   10.98
   4  -2 -20  122.85    9.94
  -4   2  21   -1.39    3.95
   4  -2 -21    0.00    4.56
   5  -2  23    0.48    3.17
  -5   2 -22    1.48    2.13
   5  -2  22    0.48    2.65
  -5   2 -21    4.64    3.17
   5  -2  21    4.69    2.69
  -5   2 -20    1.39    2.21
   5  -2  20    0.52    2.43
  -5   2 -19   18.45    3.26
   5  -2  19   21.44    2.78
  -5   2 -18    2.91    2.39
   5  -2  18    0.43    2.60
  -5   2 -17   27.04    2.78
   5  -2  17   27.48    2.73
  -5   2 -16    0.13    1.65
   5  -2  16    1.56    1.69
  -5   2 -15   45.45    2.95
   5  -2  15   45.58    3.34
  -5   2 -14    3.60    1.78
   5  -2  14    0.87    1.52
  -5   2 -13   59.04    3.21
   5  -2  13   66.11    3.34
  -5   2 -12   63.86    3.21
   5  -2  12   69.76    3.08
  -5   2 -11  422.34   12.37
   5  -2  11  457.72   12.98
  -5   2 -10  301.40    8.81
   5  -2  10  289.76    9.20
  -5   2  -9   16.06    1.17
   5  -2   9   15.89    1.30
  -5   2  -8    7.90    0.82
   5  -2   8    8.55    1.04
  -5   2  -7  170.99    5.51
   5  -2   7  171.60    5.64
  -5   2  -6  796.06   21.18
   5  -2   6  789.76   20.71
  -5   2  -5  411.79   11.63
   5  -2   5  415.18   16.41
  -5   2  -4  570.89   15.06
   5  -2   4  512.15   20.75
  -5   2   1  151.72    4.82
   5  -2  -1  146.86    4.91
  -5   2   2   24.74    1.22
   5  -2  -2   22.49    1.13
  -5   2   3  345.33   11.11
   5  -2  -3  340.16   10.07
  -5   2   4  281.99    9.33
   5  -2  -4  274.96    8.68
  -5   2   5  140.35    4.91
   5  -2  -5  137.44    5.08
  -5   2   6  429.33   13.02
   5  -2  -6  406.49   13.33
  -5   2   7  183.76    6.25
   5  -2  -7  180.59    7.29
  -5   2   8  350.45   12.15
   5  -2  -8  364.52   11.11
  -5   2   9    0.52    1.17
   5  -2  -9    1.04    1.09
  -5   2  10   73.58    3.56
   5  -2 -10   72.19    3.56
  -5   2  11  630.71   18.84
   5  -2 -11  591.81   17.28
  -5   2  12    0.96    1.87
   5  -2 -12    0.48    1.56
  -5   2  13    0.69    1.65
   5  -2 -13    1.17    1.65
  -5   2  14    5.25    2.13
   5  -2 -14    4.30    1.78
  -5   2  15  512.42   16.80
   5  -2 -15  512.72   16.11
  -5   2  16  191.87    8.25
   5  -2 -16  179.98    7.64
  -5   2  17   21.57    2.95
   5  -2 -17   21.75    3.04
  -5   2  18   15.84    4.38
   5  -2 -18   17.67    3.60
  -5   2  19    8.86    3.39
   5  -2 -19   11.59    3.47
  -5   2  20  190.01    9.77
   5  -2 -20  194.17   10.77
  -5   2  21   17.93    5.64
   5  -2 -21    9.85    4.04
  -6   2 -22    1.48    3.73
   6  -2  22    1.91    4.17
  -6   2 -21   -0.61    2.69
   6  -2  21    0.35    2.39
  -6   2 -20    5.43    2.43
   6  -2  20    3.65    2.34
  -6   2 -19   31.30    3.99
   6  -2  19   27.39    2.82
  -6   2 -18    2.47    2.00
   6  -2  18    0.13    2.26
  -6   2 -17   26.26    2.65
   6  -2  17   24.83    2.65
  -6   2 -16    5.64    1.74
   6  -2  16    6.60    1.91
  -6   2 -15   38.98    2.91
   6  -2  15   39.68    2.73
  -6   2 -14    4.21    1.95
   6  -2  14    3.34    1.56
  -6   2 -13   59.39    2.95
   6  -2  13   62.99    3.08
  -6   2 -12   98.98    3.73
   6  -2  12   98.15    3.99
  -6   2 -11    2.30    1.22
   6  -2  11    1.22    0.87
  -6   2 -10   38.68    1.95
   6  -2  10   41.20    2.17
  -6   2  -9    1.17    0.78
   6  -2   9    0.69    0.78
  -6   2  -8  267.32    8.20
   6  -2   8  256.77    7.99
  -6   2  -7 1683.50   45.06
   6  -2   7 1740.10   44.58
  -6   2  -6   96.46    3.52
   6  -2   6   94.81    3.30
  -6   2  -5   16.45    0.82
   6  -2   5   17.49    0.87
  -6   2   0 1096.76   28.22
   6  -2   0 1098.02   27.39
  -6   2   1  641.04   17.15
   6  -2  -1  623.20   18.71
  -6   2   2  411.27   13.41
   6  -2  -2  414.79   12.02
  -6   2   3  521.10   14.80
   6  -2  -3  504.30   15.15
  -6   2   4  695.87   18.71
   6  -2  -4  683.15   19.45
  -6   2   5  700.08   18.80
   6  -2  -5  707.20   19.36
  -6   2   6   96.07    4.12
   6  -2  -6   99.63    3.91
  -6   2   7  536.59   15.50
   6  -2  -7  530.56   15.50
  -6   2   8  737.63   20.06
   6  -2  -8  694.22   20.14
  -6   2   9   14.72    1.78
   6  -2  -9   13.63    2.08
  -6   2  10   29.39    2.30
   6  -2 -10   29.56    2.39
  -6   2  11    2.43    1.91
   6  -2 -11    2.30    1.52
  -6   2  12   16.93    2.30
   6  -2 -12   14.24    2.26
  -6   2  13   64.46    3.69
   6  -2 -13   66.07    4.04
  -6   2  14   88.21    4.69
   6  -2 -14   89.73    5.17
  -6   2  15   -0.35    2.52
   6  -2 -15    2.69    2.43
  -6   2  16    4.25    2.47
   6  -2 -16    2.95    2.26
  -6   2  17   19.88    3.21
   6  -2 -17   18.19    2.95
  -6   2  18  138.48    7.03
   6  -2 -18  125.98    7.21
  -6   2  19    2.13    3.86
   6  -2 -19    3.34    3.69
  -6   2  20    2.43    4.17
   6  -2 -20   -0.26    3.47
  -7   2 -21   -2.08    2.34
   7  -2  21    0.96    2.52
  -7   2 -20   15.58    3.08
   7  -2  20   14.20    2.39
  -7   2 -19    4.12    2.43
   7  -2  19    2.52    1.91
  -7   2 -18   18.54    2.56
   7  -2  18   19.62    2.47
  -7   2 -17   16.71    2.21
   7  -2  17   19.19    2.39
  -7   2 -16   36.25    2.91
   7  -2  16   32.21    2.73
  -7   2 -15    7.03    1.61
   7  -2  15    7.12    1.56
  -7   2 -14    0.09    1.26
   7  -2  14    0.13    1.22
  -7   2 -13   27.44    1.91
   7  -2  13   26.52    2.39
  -7   2 -12   97.63    4.51
   7  -2  12   99.24    4.17
  -7   2 -11  252.17    8.29
   7  -2  11  263.63    8.64
  -7   2 -10  120.59    4.73
   7  -2  10  117.03    4.47
  -7   2  -9    0.04    0.65
   7  -2   9   -0.17    0.61
  -7   2  -8   48.88    2.17
   7  -2   8   50.57    2.34
  -7   2  -7 1363.60   37.16
  -7   2  -6  335.43   10.16
   7  -2   6  325.06   10.98
  -7   2  -1   16.50    0.82
   7  -2   1   15.24    0.69
  -7   2   0  502.43   13.98
   7  -2   0  512.68   14.54
  -7   2   1  226.47    6.95
   7  -2  -1  220.05    7.08
  -7   2   2   14.54    1.13
   7  -2  -2   15.24    1.00
  -7   2   3    1.00    0.65
   7  -2  -3    0.56    0.65
  -7   2   4    3.47    0.87
   7  -2  -4    3.08    0.78
  -7   2   5  184.62    6.25
   7  -2  -5  185.93    6.69
  -7   2   6  820.98   22.53
   7  -2  -6  793.71   21.71
  -7   2   7   47.27    2.52
   7  -2  -7   45.19    2.26
  -7   2   8   -0.04    1.09
   7  -2  -8    0.35    1.17
  -7   2   9    2.78    1.52
   7  -2  -9    2.78    1.39
  -7   2  10    0.39    1.43
   7  -2 -10   -0.30    1.65
  -7   2  11    3.69    1.78
   7  -2 -11    1.87    1.52
  -7   2  12   -0.17    1.82
   7  -2 -12    0.78    1.74
  -7   2  13    1.74    2.13
   7  -2 -13    0.65    1.78
  -7   2  14    9.55    2.34
   7  -2 -14    8.81    2.39
  -7   2  15    5.25    3.52
   7  -2 -15    8.55    2.87
  -7   2  16    6.25    2.78
   7  -2 -16    2.47    2.34
  -7   2  17   60.60    4.64
   7  -2 -17   53.52    3.95
  -7   2  18    6.29    3.82
   7  -2 -18   10.98    3.60
  -7   2  19   13.59    3.56
   7  -2 -19   10.29    3.60
  -7   2  20   29.17    4.78
   7  -2 -20   29.91    4.73
  -8   2 -20   20.58    2.60
   8  -2  20   22.92    2.26
  -8   2 -19    1.91    2.21
   8  -2  19   -0.13    1.65
  -8   2 -18    1.52    2.13
   8  -2  18   -0.56    1.43
  -8   2 -17    0.91    2.26
   8  -2  17   -0.52    1.39
  -8   2 -16    0.78    1.74
   8  -2  16    1.30    1.56
  -8   2 -15  100.10    4.78
   8  -2  15   92.81    4.34
  -8   2 -14   10.64    1.74
   8  -2  14    9.12    1.56
  -8   2 -13   22.18    1.87
   8  -2  13   21.62    1.78
  -8   2 -12    0.09    0.87
   8  -2  12    0.56    1.00
  -8   2 -11    2.87    0.96
   8  -2  11    3.47    1.13
  -8   2 -10  164.18    6.77
   8  -2  10  155.67    5.56
  -8   2  -9  267.45    9.81
   8  -2   9  270.71    8.68
  -8   2  -8  340.81   10.59
   8  -2   8  349.71   11.03
  -8   2  -7    1.35    0.35
   8  -2   7    1.30    0.56
  -8   2  -6    0.09    0.09
  -8   2  -1   86.99    3.60
   8  -2   1   86.60    4.78
  -8   2   0   91.07    3.60
   8  -2   0   86.39    3.21
  -8   2   1  516.02   14.85
   8  -2  -1  486.50   13.33
  -8   2   2  223.43    7.03
   8  -2  -2  219.40    7.12
  -8   2   3  440.96   12.72
   8  -2  -3  437.23   12.63
  -8   2   4  485.67   14.33
   8  -2  -4  469.87   14.67
  -8   2   5  130.93    4.56
   8  -2  -5  129.75    4.95
  -8   2   6  357.01   11.24
   8  -2  -6  338.73    9.81
  -8   2   7   66.33    4.47
   8  -2  -7   62.12    2.65
  -8   2   8    0.96    1.22
   8  -2  -8    2.08    1.48
  -8   2   9   48.27    3.08
   8  -2  -9   42.06    2.82
  -8   2  10  222.04    7.77
   8  -2 -10  220.26    7.86
  -8   2  11    4.17    2.47
   8  -2 -11    6.47    2.39
  -8   2  12  169.60    7.60
   8  -2 -12  164.53    6.82
  -8   2  13    3.99    2.47
   8  -2 -13    1.61    2.65
  -8   2  14    4.34    2.65
   8  -2 -14    2.65    2.08
  -8   2  15   13.41    2.95
   8  -2 -15   10.55    2.69
  -8   2  16  101.36    5.64
   8  -2 -16   87.56    4.99
  -8   2  17  136.18    6.64
   8  -2 -17  127.37    6.82
  -8   2  18    4.99    4.21
   8  -2 -18    8.77    3.34
  -8   2  19    3.04    3.21
   8  -2 -19   -1.69    3.43
  -9   2 -18    0.78    1.52
   9  -2  18    0.04    1.65
  -9   2 -17    3.56    2.21
   9  -2  17    2.39    1.78
  -9   2 -16   -0.78    1.74
   9  -2  16   -0.09    1.52
  -9   2 -15    9.55    1.82
   9  -2  15    7.42    1.30
  -9   2 -14    0.82    1.26
   9  -2  14    1.43    1.30
  -9   2 -13   16.63    1.43
   9  -2  13   16.71    1.52
  -9   2 -12   75.45    3.82
   9  -2  12   77.66    3.65
  -9   2 -11   29.04    1.69
   9  -2  11   28.43    1.82
  -9   2 -10   56.78    2.52
   9  -2  10   54.91    2.73
  -9   2  -9    0.65    0.56
   9  -2   9    0.52    0.65
  -9   2  -8   97.50    4.30
   9  -2   8   97.50    4.25
  -9   2  -1   77.27    3.13
   9  -2   1   79.05    3.00
  -9   2   0   81.18    3.00
   9  -2   0   80.18    2.95
  -9   2   1   82.52    3.30
   9  -2  -1   85.26    3.04
  -9   2   2    3.39    0.65
   9  -2  -2    3.78    0.65
  -9   2   3   31.30    1.69
   9  -2  -3   28.26    1.61
  -9   2   4   64.90    3.04
   9  -2  -4   65.90    2.82
  -9   2   5   32.38    2.17
   9  -2  -5   34.42    1.95
  -9   2   6   24.40    1.82
   9  -2  -6   23.53    1.74
  -9   2   7   41.24    2.91
   9  -2  -7   42.46    2.56
  -9   2   8    1.00    1.22
   9  -2  -8   -0.91    1.48
  -9   2   9  158.62    6.12
   9  -2  -9  154.80    6.82
  -9   2  10    1.13    1.52
   9  -2 -10    1.13    1.52
  -9   2  11    5.69    1.91
   9  -2 -11    6.34    2.04
  -9   2  12    0.04    2.08
   9  -2 -12    0.74    1.69
  -9   2  13    6.42    2.00
   9  -2 -13    9.03    2.30
  -9   2  14  246.79    9.98
   9  -2 -14  241.36    9.29
  -9   2  15   -1.52    2.21
   9  -2 -15    0.17    2.56
  -9   2  16  184.28    8.51
   9  -2 -16  169.78    8.81
  -9   2  17    0.00    2.78
   9  -2 -17   -0.69    2.69
  -9   2  18   56.35    5.95
   9  -2 -18   58.00    6.29
  -9   2  19   47.40    4.56
   9  -2 -19   44.10    5.08
 -10   2 -17    3.65    1.78
  10  -2  17    2.00    1.35
 -10   2 -16    4.82    1.26
  10  -2  16    5.17    1.22
 -10   2 -15    1.04    1.48
  10  -2  15    0.48    0.96
 -10   2 -14    9.16    1.26
  10  -2  14    5.86    1.13
 -10   2 -13    2.60    1.13
  10  -2  13    2.13    1.00
 -10   2 -12   31.13    1.87
  10  -2  12   30.04    1.69
 -10   2 -11   31.30    1.82
  10  -2  11   30.91    1.65
 -10   2 -10    0.39    0.56
  10  -2  10    0.26    0.39
 -10   2  -9    0.69    0.30
 -10   2  -1  165.39    6.29
  10  -2   1  157.49    5.69
 -10   2   0  198.12    7.08
  10  -2   0  206.63    6.99
 -10   2   1    1.09    0.56
  10  -2  -1    0.52    0.48
 -10   2   2   45.15    2.08
  10  -2  -2   46.36    2.21
 -10   2   3  115.08    3.95
  10  -2  -3  120.77    4.47
 -10   2   4  516.63   15.71
  10  -2  -4  552.87   17.28
 -10   2   5  281.95   10.55
  10  -2  -5  300.18    9.98
 -10   2   6    9.33    1.43
  10  -2  -6   11.11    1.52
 -10   2   7   16.32    1.74
  10  -2  -7   13.63    1.78
 -10   2   8    0.17    1.43
  10  -2  -8    0.39    1.56
 -10   2   9   49.49    3.43
  10  -2  -9   52.74    3.08
 -10   2  10  294.63   10.38
  10  -2 -10  305.17   10.81
 -10   2  11   60.04    4.69
  10  -2 -11   77.31    5.25
 -10   2  12    3.34    1.95
  10  -2 -12    6.12    2.60
 -10   2  13   14.37    2.43
  10  -2 -13   23.62    3.00
 -10   2  14  322.84   11.24
  10  -2 -14  324.19   12.07
 -10   2  15  202.38    9.55
  10  -2 -15  211.80    9.03
 -10   2  16   82.18    5.90
  10  -2 -16   88.56    5.95
 -10   2  17   18.97    3.43
  10  -2 -17   19.06    3.69
 -10   2  18   28.13    5.51
  10  -2 -18   34.47    5.60
 -11   2 -16    1.09    1.65
 -11   2 -15    1.09    1.04
  11  -2  15    0.91    0.87
 -11   2 -14   17.28    1.22
  11  -2  14   15.71    1.26
 -11   2 -13   15.15    1.09
  11  -2  13   15.76    1.09
 -11   2 -12    2.04    0.52
  11  -2  12    1.65    0.39
 -11   2  -1   11.33    0.78
 -11   2   0   18.71    1.35
  11  -2   0   17.71    1.13
 -11   2   1  141.86    5.34
  11  -2  -1  141.00    5.17
 -11   2   2   14.37    1.17
  11  -2  -2   13.15    1.00
 -11   2   3  129.49    4.82
  11  -2  -3  132.66    4.73
 -11   2   4   18.36    1.69
  11  -2  -4   19.75    1.48
 -11   2   5   13.20    1.39
  11  -2  -5   13.33    1.30
 -11   2   6   44.28    2.78
  11  -2  -6   45.23    2.73
 -11   2   7   52.74    3.73
  11  -2  -7   56.95    3.13
 -11   2   8  239.80    8.25
  11  -2  -8  234.89    8.25
 -11   2   9    2.65    1.56
  11  -2  -9    0.91    1.52
 -11   2  10   35.90    3.17
  11  -2 -10   39.50    3.21
 -11   2  11    1.43    2.00
  11  -2 -11    0.30    1.87
 -11   2  12   86.34    4.73
  11  -2 -12   77.27    4.25
 -11   2  13  182.84    7.68
  11  -2 -13  184.28    7.81
 -11   2  14   61.60    4.82
  11  -2 -14   52.61    4.56
 -11   2  15   92.51    5.43
  11  -2 -15   87.21    5.95
 -11   2  16   -1.39    4.12
  11  -2 -16    0.22    3.30
 -11   2  17    3.86    3.95
  11  -2 -17    5.47    3.78
 -11   2  18   29.08    5.60
  11  -2 -18   25.74    4.56
 -12   2   0   35.99    1.82
  12  -2   0   34.90    1.82
 -12   2   1   33.56    1.87
  12  -2  -1   33.60    1.82
 -12   2   2   12.59    1.30
  12  -2  -2   13.41    1.13
 -12   2   3   53.52    2.60
  12  -2  -3   54.13    2.39
 -12   2   4   18.71    1.35
  12  -2  -4   19.88    1.56
 -12   2   5    1.39    1.13
  12  -2  -5    1.00    1.17
 -12   2   6   19.01    2.17
  12  -2  -6   18.88    1.82
 -12   2   7   20.06    2.43
  12  -2  -7   26.18    2.30
 -12   2   8  125.89    5.38
  12  -2  -8  130.23    5.34
 -12   2   9    2.87    1.78
  12  -2  -9    3.56    1.78
 -12   2  10    5.60    2.21
  12  -2 -10    3.78    2.21
 -12   2  11   23.48    3.00
  12  -2 -11   28.87    2.91
 -12   2  12    9.72    2.17
  12  -2 -12    6.69    2.60
 -12   2  13   91.03    5.38
  12  -2 -13   89.29    5.51
 -12   2  14    9.12    2.78
  12  -2 -14   13.63    3.43
 -12   2  15    8.42    3.04
  12  -2 -15    7.25    3.43
 -12   2  16   15.41    3.43
  12  -2 -16   14.41    3.56
 -12   2  17    7.51    3.34
  12  -2 -17   10.90    3.56
 -13   2   0   80.31    3.60
  13  -2   0   66.29    3.04
 -13   2   1    2.87    0.74
  13  -2  -1    3.39    0.69
 -13   2   2   59.30    2.65
  13  -2  -2   61.17    2.73
 -13   2   3   31.69    2.04
  13  -2  -3   35.12    1.91
 -13   2   4   17.84    1.56
  13  -2  -4   19.84    1.65
 -13   2   5   13.63    1.61
  13  -2  -5   17.32    1.65
 -13   2   6   23.70    2.08
  13  -2  -6   24.96    2.21
 -13   2   7   20.27    2.39
  13  -2  -7   19.97    2.34
 -13   2   8    7.73    1.65
  13  -2  -8    4.78    2.13
 -13   2   9   -0.26    2.26
  13  -2  -9    0.13    2.00
 -13   2  10    5.04    1.91
  13  -2 -10    6.12    2.17
 -13   2  11   29.39    2.73
  13  -2 -11   28.52    2.95
 -13   2  12    4.51    2.56
  13  -2 -12    6.99    2.78
 -13   2  13    3.78    3.08
  13  -2 -13    6.25    3.13
 -13   2  14   32.12    4.08
  13  -2 -14   38.46    4.25
 -13   2  15    2.26    3.56
  13  -2 -15    1.26    3.08
 -13   2  16    9.77    3.56
  13  -2 -16    9.64    3.60
 -14   2   1   -0.35    0.65
  14  -2  -1    0.04    0.56
 -14   2   2   15.58    1.35
  14  -2  -2   18.15    1.35
 -14   2   3    8.33    1.04
  14  -2  -3    7.16    1.26
 -14   2   4    9.33    1.56
  14  -2  -4    9.68    1.22
 -14   2   5    0.65    1.52
  14  -2  -5    0.35    1.30
 -14   2   6    3.52    1.52
  14  -2  -6    2.39    1.35
 -14   2   7   -0.65    1.82
  14  -2  -7    0.26    1.74
 -14   2   8   13.67    2.04
  14  -2  -8   16.63    2.43
 -14   2   9    4.17    1.78
  14  -2  -9    4.47    2.30
 -14   2  10   25.61    3.17
  14  -2 -10   27.31    3.47
 -14   2  11    2.30    2.26
  14  -2 -11    4.86    2.39
 -14   2  12   13.24    3.17
  14  -2 -12   10.03    3.00
 -14   2  13    5.99    2.73
  14  -2 -13    5.25    2.56
 -14   2  14    8.60    3.39
  14  -2 -14    8.33    3.13
 -14   2  15   83.52    6.64
  14  -2 -15   88.60    6.90
 -15   2   1    0.22    0.39
 -15   2   2    3.04    0.82
  15  -2  -2    2.00    0.78
 -15   2   3   27.91    2.08
  15  -2  -3   23.83    1.69
 -15   2   4   23.75    1.74
  15  -2  -4   24.22    1.95
 -15   2   5    4.47    1.69
  15  -2  -5    2.08    1.22
 -15   2   6    3.34    1.48
  15  -2  -6    3.99    1.43
 -15   2   7   12.94    2.34
  15  -2  -7    9.29    1.91
 -15   2   8    0.17    1.78
  15  -2  -8    2.08    1.69
 -15   2   9   27.61    2.65
  15  -2  -9   30.65    2.87
 -15   2  10    1.43    2.13
  15  -2 -10    0.87    2.34
 -15   2  11   14.06    3.08
  15  -2 -11   12.68    2.73
 -15   2  12   25.35    3.69
  15  -2 -12   28.26    3.73
 -15   2  13   -0.61    3.39
  15  -2 -13    2.26    3.00
 -15   2  14    6.86    3.60
  15  -2 -14    4.69    3.47
  16  -2  -2   15.97    0.91
 -16   2   3   -0.82    1.30
  16  -2  -3    0.13    0.74
 -16   2   4    3.99    1.43
  16  -2  -4    2.13    1.00
 -16   2   5   -0.43    1.17
  16  -2  -5    0.04    1.61
 -16   2   6    6.95    1.48
  16  -2  -6    5.04    1.69
 -16   2   7   48.62    3.21
  16  -2  -7   36.03    2.73
 -16   2   8   20.23    2.60
  16  -2  -8   17.75    2.56
 -16   2   9   35.94    4.43
  16  -2  -9   31.21    2.73
 -16   2  10    3.78    2.21
  16  -2 -10    4.34    2.21
 -16   2  11    6.60    2.47
  16  -2 -11   10.98    3.04
 -16   2  12   24.92    3.69
  16  -2 -12   19.88    2.91
 -16   2  13   17.71    6.73
  17   3  -9   10.42    3.04
 -17  -3   9   13.20    2.91
  17   3  -8   16.11    3.26
 -17  -3   8   16.76    3.52
  17   3  -7    1.95    2.91
 -17  -3   7   -0.43    2.78
  17   3  -6   10.11    3.34
 -17  -3   6    9.68    2.56
  17   3  -5   10.29    2.56
 -17  -3   5    7.86    2.78
  17   3  -4    1.56    2.39
 -17  -3   4    1.22    2.30
  17   3  -3    6.42    3.56
 -17  -3   3    8.81    2.21
  17   3  -2   -1.43    2.39
 -17  -3   2    0.74    3.00
  17   3  -1    3.43    2.39
 -17  -3   1    2.52    2.00
  17   3   0    1.82    2.73
 -17  -3   0    1.30    2.17
  17   3   1    0.09    1.35
 -17  -3  -1    1.43    2.26
  17   3   2    3.34    3.17
 -17  -3  -2    6.03    4.47
  16   3 -11    0.48    3.21
  16   3 -10    0.69    3.39
 -16  -3  10    0.48    3.13
  16   3  -9    2.60    3.65
 -16  -3   9    1.95    2.78
  16   3  -8   -0.87    2.87
 -16  -3   8    1.09    2.91
  16   3  -7   55.61    4.73
 -16  -3   7   56.30    4.95
  16   3  -6    6.34    3.04
 -16  -3   6    2.56    3.13
  16   3  -5   14.28    3.21
 -16  -3   5   17.19    3.73
  16   3  -4   46.45    3.78
 -16  -3   4   46.93    3.78
  16   3  -3   25.44    3.13
 -16  -3   3   28.82    2.82
  16   3  -2    1.74    3.34
 -16  -3   2    1.78    1.95
  16   3  -1    8.99    2.78
 -16  -3   1    9.20    2.34
  16   3   0   53.13    4.12
 -16  -3   0   55.87    3.69
  16   3   1    1.78    1.69
 -16  -3  -1    0.96    1.65
  16   3   2    2.87    2.17
 -16  -3  -2    1.65    2.04
  16   3   3    0.17    2.04
 -16  -3  -3    1.13    2.08
  16   3   4   14.98    2.00
 -16  -3  -4   15.80    2.26
  16   3   5    1.09    1.95
 -16  -3  -5    2.47    2.13
  16   3   6   18.67    2.87
 -16  -3  -6   19.19    3.00
 -16  -3  -7   -0.91    3.00
  15   3 -12   -1.00    3.43
 -15  -3  12   -0.30    2.73
  15   3 -11    9.81    3.91
 -15  -3  11   13.93    4.08
  15   3 -10   33.25    4.30
 -15  -3  10   34.77    3.78
  15   3  -9    1.13    2.69
 -15  -3   9   -0.35    2.87
  15   3  -8    0.35    3.13
 -15  -3   8    3.04    2.87
  15   3  -7    6.25    3.08
 -15  -3   7   10.07    3.04
  15   3  -6   -0.35    3.43
 -15  -3   6   -0.52    2.34
  15   3  -5    3.43    3.34
 -15  -3   5    0.56    2.91
  15   3  -4   61.69    3.86
 -15  -3   4   58.47    4.21
  15   3  -3   54.70    3.65
 -15  -3   3   51.79    3.69
  15   3  -2   14.89    2.56
 -15  -3   2   12.63    2.30
  15   3  -1  189.27    6.16
 -15  -3   1  176.59    7.86
  15   3   0   40.15    3.39
 -15  -3   0   41.67    3.21
  15   3   1   75.19    3.91
 -15  -3  -1   68.33    3.99
  15   3   2    0.17    1.87
 -15  -3  -2   -0.39    1.61
  15   3   3  122.46    5.43
 -15  -3  -3  121.51    5.82
  15   3   4   51.40    3.30
 -15  -3  -4   47.71    3.60
  15   3   5    0.00    1.74
 -15  -3  -5    0.09    1.87
  15   3   6    1.52    2.00
 -15  -3  -6    2.08    1.69
  15   3   7   21.40    2.82
 -15  -3  -7   23.01    2.56
  15   3   8    9.85    2.47
 -15  -3  -8   11.33    2.65
  15   3   9    2.65    1.78
 -15  -3  -9    4.04    2.26
 -15  -3 -10    5.77    2.34
  14   3 -13   85.78    6.60
 -14  -3  13   94.98    6.86
  14   3 -12    9.94    3.56
 -14  -3  12   11.20    3.34
  14   3 -11   -2.87    4.25
 -14  -3  11    0.09    3.17
  14   3 -10    4.99    2.69
 -14  -3  10    5.12    3.04
  14   3  -9   16.84    3.21
 -14  -3   9   20.06    3.04
  14   3  -8   29.56    3.86
 -14  -3   8   27.22    3.69
  14   3  -7   46.19    4.47
 -14  -3   7   61.30    3.86
  14   3  -6  236.20    9.94
 -14  -3   6  233.03   10.11
  14   3  -5   12.42    2.87
 -14  -3   5    7.51    2.34
  14   3  -4    2.78    2.21
 -14  -3   4    1.82    2.08
  14   3  -3   38.42    2.87
 -14  -3   3   37.72    3.13
  14   3  -2   69.76    3.47
 -14  -3   2   60.64    4.04
  14   3  -1   32.69    2.87
 -14  -3   1   31.26    2.82
  14   3   0   69.02    3.73
 -14  -3   0   73.36    4.30
  14   3   1    2.56    1.52
 -14  -3  -1    3.52    1.65
  14   3   2    1.04    1.82
 -14  -3  -2    1.09    1.82
  14   3   3    6.21    1.78
 -14  -3  -3    5.43    1.74
  14   3   4  194.52    7.21
 -14  -3  -4  197.91    7.16
  14   3   5    2.17    1.61
 -14  -3  -5    2.47    1.78
  14   3   6   16.54    2.56
 -14  -3  -6    9.98    1.91
  14   3   7    6.64    1.74
 -14  -3  -7    8.94    1.91
  14   3   8   -0.35    1.82
 -14  -3  -8    0.96    1.78
  14   3   9    3.21    2.52
 -14  -3  -9    3.52    2.08
  14   3  10    0.30    1.65
 -14  -3 -10    2.52    2.56
  14   3  11   13.46    2.26
 -14  -3 -11   17.84    2.52
  14   3  12   -0.52    2.26
 -14  -3 -12    1.13    2.30
  13   3 -14   59.52    5.25
 -13  -3  14   61.77    5.60
  13   3 -13   11.98    4.69
 -13  -3  13   12.11    3.73
  13   3 -12    0.22    2.91
 -13  -3  12    0.22    2.82
  13   3 -11   -1.35    2.82
 -13  -3  11    2.52    2.43
  13   3 -10    4.34    2.65
 -13  -3  10    2.21    2.34
  13   3  -9  241.06   11.37
 -13  -3   9  241.62   10.98
  13   3  -8    1.65    3.21
 -13  -3   8    1.95    2.30
  13   3  -7   13.41    2.60
 -13  -3   7   12.37    2.73
  13   3  -6   53.70    3.65
 -13  -3   6   54.57    3.56
  13   3  -5   68.59    3.99
 -13  -3   5   68.98    4.78
  13   3  -4    1.30    2.21
 -13  -3   4    0.82    2.00
  13   3  -3  264.89    8.16
 -13  -3   3  272.14    9.77
  13   3  -2   44.19    2.78
 -13  -3   2   35.81    2.56
  13   3  -1   19.62    2.17
 -13  -3   1   20.23    2.39
  13   3   0   -1.17    1.48
 -13  -3   0    0.22    1.56
  13   3   1   68.24    3.73
 -13  -3  -1   66.29    4.17
  13   3   2   87.69    4.34
 -13  -3  -2   75.32    4.51
  13   3   3  157.10    7.12
 -13  -3  -3  162.48    7.03
  13   3   4    6.42    1.78
 -13  -3  -4    2.60    1.61
  13   3   5    1.17    1.74
 -13  -3  -5    0.13    1.48
  13   3   6    5.64    1.87
 -13  -3  -6    7.21    1.91
  13   3   7   49.23    3.60
 -13  -3  -7   48.23    3.00
  13   3   8   59.39    3.43
 -13  -3  -8   62.38    3.65
  13   3   9    5.47    2.56
 -13  -3  -9    6.69    2.60
  13   3  10    3.13    1.82
 -13  -3 -10   -0.26    2.13
  13   3  11    2.08    2.04
 -13  -3 -11    4.82    2.43
  13   3  12    1.00    1.87
 -13  -3 -12    1.48    2.00
  13   3  13   -0.04    2.26
 -13  -3 -13    1.30    2.47
  13   3  14    7.51    2.26
 -13  -3 -14   11.20    2.69
  12   3 -16   18.23    7.94
  12   3 -15   18.23    3.78
 -12  -3  15   17.80    3.99
  12   3 -14    0.78    3.30
 -12  -3  14    2.47    3.30
  12   3 -13    3.56    3.39
 -12  -3  13    2.69    2.91
  12   3 -12    1.56    2.65
 -12  -3  12    0.52    2.56
  12   3 -11   29.22    3.78
 -12  -3  11   28.56    3.34
  12   3 -10   42.93    3.26
 -12  -3  10   42.59    3.78
  12   3  -9   99.50    5.47
 -12  -3   9   86.08    5.08
  12   3  -8   52.31    3.60
 -12  -3   8   48.58    3.65
  12   3  -7    3.73    2.13
 -12  -3   7    2.65    2.00
  12   3  -6   75.36    4.04
 -12  -3   6   63.73    3.60
  12   3  -5   55.13    3.30
 -12  -3   5   51.61    3.17
  12   3  -4   98.76    4.60
 -12  -3   4   92.64    4.47
  12   3  -3   36.16    2.65
 -12  -3   3   32.43    2.43
  12   3  -2   90.90    4.12
 -12  -3   2   89.69    4.25
  12   3  -1   -0.35    1.30
 -12  -3   1    0.48    1.43
  12   3   0   19.45    2.34
 -12  -3   0   18.32    2.13
  12   3   1    8.51    1.65
 -12  -3  -1    9.42    1.65
  12   3   2   12.55    1.78
 -12  -3  -2   14.20    1.82
  12   3   3    2.73    1.48
 -12  -3  -3    2.95    1.69
  12   3   4    2.65    1.52
 -12  -3  -4    0.22    1.82
  12   3   5    9.07    2.08
 -12  -3  -5   11.50    1.82
  12   3   6   82.22    4.30
 -12  -3  -6   82.09    4.30
  12   3   7    9.25    2.00
 -12  -3  -7    8.77    1.65
  12   3   8    1.00    2.13
 -12  -3  -8    1.56    1.74
  12   3   9    7.68    2.08
 -12  -3  -9    8.94    1.87
  12   3  10    2.08    2.43
 -12  -3 -10    1.95    2.34
  12   3  11    0.30    1.74
 -12  -3 -11    0.13    1.82
  12   3  12    0.17    2.04
 -12  -3 -12   -0.26    1.78
  12   3  13    0.87    2.26
 -12  -3 -13   -0.04    2.87
  12   3  14    0.22    2.04
 -12  -3 -14   -1.00    2.17
  12   3  15    2.56    2.21
 -12  -3 -15    2.34    3.00
  12   3  16    1.48    3.08
 -12  -3 -16    1.04    2.73
  11   3 -16    6.60    3.47
 -11  -3  16    2.00    3.47
  11   3 -15   23.83    4.43
 -11  -3  15   19.84    4.21
  11   3 -14    3.82    3.30
 -11  -3  14    4.78    3.00
  11   3 -13    9.55    3.39
 -11  -3  13    9.68    3.00
  11   3 -12    3.65    2.56
 -11  -3  12    4.30    2.52
  11   3 -11   11.55    2.52
 -11  -3  11   13.76    2.60
  11   3 -10    6.12    2.21
 -11  -3  10    4.34    2.17
  11   3  -9   29.35    3.21
 -11  -3   9   30.73    3.47
  11   3  -8   32.86    2.87
 -11  -3   8   26.70    2.73
  11   3  -7    3.52    1.95
 -11  -3   7    0.52    1.78
  11   3  -6   16.63    2.08
 -11  -3   6    9.72    1.91
  11   3  -5  302.61   10.38
 -11  -3   5  328.96   11.24
  11   3  -4    0.52    1.61
 -11  -3   4    0.78    1.82
  11   3  -3   12.29    1.65
 -11  -3   3   15.06    1.87
  11   3  -2    4.60    1.43
 -11  -3   2    4.12    1.39
  11   3  -1   14.28    2.00
 -11  -3   1   17.06    1.91
  11   3   0   30.78    2.04
 -11  -3   0   25.18    2.26
  11   3   1   28.17    2.34
 -11  -3  -1   30.43    2.21
  11   3   2   60.69    3.04
 -11  -3  -2   56.61    3.34
  11   3   3    3.30    1.35
 -11  -3  -3    2.82    1.35
  11   3   4   39.11    2.52
 -11  -3  -4   37.46    2.26
  11   3   5   51.75    2.82
 -11  -3  -5   53.74    3.13
  11   3   6   47.14    2.82
 -11  -3  -6   41.50    3.08
  11   3   7   22.14    2.60
 -11  -3  -7   20.97    2.13
  11   3   8  103.49    4.47
 -11  -3  -8  105.92    4.60
  11   3   9    6.42    2.00
 -11  -3  -9    6.82    2.00
  11   3  10    2.87    1.91
 -11  -3 -10    1.87    2.04
  11   3  11  104.71    4.86
 -11  -3 -11  106.49    5.90
  11   3  12   15.45    2.39
 -11  -3 -12   12.46    2.21
  11   3  13    2.82    2.82
 -11  -3 -13    3.34    2.26
  11   3  14    7.94    2.65
 -11  -3 -14    9.64    2.73
  11   3  15   50.88    4.17
 -11  -3 -15   55.87    4.86
  11   3  16    7.16    2.56
 -11  -3 -16    4.73    2.47
  11   3  17    3.82    2.17
 -11  -3 -17    6.34    2.43
 -11  -3 -18    2.91    4.51
  10   3 -17   13.46    3.47
 -10  -3  17   13.80    3.86
  10   3 -16  116.51    6.95
 -10  -3  16  115.25    6.73
  10   3 -15   29.87    3.56
 -10  -3  15   31.95    3.86
  10   3 -14   52.44    4.47
 -10  -3  14   45.19    4.56
  10   3 -13   13.37    3.39
 -10  -3  13   10.51    3.47
  10   3 -12   58.69    3.78
 -10  -3  12   60.17    4.12
  10   3 -11    0.56    2.21
 -10  -3  11    1.30    2.04
  10   3 -10   52.53    3.69
 -10  -3  10   54.31    3.47
  10   3  -9    9.29    2.43
 -10  -3   9   13.93    2.69
  10   3  -8  280.82    9.98
 -10  -3   8  277.00    9.51
  10   3  -7  164.87    7.08
 -10  -3   7  167.78    7.03
  10   3  -6   10.68    1.87
 -10  -3   6   15.76    2.04
  10   3  -5  118.38    4.56
 -10  -3   5  107.27    5.69
  10   3  -4   56.82    2.95
 -10  -3   4   64.07    3.86
  10   3  -3   14.28    1.69
 -10  -3   3   11.46    1.52
  10   3  -2  406.06   14.11
 -10  -3   2  443.26   15.54
  10   3  -1    3.99    1.43
 -10  -3   1    3.21    1.30
  10   3   0  134.53    6.34
 -10  -3   0  127.76    5.95
  10   3   1   41.54    3.30
 -10  -3  -1   43.24    3.08
  10   3   2  170.34    6.69
 -10  -3  -2  174.73    6.42
  10   3   3  139.09    5.73
 -10  -3  -3  155.84    5.69
  10   3   4  122.81    6.99
 -10  -3  -4  126.98    6.03
  10   3   5   14.72    1.78
 -10  -3  -5   13.24    1.82
  10   3   6    1.52    1.43
 -10  -3  -6    1.30    1.35
  10   3   7   37.51    2.43
 -10  -3  -7   35.16    2.47
  10   3   8   -0.22    1.56
 -10  -3  -8    1.26    1.69
  10   3   9  127.11    5.47
 -10  -3  -9  126.28    5.73
  10   3  10   -0.04    1.52
 -10  -3 -10    0.65    1.82
  10   3  11    4.91    2.08
 -10  -3 -11    3.30    1.69
  10   3  12   44.28    3.04
 -10  -3 -12   42.67    3.08
  10   3  13    1.22    1.82
 -10  -3 -13    0.30    2.13
  10   3  14  119.25    5.82
 -10  -3 -14  117.64    5.73
  10   3  15    2.34    2.52
 -10  -3 -15    3.78    2.56
  10   3  16    0.78    3.21
 -10  -3 -16    5.30    3.39
  10   3  17    4.78    2.52
 -10  -3 -17    4.25    3.21
  10   3  18   23.44    3.56
 -10  -3 -18   25.87    4.38
  10   3  19    9.03    2.87
 -10  -3 -19    8.38    3.60
   9   3 -18    0.30    3.30
  -9  -3  18    3.99    3.60
   9   3 -17   11.03    3.17
  -9  -3  17   11.37    3.43
   9   3 -16    0.09    2.87
  -9  -3  16    0.65    2.73
   9   3 -15    8.12    2.78
  -9  -3  15    7.60    3.00
   9   3 -14  267.10   10.11
  -9  -3  14  266.93    9.38
   9   3 -13    7.12    3.04
  -9  -3  13    8.25    2.60
   9   3 -12    7.16    2.39
  -9  -3  12    7.25    2.65
   9   3 -11   42.89    3.34
  -9  -3  11   40.63    3.52
   9   3 -10  126.02    5.77
  -9  -3  10  123.72    5.12
   9   3  -9   25.79    2.73
  -9  -3   9   25.35    3.00
   9   3  -8  152.33    6.38
  -9  -3   8  155.15    6.86
   9   3  -7  625.50   19.06
  -9  -3   7  628.84   19.36
   9   3  -6   57.69    2.91
  -9  -3   6   59.69    3.56
   9   3  -5  158.32    5.73
  -9  -3   5  144.04    5.73
   9   3  -4   29.95    2.08
  -9  -3   4   31.65    2.43
   9   3  -3    8.73    1.35
  -9  -3   3   13.28    1.52
   9   3  -2   17.06    1.61
  -9  -3   2   16.54    1.56
   9   3  -1  253.78    8.42
  -9  -3   1  256.12    8.81
   9   3   0  135.92    5.12
  -9  -3   0  130.19    4.56
   9   3   1  190.79    6.16
  -9  -3  -1  181.06    6.12
   9   3   2  138.83    5.04
  -9  -3  -2  144.04    5.04
   9   3   3  225.73    7.73
  -9  -3  -3  241.06    7.81
   9   3   4    2.82    1.35
  -9  -3  -4    4.60    1.43
   9   3   5   68.33    2.91
  -9  -3  -5   73.02    3.60
   9   3   6   67.24    3.60
  -9  -3  -6   68.98    3.73
   9   3   7   10.03    1.43
  -9  -3  -7    8.99    1.87
   9   3   8    2.00    1.61
  -9  -3  -8    0.04    2.00
   9   3   9  111.61    5.12
  -9  -3  -9  105.40    5.47
   9   3  10  125.07    5.08
  -9  -3 -10  116.38    5.47
   9   3  11    6.64    1.74
  -9  -3 -11    5.12    1.78
   9   3  12    1.65    1.74
  -9  -3 -12    5.17    2.21
   9   3  13    5.38    1.82
  -9  -3 -13    5.47    2.08
   9   3  14   39.59    3.78
  -9  -3 -14   42.33    2.91
   9   3  15   39.94    3.69
  -9  -3 -15   40.24    3.30
   9   3  16    3.13    2.73
  -9  -3 -16    2.30    2.30
   9   3  17    3.86    3.69
  -9  -3 -17    7.29    3.69
   9   3  18   11.03    4.17
  -9  -3 -18   15.58    3.39
   9   3  19   17.75    4.34
  -9  -3 -19   24.83    3.78
   9   3  20   -0.04    4.25
  -9  -3 -20    0.74    2.73
   8   3 -19    8.99    3.99
  -8  -3  19   27.09    8.60
   8   3 -18   49.05    4.69
  -8  -3  18   39.76    4.51
   8   3 -17  135.31    6.82
  -8  -3  17  138.31    7.34
   8   3 -16   62.55    4.43
  -8  -3  16   58.21    4.64
   8   3 -15  195.74    7.86
  -8  -3  15  205.24    9.12
   8   3 -14   52.05    4.12
  -8  -3  14   52.87    4.12
   8   3 -13   55.39    3.99
  -8  -3  13   46.84    3.82
   8   3 -12   67.81    4.17
  -8  -3  12   79.87    4.34
   8   3 -11   48.66    3.73
  -8  -3  11   49.44    4.04
   8   3 -10  674.94   19.75
  -8  -3  10  671.17   21.27
   8   3  -9  123.16    5.21
  -8  -3   9  128.23    5.47
   8   3  -8 1657.58   43.02
  -8  -3   8 1684.32   42.72
   8   3  -7  184.93    6.42
  -8  -3   7  172.43    6.47
   8   3  -6   57.13    2.73
  -8  -3   6   59.91    3.21
   8   3  -5   14.11    1.95
  -8  -3   5   14.93    1.74
   8   3  -4 2605.18   74.14
  -8  -3   4 2703.38   71.71
   8   3  -3  412.01   13.50
  -8  -3   3  439.53   12.98
   8   3  -2   -0.26    0.87
  -8  -3   2    0.30    1.00
   8   3  -1   81.00    3.17
  -8  -3   1   88.77    3.65
   8   3   0  409.88   11.59
  -8  -3   0  416.22   12.02
   8   3   1  619.77   17.06
  -8  -3  -1  623.72   16.76
   8   3   2  579.61   16.37
  -8  -3  -2  619.20   17.75
   8   3   3   56.09    3.21
  -8  -3  -3   52.96    2.52
   8   3   4    1.22    1.09
  -8  -3  -4    2.65    1.00
   8   3   5   24.66    1.74
  -8  -3  -5   28.65    1.82
   8   3   6   92.07    3.91
  -8  -3  -6   91.07    3.65
   8   3   7  513.46   18.54
  -8  -3  -7  553.39   19.14
   8   3   8   61.21    3.30
  -8  -3  -8   59.56    3.52
   8   3   9    6.99    1.82
  -8  -3  -9    7.68    1.78
   8   3  10   17.19    2.00
  -8  -3 -10   21.18    2.04
   8   3  11   17.06    2.13
  -8  -3 -11   16.28    1.95
   8   3  12   18.10    2.39
  -8  -3 -12   18.36    3.04
   8   3  13   -0.91    1.78
  -8  -3 -13    0.78    1.74
   8   3  14    6.95    1.95
  -8  -3 -14    5.12    2.52
   8   3  15   13.63    2.39
  -8  -3 -15   13.80    2.47
   8   3  16    3.91    2.78
  -8  -3 -16    4.95    2.30
   8   3  17   15.24    2.95
  -8  -3 -17   14.63    3.13
   8   3  18   51.92    4.56
  -8  -3 -18   58.99    5.21
   8   3  19    8.99    3.13
  -8  -3 -19   16.50    3.17
   8   3  20   11.29    3.43
  -8  -3 -20    8.90    3.39
   7   3 -19    3.17    6.47
  -7  -3  19    1.82    5.04
   7   3 -18    2.34    3.91
  -7  -3  18    2.17    3.47
   7   3 -17   29.74    4.04
  -7  -3  17   31.08    5.69
   7   3 -16    9.59    3.08
  -7  -3  16    8.73    3.65
   7   3 -15    7.90    2.87
  -7  -3  15    6.42    2.65
   7   3 -14    2.78    2.00
  -7  -3  14    2.30    2.08
   7   3 -13   71.06    4.12
  -7  -3  13   69.24    4.82
   7   3 -12   16.67    2.60
  -7  -3  12   22.49    2.52
   7   3 -11  343.64   11.42
  -7  -3  11  340.47   13.20
   7   3 -10  193.00    7.55
  -7  -3  10  190.48    7.64
   7   3  -9    1.78    1.39
  -7  -3   9    0.00    1.43
   7   3  -8  149.94    5.77
  -7  -3   8  158.49    5.86
   7   3  -7 1063.51   29.61
  -7  -3   7 1079.40   29.35
   7   3  -6  136.87    5.43
  -7  -3   6  146.03    6.42
   7   3  -5  406.84   12.02
  -7  -3   5  450.25   13.76
   7   3  -4  184.80    6.03
  -7  -3   4  187.06    6.16
   7   3  -3  426.90   12.29
  -7  -3   3  447.65   14.02
   7   3  -2   19.36    1.52
  -7  -3   2   18.93    1.48
   7   3  -1  494.44   14.54
  -7  -3   1  495.57   14.15
   7   3   0  498.44   14.67
  -7  -3   0  513.59   14.67
   7   3   1   39.68    2.08
  -7  -3  -1   38.11    2.21
   7   3   2  165.05    5.43
  -7  -3  -2  160.92    5.21
   7   3   3    1.87    0.87
  -7  -3  -3    0.26    0.87
   7   3   4  424.29   12.46
  -7  -3  -4  429.07   12.24
   7   3   5  469.92   13.46
  -7  -3  -5  460.71   13.41
   7   3   6   20.32    1.52
  -7  -3  -6   19.40    1.56
   7   3   7    0.65    1.13
  -7  -3  -7   -0.17    1.00
   7   3   8  120.20    5.51
  -7  -3  -8  119.68    4.99
   7   3   9    1.17    1.39
  -7  -3  -9    0.82    1.43
   7   3  10   48.23    3.04
  -7  -3 -10   48.40    3.00
   7   3  11    5.99    1.78
  -7  -3 -11    3.91    2.04
   7   3  12   32.73    2.95
  -7  -3 -12   32.95    3.08
   7   3  13    7.55    1.95
  -7  -3 -13    7.12    2.04
   7   3  14   77.27    4.47
  -7  -3 -14   80.35    4.78
   7   3  15   33.34    2.91
  -7  -3 -15   38.33    3.47
   7   3  16    0.82    2.87
  -7  -3 -16    0.26    2.52
   7   3  17    4.30    3.69
  -7  -3 -17    3.91    2.56
   7   3  18    3.52    2.95
  -7  -3 -18    6.60    2.87
   7   3  19   16.84    3.39
  -7  -3 -19   19.88    3.69
   7   3  20   13.98    3.73
  -7  -3 -20   15.80    3.60
   6   3 -20    0.39    3.69
  -6  -3  20    0.74    3.21
   6   3 -19   14.15    3.56
  -6  -3  19   12.59    3.43
   6   3 -18   16.89    3.08
  -6  -3  18   20.62    3.26
   6   3 -17   10.98    2.69
  -6  -3  17    7.51    2.91
   6   3 -16  112.39    5.90
  -6  -3  16  110.44    5.64
   6   3 -15    6.86    4.08
  -6  -3  15    6.25    2.30
   6   3 -14   75.62    6.21
  -6  -3  14   76.14    4.25
   6   3 -13    1.00    1.69
  -6  -3  13   -1.78    2.69
   6   3 -12   31.69    2.87
   6   3 -11   27.26    2.78
  -6  -3  11   27.09    2.56
   6   3 -10  466.27   14.85
  -6  -3  10  448.56   13.98
   6   3  -9    1.35    1.43
  -6  -3   9    4.51    1.52
   6   3  -8  249.74    8.47
  -6  -3   8  247.44    9.38
   6   3  -7   62.25    3.78
  -6  -3   7   60.25    3.56
   6   3  -6  832.57   24.31
  -6  -3   6  831.78   22.57
   6   3  -5  163.61    5.77
  -6  -3   5  171.99    5.95
   6   3  -4 1254.08   32.21
  -6  -3   4 1272.49   33.30
   6   3  -3  307.78    9.68
  -6  -3   3  307.30    9.42
   6   3  -2   38.24    1.91
  -6  -3   2   35.12    2.08
   6   3  -1   14.93    1.26
  -6  -3   1   14.20    1.26
   6   3   0 1119.29   30.95
  -6  -3   0 1055.13   27.52
   6   3   1    8.81    0.91
  -6  -3  -1    8.55    1.00
   6   3   2   40.02    2.21
  -6  -3  -2   37.38    2.13
   6   3   3  257.60    8.33
  -6  -3  -3  253.30    7.99
   6   3   4  151.68    5.43
  -6  -3  -4  146.47    5.12
   6   3   5  561.69   16.32
  -6  -3  -5  551.18   16.15
   6   3   6  115.12    4.69
  -6  -3  -6  114.26    4.34
   6   3   7  254.25    7.94
  -6  -3  -7  261.24    8.55
   6   3   8    0.04    1.04
  -6  -3  -8   -0.61    1.04
   6   3   9  167.91    6.55
  -6  -3  -9  168.08    7.51
   6   3  10  251.56    9.42
  -6  -3 -10  246.09    8.81
   6   3  11    2.00    1.74
  -6  -3 -11    1.26    1.65
   6   3  12    2.17    1.69
  -6  -3 -12    1.48    1.65
   6   3  13  102.01    4.34
  -6  -3 -13  108.96    5.21
   6   3  14   -0.17    2.13
  -6  -3 -14    0.17    1.74
   6   3  15   94.11    5.47
  -6  -3 -15   90.38    4.91
   6   3  16   27.70    3.34
  -6  -3 -16   32.95    4.17
   6   3  17   23.31    3.52
  -6  -3 -17   22.96    3.39
   6   3  18   17.45    3.52
  -6  -3 -18   16.24    3.13
   6   3  19    0.30    2.69
  -6  -3 -19    2.43    3.21
   6   3  20    1.78    3.52
  -6  -3 -20   -0.91    3.08
   6   3  21    0.30    2.87
  -6  -3 -21    3.91    2.95
   5   3 -20   51.40    4.91
  -5  -3  20   49.88    5.21
   5   3 -19    3.17    2.91
  -5  -3  19    1.78    2.95
   5   3 -18    2.91    2.43
  -5  -3  18    0.52    2.82
   5   3 -17  189.92    9.25
  -5  -3  17  187.10    9.42
   5   3 -16  162.09    6.90
  -5  -3  16  159.62    7.16
   5   3 -15    5.69    2.04
  -5  -3  15    5.30    2.08
   5   3 -14   51.83    3.43
  -5  -3  14   47.14    3.21
   5   3 -13   51.35    3.30
  -5  -3  13   49.23    3.08
   5   3 -12    2.91    1.56
  -5  -3  12    8.86    2.04
   5   3 -11   71.11    5.56
  -5  -3  11   67.76    3.91
   5   3 -10   39.37    2.69
  -5  -3  10   38.68    3.65
   5   3  -9  612.04   19.88
  -5  -3   9  560.08   30.69
   5   3  -8  283.08   11.16
  -5  -3   8  252.95   10.38
   5   3  -7  636.22   17.23
  -5  -3   7  634.92   17.19
   5   3  -6   80.05    3.17
  -5  -3   6   75.06    3.00
   5   3  -5  227.04    7.90
  -5  -3   5  236.59    7.73
   5   3  -4  173.47    6.21
  -5  -3   4  171.47    5.77
   5   3  -3  252.52    7.86
  -5  -3   3  236.59    9.03
   5   3  -2  138.31    4.99
  -5  -3   2  138.26    4.91
   5   3  -1   98.85    3.69
  -5  -3   1  104.84    3.99
   5   3   0  158.14    5.21
  -5  -3   0  159.79    5.34
   5   3   1  183.93    6.38
  -5  -3  -1  179.68    6.03
   5   3   2   29.69    1.69
  -5  -3  -2   32.73    1.69
   5   3   3 2468.01   62.55
  -5  -3  -3 2460.80   62.90
   5   3   4  212.97    6.99
  -5  -3  -4  215.97    6.95
   5   3   5   89.86    3.26
  -5  -3  -5   86.56    3.21
   5   3   6  272.79    7.73
  -5  -3  -6  252.30    7.55
   5   3   7   23.53    1.61
  -5  -3  -7   24.31    1.69
   5   3   8  989.93   26.70
  -5  -3  -8  995.09   27.17
   5   3   9   80.05    4.12
  -5  -3  -9   84.09    3.95
   5   3  10   52.92    2.95
  -5  -3 -10   61.03    2.78
   5   3  11   84.95    4.30
  -5  -3 -11   85.47    3.78
   5   3  12   42.89    3.17
  -5  -3 -12   40.37    2.56
   5   3  13 1003.26   27.74
  -5  -3 -13 1032.25   28.26
   5   3  14   15.28    2.34
  -5  -3 -14   15.11    2.21
   5   3  15   31.82    3.08
  -5  -3 -15   37.12    3.39
   5   3  16    1.43    2.56
  -5  -3 -16   -1.35    2.56
   5   3  17  143.47    7.51
  -5  -3 -17  140.61    7.47
   5   3  18   24.70    4.12
  -5  -3 -18   22.44    3.95
   5   3  19  111.61    7.29
  -5  -3 -19  102.06    6.69
   5   3  20    6.73    3.52
  -5  -3 -20    3.08    3.30
   5   3  21    9.29    2.91
  -5  -3 -21    3.91    3.17
   4   3 -21   12.94    3.65
  -4  -3  21   11.76    3.95
   4   3 -20   37.03    4.47
  -4  -3  20   27.52    4.21
   4   3 -19   14.89    3.52
  -4  -3  19   13.02    3.78
   4   3 -18   23.83    3.60
  -4  -3  18   25.96    3.86
   4   3 -17   49.57    4.12
  -4  -3  17   51.96    4.38
   4   3 -16  200.69    7.90
  -4  -3  16  210.80    8.60
   4   3 -15   51.70    3.60
  -4  -3  15   58.73    4.04
   4   3 -14   10.64    2.30
  -4  -3  14   11.85    2.52
   4   3 -13   48.10    3.39
  -4  -3  13   48.71    3.04
   4   3 -12  254.17    8.68
  -4  -3  12  243.18    8.55
   4   3 -11  183.41    6.60
  -4  -3  11  184.97    7.03
   4   3 -10  524.05   15.80
  -4  -3  10  521.53   16.41
   4   3  -9   37.07    2.87
  -4  -3   9   36.64    2.82
   4   3  -8    0.69    1.39
  -4  -3   8    0.82    1.09
   4   3  -7  758.60   29.82
  -4  -3   7  721.22   20.92
   4   3  -6  293.84    9.42
  -4  -3   6  308.99   13.07
   4   3  -5  139.56    5.12
   4   3  -4   11.33    1.04
  -4  -3   4   11.68    1.17
   4   3  -3   14.20    1.09
  -4  -3   3   15.19    1.26
   4   3  -2  479.12   13.07
  -4  -3   2  475.47   13.89
   4   3  -1  102.54    3.78
  -4  -3   1  107.79    3.82
   4   3   0 2081.39   53.22
  -4  -3   0 2023.01   50.66
   4   3   1  264.20    8.38
  -4  -3  -1  267.88    8.20
   4   3   2  188.83    5.95
  -4  -3  -2  186.45    6.12
   4   3   3   12.94    1.13
  -4  -3  -3   12.24    1.09
   4   3   4  549.10   17.23
  -4  -3  -4  536.59   15.37
   4   3   5   62.25    2.60
  -4  -3  -5   60.73    2.65
   4   3   6  262.85    7.86
  -4  -3  -6  268.54    8.51
   4   3   7   91.34    3.65
  -4  -3  -7   96.98    3.60
   4   3   8 1611.69   39.94
  -4  -3  -8 1660.14   40.46
   4   3   9   57.35    2.60
  -4  -3  -9   60.30    2.91
   4   3  10  262.81    8.55
  -4  -3 -10  244.66    7.90
   4   3  11   27.39    2.26
  -4  -3 -11   23.22    2.04
   4   3  12  175.86    6.34
  -4  -3 -12  165.65    6.08
   4   3  13  123.81    5.95
  -4  -3 -13  120.64    5.34
   4   3  14   50.18    3.21
  -4  -3 -14   56.61    3.56
   4   3  15   -0.17    1.91
  -4  -3 -15    0.39    1.87
   4   3  16   76.66    4.17
  -4  -3 -16   70.85    4.30
   4   3  17  214.49    8.33
  -4  -3 -17  197.99    8.73
   4   3  18    5.08    2.73
  -4  -3 -18    5.08    2.91
   4   3  19   39.20    4.78
  -4  -3 -19   47.27    4.69
   4   3  20    2.13    3.91
  -4  -3 -20    1.09    4.38
   4   3  21    2.56    3.60
  -4  -3 -21   -1.04    3.52
   3   3 -21    0.87    3.78
  -3  -3  21    1.61    3.26
   3   3 -20   63.73    5.08
  -3  -3  20   57.21    5.60
   3   3 -19   39.72    3.73
  -3  -3  19   47.36    4.38
   3   3 -18   89.25    4.91
  -3  -3  18   82.61    5.47
   3   3 -17   71.67    4.30
  -3  -3  17   69.11    4.60
   3   3 -16   89.34    5.04
  -3  -3  16   88.25    4.69
   3   3 -15  107.44    4.82
  -3  -3  15   98.24    4.73
   3   3 -14  160.88    6.47
  -3  -3  14  166.52    7.73
   3   3 -13   14.24    2.04
  -3  -3  13   14.54    2.08
   3   3 -12   69.93    3.30
  -3  -3  12   59.21    3.73
   3   3 -11  209.41    7.03
  -3  -3  11  209.41    7.99
   3   3 -10  288.64   10.94
  -3  -3  10  294.37   10.72
   3   3  -9 1944.74   49.57
  -3  -3   9 1980.12   50.96
   3   3  -8    7.51    1.13
  -3  -3   8    4.99    1.22
   3   3  -7   14.93    1.35
  -3  -3   7   15.45    1.30
   3   3  -6  280.00    9.03
  -3  -3   6  272.79    8.29
   3   3  -5 1934.54   71.32
  -3  -3   5 1910.23   50.14
   3   3  -4   35.34    2.60
  -3  -3   4   41.02    2.21
   3   3  -3  173.90    8.12
  -3  -3   3  149.64    7.25
   3   3  -2   36.16    1.78
  -3  -3   2   38.64    2.60
   3   3  -1    1.43    0.65
  -3  -3   1    1.91    0.61
   3   3   0  363.69   11.03
  -3  -3   0  355.62   10.51
   3   3   1  926.51   25.35
  -3  -3  -1  922.82   24.61
   3   3   2  343.07   10.55
  -3  -3  -2  346.63   10.64
   3   3   3 1945.78   50.75
  -3  -3  -3 1941.57   50.92
   3   3   4  444.56   12.63
  -3  -3  -4  445.30   13.41
   3   3   5   76.45    2.95
  -3  -3  -5   81.92    3.47
   3   3   6  360.13   11.03
  -3  -3  -6  327.96   10.03
   3   3   7 1477.99   38.03
  -3  -3  -7 1433.97   37.29
   3   3   8   98.32    3.52
  -3  -3  -8   95.85    3.56
   3   3   9   -0.65    0.96
  -3  -3  -9    0.26    1.09
   3   3  10   78.18    3.69
  -3  -3 -10   73.15    3.43
   3   3  11 1116.21   29.08
  -3  -3 -11 1156.23   31.73
   3   3  12   78.75    4.69
  -3  -3 -12   69.15    3.86
   3   3  13  111.61    5.64
  -3  -3 -13  113.43    5.04
   3   3  14   70.15    4.25
  -3  -3 -14   71.58    4.04
   3   3  15    1.48    2.34
  -3  -3 -15    1.65    2.17
   3   3  16   14.93    2.91
  -3  -3 -16    9.98    2.73
   3   3  17  346.72   13.54
  -3  -3 -17  348.80   13.28
   3   3  18   29.04    3.69
  -3  -3 -18   30.39    3.52
   3   3  19   12.59    3.43
  -3  -3 -19   10.51    3.17
   3   3  20   12.24    4.17
  -3  -3 -20   12.94    3.91
   3   3  21    5.64    4.17
  -3  -3 -21    7.68    4.56
   2   3 -22    1.95    5.73
  -2  -3  22    5.82    4.21
   2   3 -21    8.73    3.65
  -2  -3  21    7.12    3.21
   2   3 -20    1.65    3.65
  -2  -3  20    2.56    3.21
   2   3 -19    9.03    2.95
  -2  -3  19    8.68    2.82
   2   3 -18    3.86    2.47
  -2  -3  18    3.91    2.60
   2   3 -17  107.57    5.95
  -2  -3  17  114.86    7.03
   2   3 -16  188.97    7.77
  -2  -3  16  187.23    8.20
   2   3 -15    0.00    1.78
  -2  -3  15   -0.87    1.65
   2   3 -14   53.09    3.78
  -2  -3  14   63.38    3.78
   2   3 -13   11.46    2.47
  -2  -3  13   12.72    2.56
   2   3 -12  321.80    9.25
  -2  -3  12  327.23   10.98
   2   3 -11   94.98    4.21
  -2  -3  11   95.37    4.43
   2   3 -10  564.25   17.62
  -2  -3  10  573.23   17.89
   2   3  -9    1.91    1.04
  -2  -3   9    1.09    1.04
   2   3  -8  699.69   19.71
  -2  -3   8  664.96   18.71
   2   3  -7  741.19   21.01
  -2  -3   7  702.12   19.71
   2   3  -6 2642.73   65.85
  -2  -3   6 2718.27   68.15
   2   3  -5 3036.03   77.18
  -2  -3   5 2957.98   72.54
   2   3  -4   36.64    1.82
  -2  -3   4   36.59    1.91
   2   3  -3   29.22    1.56
  -2  -3   3   29.91    1.56
   2   3  -2 1085.91   29.17
  -2  -3   2 1097.11   29.26
  -2  -3   1  871.24   24.18
   2   3   0   20.53    1.69
  -2  -3   0   15.76    1.13
   2   3   1 4040.28   94.24
  -2  -3  -1 4008.25  136.57
   2   3   2  230.81    7.34
  -2  -3  -2  228.29   11.50
   2   3   3   33.95    1.82
  -2  -3  -3   32.95    1.65
   2   3   4 2387.52   59.91
  -2  -3  -4 2412.70   60.38
   2   3   5   88.60    3.17
  -2  -3  -5   89.34    3.56
   2   3   6  192.31    6.16
  -2  -3  -6  191.14    6.69
   2   3   7  251.82    7.64
  -2  -3  -7  250.95    7.21
   2   3   8  485.24   14.11
  -2  -3  -8  456.16   14.24
   2   3   9   97.93    3.73
  -2  -3  -9   91.73    4.04
   2   3  10  382.10   14.80
  -2  -3 -10  445.39   16.63
   2   3  11   97.20    4.34
  -2  -3 -11   96.80    4.21
   2   3  12  149.16    6.08
  -2  -3 -12  153.11    6.38
   2   3  13    7.86    1.74
  -2  -3 -13    5.60    1.87
   2   3  14   74.49    4.12
  -2  -3 -14   77.70    4.04
   2   3  15  130.58    6.82
  -2  -3 -15  134.35    7.03
   2   3  16   18.97    2.73
  -2  -3 -16   17.06    2.60
   2   3  17    6.73    2.60
  -2  -3 -17    5.73    2.39
   2   3  18   63.51    4.86
  -2  -3 -18   61.69    4.95
   2   3  19   27.91    3.56
  -2  -3 -19   23.14    3.52
   2   3  20   25.70    4.25
  -2  -3 -20   20.19    4.51
   2   3  21   19.88    4.38
  -2  -3 -21   22.18    4.30
   1   3 -22  129.23    8.03
  -1  -3  22  118.12    7.51
   1   3 -21   11.89    3.17
  -1  -3  21   18.45    3.78
   1   3 -20   11.98    3.04
  -1  -3  20   10.94    3.13
   1   3 -19   77.01    4.95
  -1  -3  19   64.20    5.30
   1   3 -18   53.00    3.95
  -1  -3  18   48.32    3.78
   1   3 -17   87.99    5.04
  -1  -3  17   96.76    5.38
   1   3 -16  177.11    7.47
  -1  -3  16  177.03    7.03
   1   3 -15  403.33   13.98
  -1  -3  15  400.07   13.76
   1   3 -14    2.04    1.56
  -1  -3  14    2.17    1.61
   1   3 -13   56.82    3.60
  -1  -3  13   62.47    3.21
   1   3 -12  146.73    5.38
  -1  -3  12  132.01    5.86
   1   3 -11 1792.02   50.92
  -1  -3  11 1726.95   53.87
   1   3 -10   24.96    1.78
  -1  -3  10   22.31    1.78
   1   3  -9  260.42    8.29
  -1  -3   9  261.03    8.20
   1   3  -8  755.95   21.92
  -1  -3   8  715.53   20.23
   1   3  -7    8.73    1.04
  -1  -3   7    8.73    1.04
   1   3  -6  898.98   23.83
  -1  -3   6  872.46   23.44
   1   3  -5  183.45    6.51
  -1  -3   5  183.54    6.73
   1   3  -4  197.91    6.51
  -1  -3   4  200.77    7.08
   1   3  -3 1663.40   44.28
  -1  -3   3 1685.58   41.72
   1   3  -2  562.90   15.76
  -1  -3   2  550.75   15.84
   1   3  -1  250.35    8.12
  -1  -3   1  238.63    7.90
   1   3   0   50.18    2.13
  -1  -3   0   50.53    2.30
   1   3   1  622.59   16.32
  -1  -3  -1  602.40   17.36
   1   3   2 2711.84   95.94
  -1  -3  -2 2686.58   67.89
   1   3   3  810.43   31.30
  -1  -3  -3  792.19   20.88
   1   3   4 1072.10   39.72
  -1  -3  -4 1064.25   40.37
   1   3   5 2082.00   52.61
  -1  -3  -5 2028.35   71.15
   1   3   6  331.52    9.90
   1   3   7  173.34    5.77
  -1  -3  -7  172.82    5.43
   1   3   8  134.01    4.73
  -1  -3  -8  130.14    4.60
   1   3   9  276.52    8.94
  -1  -3  -9  267.62    8.77
   1   3  10    0.09    1.13
   1   3  11  674.99   20.79
  -1  -3 -11  653.76   19.88
   1   3  12   66.85    3.26
  -1  -3 -12   60.17    3.17
   1   3  13  385.74   11.72
  -1  -3 -13  374.11   11.98
   1   3  14   57.43    3.56
  -1  -3 -14   57.39    3.52
   1   3  15   94.98    5.08
  -1  -3 -15  103.49    4.95
   1   3  16    3.04    2.43
  -1  -3 -16    2.78    2.34
   1   3  17    0.56    2.04
  -1  -3 -17    0.69    2.26
   1   3  18   79.70    5.25
  -1  -3 -18   85.34    4.95
   1   3  19    1.04    2.87
  -1  -3 -19    2.69    2.65
   1   3  20   19.45    3.91
  -1  -3 -20   27.22    5.38
   1   3  21    3.56    3.56
  -1  -3 -21    8.60    3.60
   0   3 -22   -0.26    3.91
   0  -3  22    0.35    3.56
   0   3 -21    4.60    2.95
   0  -3  21    1.74    3.13
   0   3 -20    5.95    2.82
   0  -3  20    3.73    3.39
   0   3 -19   -0.04    2.56
   0  -3  19    1.30    2.47
   0   3 -18  233.68   11.72
   0  -3  18  224.17    9.51
   0   3 -17   39.46    3.56
   0  -3  17   40.98    3.21
   0   3 -16   65.20    3.82
   0  -3  16   61.51    4.08
   0   3 -15    9.12    2.39
   0  -3  15   12.24    2.39
   0   3 -14  168.39    6.73
   0  -3  14  163.05    6.82
   0   3 -13    0.82    1.65
   0  -3  13   -1.00    1.61
   0   3 -12  532.38   16.28
   0  -3  12  530.39   14.41
   0   3 -11  346.54   10.64
   0  -3  11  338.43   10.38
   0   3 -10  148.42    4.99
   0  -3  10  145.90    5.38
   0   3  -9   14.24    1.39
   0  -3   9   13.07    1.35
   0   3  -8  795.67   22.18
   0  -3   8  796.45   22.31
   0   3  -7 4060.69   99.97
   0  -3   7 4090.03  104.97
   0   3  -6    2.08    0.87
   0  -3   6    1.82    0.91
   0   3  -5  406.71   12.11
   0  -3   5  414.09   11.94
   0   3  -4    2.47    0.56
   0  -3   4    1.69    0.61
   0   3  -3  537.25   14.80
   0  -3   3  543.93   15.11
   0   3  -2  216.53    6.51
   0  -3   2  223.56    6.86
   0   3  -1 1480.16   38.68
   0  -3   1 1396.03   36.73
   0   3   0   -0.26    0.52
   0  -3   0   -0.04    0.61
   0   3   1 1473.13   38.29
   0  -3  -1 1548.84   40.20
   0   3   2  221.87    7.55
   0  -3  -2  225.00    7.42
   0   3   3  546.88   15.54
   0  -3  -3  549.49   15.50
   0   3   4    3.21    0.78
   0  -3  -4    3.08    0.78
   0   3   5  410.84   12.29
   0  -3  -5  410.57   11.76
   0   3   6   -0.48    0.65
   0  -3  -6    2.78    0.96
   0   3   7 4238.28  148.25
   0  -3  -7 4202.03  101.93
   0   3   8  836.91   24.18
   0  -3  -8  852.06   31.56
   0   3   9   14.28    1.52
   0   3  10  156.93    5.99
   0  -3 -10  152.85    6.69
   0   3  11  403.02   12.02
   0  -3 -11  402.63   13.20
   0   3  12  631.27   19.53
   0  -3 -12  618.77   19.71
   0   3  13    0.61    1.74
   0  -3 -13   -0.56    1.82
   0   3  14  190.18    8.03
   0  -3 -14  195.82    8.12
   0   3  15   12.63    2.87
   0  -3 -15   14.80    2.69
   0   3  16   73.02    4.91
   0  -3 -16   87.99    4.47
   0   3  17   53.57    4.51
   0  -3 -17   48.92    3.91
   0   3  18  294.19   10.90
   0  -3 -18  284.34   11.63
   0   3  19    1.48    3.52
   0  -3 -19    1.17    3.17
   0   3  20    1.30    3.13
   0  -3 -20    4.34    3.26
   0   3  21    7.73    3.95
   0  -3 -21    3.08    3.82
  -1   3 -22   19.06    3.39
   1  -3  22   14.98    3.47
  -1   3 -21    2.91    3.17
   1  -3  21    7.34    3.39
  -1   3 -20   20.97    3.17
   1  -3  20   22.75    3.30
  -1   3 -19    1.52    2.52
   1  -3  19    3.47    2.21
  -1   3 -18   77.44    4.64
   1  -3  18   64.38    4.47
  -1   3 -17    1.26    2.34
   1  -3  17   -3.95    2.52
  -1   3 -16    0.61    2.04
   1  -3  16    2.17    1.87
  -1   3 -15   80.22    3.73
   1  -3  15   74.14    4.04
  -1   3 -14   45.97    3.21
   1  -3  14   45.62    3.13
  -1   3 -13  308.65   12.68
   1  -3  13  287.12   10.20
  -1   3 -12   54.09    3.26
   1  -3  12   49.70    3.34
  -1   3 -11  527.87   15.93
   1  -3  11  566.81   15.63
  -1   3 -10    0.22    1.30
   1  -3  10    0.52    1.00
  -1   3  -9  256.64    7.81
   1  -3   9  260.07    8.51
  -1   3  -8  120.90    4.73
   1  -3   8  125.59    4.69
  -1   3  -7  163.53    5.95
   1  -3   7  161.10    5.56
  -1   3  -6  313.12   10.11
   1  -3   6  329.57   10.46
  -1   3  -5 1978.12   50.53
   1  -3   5 2027.74   53.35
  -1   3  -4 1048.71   29.65
   1  -3   4 1074.67   29.35
  -1   3  -3  779.35   20.40
   1  -3   3  766.84   21.31
  -1   3  -2 2610.39   62.73
   1  -3   2 2562.68   63.29
  -1   3  -1  584.56   16.15
   1  -3   1  612.56   16.89
  -1   3   0   48.32    1.91
   1  -3   0   48.45    1.95
  -1   3   1  228.77    7.25
   1  -3  -1  228.34    6.95
  -1   3   2  550.96   15.58
   1  -3  -2  539.20   15.37
  -1   3   3 1676.38   42.67
   1  -3  -3 1603.79   41.80
  -1   3   4  200.43    6.47
   1  -3  -4  205.20    6.38
  -1   3   5  194.43    6.25
   1  -3  -5  187.19    5.95
  -1   3   6  924.86   24.96
   1  -3  -6  908.36   24.05
  -1   3   7    8.25    1.17
   1  -3  -7    8.73    1.35
  -1   3   8  750.56   21.10
   1  -3  -8  735.11   21.88
   1  -3  -9  244.83    7.90
  -1   3  10   23.92    3.69
   1  -3 -10   26.13    2.43
  -1   3  11 1915.87   79.96
   1  -3 -11 1903.28   75.62
  -1   3  12  155.58    5.90
   1  -3 -12  141.86    7.81
  -1   3  13   67.63    4.25
  -1   3  14    3.56    2.39
   1  -3 -14    3.08    2.56
  -1   3  15  456.72   14.28
   1  -3 -15  458.85   15.06
  -1   3  16  195.48    8.47
   1  -3 -16  193.26    8.42
  -1   3  17  104.75    5.60
   1  -3 -17  104.40    6.47
  -1   3  18   56.39    5.17
   1  -3 -18   51.92    4.64
  -1   3  19   80.27    6.08
   1  -3 -19   82.57    5.47
  -1   3  20   11.46    4.08
   1  -3 -20   13.63    3.99
  -1   3  21   14.54    4.30
   1  -3 -21   15.93    3.82
  -2   3 -22    2.21    3.43
   2  -3  22   -0.35    3.17
  -2   3 -21   14.89    3.69
   2  -3  21   14.63    3.56
  -2   3 -20   23.18    3.39
   2  -3  20   14.20    3.00
  -2   3 -19   25.57    3.00
   2  -3  19   21.40    3.43
  -2   3 -18   55.70    4.43
   2  -3  18   60.47    4.38
  -2   3 -17    5.34    2.00
   2  -3  17    2.78    2.00
  -2   3 -16   16.11    2.26
   2  -3  16   13.67    2.00
  -2   3 -15   88.04    4.78
   2  -3  15  101.93    5.43
  -2   3 -14   55.61    3.21
   2  -3  14   56.78    3.56
  -2   3 -13    5.04    1.43
   2  -3  13    6.86    1.52
  -2   3 -12  102.27    3.91
   2  -3  12  109.65    4.17
  -2   3 -11   74.28    3.13
   2  -3  11   74.58    3.39
  -2   3 -10  397.46   11.85
   2  -3  10  372.81   10.85
  -2   3  -9   84.61    3.43
   2  -3   9   89.69    3.43
  -2   3  -8  448.17   12.42
   2  -3   8  459.11   13.54
  -2   3  -7  236.93    8.03
   2  -3   7  237.32    7.38
  -2   3  -6  176.68    6.42
   2  -3   6  179.28    5.77
  -2   3  -5   83.17    3.13
   2  -3   5   87.56    3.39
  -2   3  -4 2301.14   58.00
   2  -3   4 2283.82   56.52
  -2   3  -3   30.73    1.22
   2  -3   3   31.56    1.43
  -2   3  -2  219.83    6.64
   2  -3   2  227.17    7.47
  -2   3  -1 4284.81  105.01
   2  -3   1 4157.80  104.49
  -2   3   0   15.63    0.87
   2  -3   0   14.89    0.91
  -2   3   1  839.03   24.01
   2  -3  -1  858.79   23.79
  -2   3   2 1039.68   27.48
   2  -3  -2 1033.43   27.70
  -2   3   3   31.26    1.87
   2  -3  -3   32.21    1.56
  -2   3   4   34.86    1.56
   2  -3  -4   33.99    1.69
  -2   3   5 2927.46   72.02
   2  -3  -5 2915.83   74.23
  -2   3   6 2628.45   64.68
   2  -3  -6 2652.41   66.11
  -2   3   7  727.47   20.10
   2  -3  -7  690.92   19.10
  -2   3   8  683.97   19.19
   2  -3  -8  675.94   19.49
  -2   3   9    1.09    1.13
   2  -3  -9    1.17    1.22
  -2   3  10  603.97   20.58
   2  -3 -10  599.37   19.19
  -2   3  11   94.81    4.38
   2  -3 -11   93.55    4.25
  -2   3  12  349.41   11.63
   2  -3 -12  336.17   12.02
  -2   3  13   15.24    3.78
   2  -3 -13   11.59    2.08
  -2   3  14   63.03    5.47
   2  -3 -14   62.77    3.86
  -2   3  15   -0.52    1.87
   2  -3 -15    1.13    2.78
  -2   3  16  201.16    8.07
   2  -3 -16  212.23   11.29
  -2   3  17  125.76    6.51
   2  -3 -17  119.55    6.34
  -2   3  18    1.22    2.60
   2  -3 -18    1.26    2.43
  -2   3  19   11.29    4.08
   2  -3 -19    6.60    3.65
  -2   3  20    5.99    3.43
   2  -3 -20    3.78    3.04
  -2   3  21    7.81    3.39
   2  -3 -21   13.80    3.65
   3  -3  23    2.43    3.60
  -3   3 -22    3.60    4.60
   3  -3  22    3.13    2.21
  -3   3 -21    2.78    2.52
   3  -3  21    2.69    3.17
  -3   3 -20   10.03    2.65
   3  -3  20    8.94    3.00
  -3   3 -19    9.77    2.52
   3  -3  19   13.15    2.69
  -3   3 -18   21.97    3.13
   3  -3  18   24.09    3.00
  -3   3 -17  265.37    9.85
   3  -3  17  261.59    9.98
  -3   3 -16    7.60    1.95
   3  -3  16    8.25    1.87
  -3   3 -15    1.52    1.48
   3  -3  15    1.30    1.56
  -3   3 -14   43.80    3.00
   3  -3  14   46.15    3.00
  -3   3 -13   77.62    3.86
   3  -3  13   72.80    4.12
  -3   3 -12   46.67    2.60
   3  -3  12   43.58    2.65
  -3   3 -11  882.27   23.22
   3  -3  11  885.96   24.40
  -3   3 -10   66.20    2.95
   3  -3  10   60.73    2.47
  -3   3  -9    0.17    0.96
   3  -3   9    0.48    0.69
  -3   3  -8   82.05    3.04
   3  -3   8   89.69    3.69
  -3   3  -7 1325.10   35.42
   3  -3   7 1318.94   34.64
  -3   3  -6  319.85    9.33
   3  -3   6  310.95    9.81
  -3   3  -5   71.80    2.52
   3  -3   5   71.45    2.52
  -3   3  -4  409.06   11.89
   3  -3   4  414.79   11.85
  -3   3  -3 1837.95   46.01
   3  -3   3 1800.49   46.23
  -3   3  -2  326.23    9.68
   3  -3   2  330.09    9.59
  -3   3  -1  853.19   21.84
   3  -3   1  811.77   20.88
  -3   3   0  339.95    9.55
   3  -3   0  331.48    9.81
  -3   3   1    0.78    0.56
   3  -3  -1    1.65    0.52
  -3   3   2   38.72    1.69
   3  -3  -2   36.03    1.69
  -3   3   3  160.14    5.30
   3  -3  -3  166.35    5.60
  -3   3   4   37.81    1.69
   3  -3  -4   35.99    1.69
  -3   3   5 1948.91   50.23
   3  -3  -5 1903.19   49.84
  -3   3   6  268.28    8.60
   3  -3  -6  256.77    8.29
  -3   3   7   13.41    1.43
   3  -3  -7   15.28    1.35
  -3   3   8    8.25    1.52
   3  -3  -8    5.21    1.26
  -3   3   9 1910.05   46.80
   3  -3  -9 1773.92   46.32
  -3   3  10  294.06   12.20
   3  -3 -10  296.62   10.42
  -3   3  11  220.26    7.73
   3  -3 -11  201.12    7.94
  -3   3  12   68.07    3.34
   3  -3 -12   63.51    3.39
  -3   3  13   12.37    2.08
   3  -3 -13   15.15    2.17
  -3   3  14  173.77    7.42
   3  -3 -14  165.18    6.99
  -3   3  15  113.39    5.51
   3  -3 -15  113.74    5.43
  -3   3  16   71.71    5.69
   3  -3 -16   93.98    5.64
  -3   3  17   78.27    6.95
   3  -3 -17   83.91    4.99
  -3   3  18   84.95    5.25
   3  -3 -18   98.72    6.38
  -3   3  19   50.75    5.17
   3  -3 -19   47.23    7.21
  -3   3  20   63.81    5.43
   3  -3 -20   53.09    7.34
  -3   3  21    2.43    4.51
   3  -3 -21    1.48    4.56
  -4   3 -23   30.91    7.29
  -4   3 -22    2.91    2.69
   4  -3  22    2.82    2.17
  -4   3 -21    0.09    3.17
   4  -3  21    2.26    3.13
  -4   3 -20    2.52    2.39
   4  -3  20    1.87    2.30
  -4   3 -19   39.03    3.34
   4  -3  19   30.95    3.13
  -4   3 -18    3.52    2.91
   4  -3  18    7.94    2.43
  -4   3 -17  171.17    6.90
   4  -3  17  160.66    7.47
  -4   3 -16   59.30    3.73
   4  -3  16   59.91    3.95
  -4   3 -15   -0.43    1.65
   4  -3  15    1.39    1.43
  -4   3 -14   40.59    2.69
   4  -3  14   40.28    2.47
  -4   3 -13   70.37    3.60
   4  -3  13   77.88    3.30
  -4   3 -12  114.34    5.34
   4  -3  12  119.64    4.51
  -4   3 -11   20.75    1.82
   4  -3  11   20.97    1.65
  -4   3 -10  212.58    6.77
   4  -3  10  198.82    6.34
  -4   3  -9   52.87    2.43
   4  -3   9   51.66    2.04
  -4   3  -8 1454.77   39.46
   4  -3   8 1411.88   35.81
  -4   3  -7   85.17    3.26
   4  -3   7   84.56    3.21
  -4   3  -6  242.62    7.21
   4  -3   6  248.09    7.68
  -4   3  -5   55.04    2.00
   4  -3   5   55.83    2.39
  -4   3  -4  503.47   13.11
   4  -3   4  497.92   13.67
  -4   3  -3   10.24    0.52
   4  -3   3   11.59    0.61
  -4   3  -2  168.21    4.91
   4  -3   2  172.04    5.60
  -4   3  -1  242.01    7.08
   4  -3   1  244.18    7.03
  -4   3   0 1895.03   48.40
   4  -3   0 1894.25   48.19
  -4   3   1  101.97    3.69
   4  -3  -1   97.85    3.52
  -4   3   2  440.96   12.50
   4  -3  -2  437.27   12.46
  -4   3   3   14.85    1.00
   4  -3  -3   14.98    1.00
  -4   3   4   11.85    0.96
   4  -3  -4   10.29    1.04
  -4   3   5  131.92    4.99
   4  -3  -5  131.75    4.82
  -4   3   6  301.35    9.64
   4  -3  -6  299.44    9.59
  -4   3   7  749.04   21.10
   4  -3  -7  752.65   20.97
  -4   3   8    0.43    1.04
   4  -3  -8    0.35    1.00
  -4   3   9   35.68    2.13
   4  -3  -9   32.73    2.26
  -4   3  10  489.76   15.41
   4  -3 -10  480.81   14.85
  -4   3  11  177.07    6.21
   4  -3 -11  187.01    6.25
  -4   3  12  230.47    8.29
   4  -3 -12  236.76    9.77
  -4   3  13   48.19    3.13
   4  -3 -13   46.06    3.52
  -4   3  14    9.51    2.56
   4  -3 -14   11.81    2.47
  -4   3  15   51.83    3.91
   4  -3 -15   49.31    3.34
  -4   3  16  204.68    9.20
   4  -3 -16  205.63    8.16
  -4   3  17   55.17    4.51
   4  -3 -17   53.83    3.95
  -4   3  18   22.40    4.25
   4  -3 -18   32.60    4.73
  -4   3  19   13.41    3.91
   4  -3 -19   15.84    3.56
  -4   3  20   39.20    7.29
   4  -3 -20   39.07    5.38
  -4   3  21   14.11    6.95
   4  -3 -21   13.80    5.86
  -5   3 -22    0.96    2.69
   5  -3  22   -0.43    2.65
  -5   3 -21    1.87    2.91
   5  -3  21    1.82    2.60
  -5   3 -20    4.91    2.39
   5  -3  20    0.04    3.17
  -5   3 -19   75.66    4.64
   5  -3  19   83.30    5.08
  -5   3 -18   19.53    2.60
   5  -3  18   15.32    2.60
  -5   3 -17  111.22    5.56
   5  -3  17  107.92    6.69
  -5   3 -16    0.00    1.56
   5  -3  16    0.17    1.69
  -5   3 -15   27.09    2.26
   5  -3  15   28.48    2.13
  -5   3 -14   11.37    1.82
   5  -3  14   11.76    1.69
  -5   3 -13  751.78   21.10
   5  -3  13  755.47   22.40
  -5   3 -12   35.34    2.21
   5  -3  12   34.16    2.04
  -5   3 -11   66.46    3.17
   5  -3  11   69.72    3.26
  -5   3 -10   47.58    2.08
   5  -3  10   48.45    2.34
  -5   3  -9   71.32    3.00
   5  -3   9   72.28    2.87
  -5   3  -8  833.52   22.23
   5  -3   8  846.67   22.18
  -5   3  -7   23.18    1.26
   5  -3   7   19.88    1.04
  -5   3  -6  223.56    6.99
   5  -3   6  230.38    7.16
  -5   3  -5   74.84    2.91
   5  -3   5   77.23    2.82
  -5   3  -1  152.67    4.51
   5  -3   1  156.19    6.12
  -5   3   0  140.13    4.51
   5  -3   0  140.56    4.56
  -5   3   1   91.64    3.17
   5  -3  -1   92.55    3.30
  -5   3   2  122.33    3.95
   5  -3  -2  119.94    4.04
  -5   3   3  235.72    7.12
   5  -3  -3  238.54    7.29
  -5   3   4  170.21    5.56
   5  -3  -4  165.61    6.03
  -5   3   5  227.64    7.51
   5  -3  -5  211.50    7.21
  -5   3   6   73.19    3.17
   5  -3  -6   73.67    3.13
  -5   3   7  612.78   16.80
   5  -3  -7  573.49   16.11
  -5   3   8  269.84    7.86
   5  -3  -8  271.44    8.90
  -5   3   9  564.94   17.23
   5  -3  -9  559.08   17.89
  -5   3  10   37.16    2.34
   5  -3 -10   36.42    2.52
  -5   3  11   66.68    3.82
   5  -3 -11   64.16    3.52
  -5   3  12    8.12    1.91
   5  -3 -12    6.29    1.78
  -5   3  13   53.26    3.73
   5  -3 -13   43.67    3.39
  -5   3  14   48.53    3.99
   5  -3 -14   45.67    3.56
  -5   3  15    6.51    2.21
   5  -3 -15    9.51    2.43
  -5   3  16  156.71    6.69
   5  -3 -16  161.70    7.51
  -5   3  17  191.27    7.99
   5  -3 -17  200.60    8.55
  -5   3  18   -1.09    2.78
   5  -3 -18    0.61    2.82
  -5   3  19    3.60    3.78
   5  -3 -19    3.04    4.04
  -5   3  20   54.09    5.38
   5  -3 -20   48.32    4.95
  -6   3 -21    1.74    3.43
   6  -3  21    0.69    2.08
  -6   3 -20    1.35    4.47
   6  -3  20   -0.74    2.73
  -6   3 -19   -0.30    2.43
   6  -3  19    0.17    2.21
  -6   3 -18   12.94    2.26
   6  -3  18   12.68    2.34
  -6   3 -17   17.28    2.43
   6  -3  17   17.89    1.91
  -6   3 -16   23.44    2.78
   6  -3  16   22.96    2.56
  -6   3 -15   62.47    3.26
   6  -3  15   60.99    3.56
  -6   3 -14    0.48    1.13
   6  -3  14    0.74    1.17
  -6   3 -13   73.49    3.43
   6  -3  13   85.30    3.56
  -6   3 -12    0.13    1.04
   6  -3  12    1.48    1.09
  -6   3 -11    1.52    1.09
   6  -3  11    0.96    0.91
  -6   3 -10  203.07    6.99
   6  -3  10  219.14    7.55
  -6   3  -9  144.60    4.91
   6  -3   9  155.71    5.82
  -6   3  -8    0.39    0.43
   6  -3   8   -0.09    0.61
  -6   3  -7  229.86    7.73
   6  -3   7  224.21    8.03
  -6   3  -6   91.94    3.60
   6  -3   6   98.45    3.99
  -6   3   0  948.56   26.52
   6  -3   0  993.40   26.35
  -6   3   1   13.15    0.78
   6  -3  -1   12.89    0.87
  -6   3   2   34.90    1.52
   6  -3  -2   32.56    1.43
  -6   3   3  278.56    8.16
   6  -3  -3  268.45    8.20
  -6   3   4 1115.78   29.35
   6  -3  -4 1107.31   31.56
  -6   3   5  157.06    5.69
   6  -3  -5  157.32    5.86
  -6   3   6  785.60   20.84
   6  -3  -6  793.54   21.66
  -6   3   7   56.95    2.52
   6  -3  -7   58.26    2.82
  -6   3   8  223.04    7.03
   6  -3  -8  224.47    7.34
  -6   3   9   -0.48    1.30
   6  -3  -9    3.47    1.61
  -6   3  10  391.56   11.33
   6  -3 -10  383.36   11.76
  -6   3  11   27.57    2.39
   6  -3 -11   30.13    2.56
  -6   3  12   29.26    2.43
   6  -3 -12   28.52    2.47
  -6   3  13   -0.26    1.95
   6  -3 -13   -0.48    1.95
  -6   3  14   74.97    4.43
   6  -3 -14   70.54    4.78
  -6   3  15    4.30    2.26
   6  -3 -15    6.69    2.56
  -6   3  16  108.14    5.60
   6  -3 -16  112.17    6.77
  -6   3  17    4.73    2.95
   6  -3 -17    7.51    2.91
  -6   3  18   20.84    3.82
   6  -3 -18   19.06    3.30
  -6   3  19   14.50    3.65
   6  -3 -19   14.46    3.60
  -6   3  20    1.95    4.38
   6  -3 -20   -0.22    4.17
  -7   3 -20   12.24    2.52
   7  -3  20    6.90    2.00
  -7   3 -19    9.25    2.56
   7  -3  19   12.63    2.04
  -7   3 -18    2.34    2.52
   7  -3  18    0.65    2.43
  -7   3 -17    1.43    1.65
   7  -3  17    2.34    2.26
  -7   3 -16   -0.69    1.61
   7  -3  16    0.04    1.17
  -7   3 -15   19.14    1.91
   7  -3  15   23.40    1.91
  -7   3 -14   54.87    3.30
   7  -3  14   52.92    2.82
  -7   3 -13    4.73    1.22
   7  -3  13    7.47    1.00
  -7   3 -12   26.18    1.56
   7  -3  12   27.04    1.74
  -7   3 -11    4.60    0.96
   7  -3  11    5.25    0.91
  -7   3 -10   40.33    2.30
   7  -3  10   43.97    2.17
  -7   3  -9   -0.13    0.48
   7  -3   9   -0.35    0.48
  -7   3  -8  114.78    4.12
   7  -3   8  120.38    4.99
  -7   3  -7    0.69    0.26
   7  -3   7    0.39    0.30
  -7   3   0  430.28   12.29
   7  -3   0  429.89   12.72
  -7   3   1  426.03   12.24
   7  -3  -1  427.20   13.11
  -7   3   2   19.40    1.00
   7  -3  -2   18.23    1.13
  -7   3   3  389.35   12.11
   7  -3  -3  366.43   11.20
  -7   3   4  163.05    5.77
   7  -3  -4  161.92    6.25
  -7   3   5  406.02   11.98
   7  -3  -5  391.73   11.94
  -7   3   6  134.18    4.69
   7  -3  -6  134.27    4.99
  -7   3   7  913.09   23.66
   7  -3  -7  886.57   25.18
  -7   3   8  126.28    4.34
   7  -3  -8  114.73    4.38
  -7   3   9    0.65    1.43
   7  -3  -9    0.17    1.22
  -7   3  10  163.27    6.64
   7  -3 -10  148.07    5.47
  -7   3  11  295.97    9.25
   7  -3 -11  290.15   10.24
  -7   3  12   17.84    2.73
   7  -3 -12   16.97    3.00
  -7   3  13   68.76    3.65
   7  -3 -13   71.97    3.95
  -7   3  14    0.65    2.30
   7  -3 -14    0.91    2.13
  -7   3  15    5.60    2.43
   7  -3 -15    4.43    2.65
  -7   3  16   12.24    3.39
   7  -3 -16   15.89    3.00
  -7   3  17   25.87    3.60
   7  -3 -17   22.01    3.26
  -7   3  18   -1.61    3.73
   7  -3 -18    2.43    3.65
  -7   3  19    6.29    3.78
   7  -3 -19    3.39    3.30
  -7   3  20   22.05    4.34
   7  -3 -20   19.10    3.91
  -8   3 -19    7.34    2.04
   8  -3  19    7.08    1.69
  -8   3 -18   32.69    3.04
   8  -3  18   26.87    2.60
  -8   3 -17   11.33    1.82
   8  -3  17    9.07    1.69
  -8   3 -16    1.52    1.43
   8  -3  16    3.39    1.35
  -8   3 -15    9.20    1.56
   8  -3  15    6.38    1.30
  -8   3 -14    3.69    1.22
   8  -3  14    2.65    1.00
  -8   3 -13    0.91    1.17
   8  -3  13    1.13    0.87
  -8   3 -12   11.03    1.26
   8  -3  12   11.33    1.30
  -8   3 -11   13.20    1.22
   8  -3  11   14.11    1.26
  -8   3 -10   15.11    1.09
   8  -3  10   16.28    1.22
  -8   3  -9    5.38    0.61
   8  -3   9    5.38    0.65
  -8   3   0  328.49   14.72
   8  -3   0  329.48   11.11
  -8   3   1   67.98    2.65
   8  -3  -1   71.63    2.82
  -8   3   2    0.56    0.48
   8  -3  -2    0.43    0.61
  -8   3   3  372.11   11.20
   8  -3  -3  370.12   10.38
  -8   3   4 2301.96   57.56
   8  -3  -4 2267.36   55.87
  -8   3   5   10.68    1.35
   8  -3  -5   11.63    1.26
  -8   3   6   43.54    2.08
   8  -3  -6   43.50    2.26
  -8   3   7  128.89    4.95
   8  -3  -7  121.98    4.73
  -8   3   8 1152.89   32.56
   8  -3  -8 1134.09   34.29
  -8   3   9   94.46    4.21
   8  -3  -9   87.43    4.64
  -8   3  10  527.65   17.10
   8  -3 -10  536.03   16.28
  -8   3  11   47.14    3.21
   8  -3 -11   43.32    3.17
  -8   3  12   71.71    3.91
   8  -3 -12   63.77    4.04
  -8   3  13   42.24    3.69
   8  -3 -13   43.50    3.99
  -8   3  14   52.87    3.78
   8  -3 -14   48.14    3.86
  -8   3  15  187.23    8.47
   8  -3 -15  164.48    7.60
  -8   3  16   53.22    4.78
   8  -3 -16   45.67    4.43
  -8   3  17  117.29    6.60
   8  -3 -17  127.80    6.47
  -8   3  18   38.98    4.69
   8  -3 -18   34.03    4.17
  -8   3  19   24.35    4.95
   8  -3 -19   22.88    3.91
  -9   3 -18    9.77    1.74
   9  -3  18    8.64    1.61
  -9   3 -17    2.30    1.39
   9  -3  17    1.35    1.56
  -9   3 -16    0.22    1.17
   9  -3  16    0.56    1.43
  -9   3 -15   22.01    1.82
   9  -3  15   20.84    1.74
  -9   3 -14   26.18    1.87
   9  -3  14   25.09    1.95
  -9   3 -13    3.26    0.91
   9  -3  13    3.39    0.91
  -9   3 -12    1.78    0.65
   9  -3  12    1.61    0.74
  -9   3 -11    2.34    0.61
   9  -3  11    2.39    0.52
  -9   3 -10   79.48    5.51
   9  -3  10   54.31    3.30
  -9   3   1  236.02    8.03
   9  -3  -1  236.50    8.03
  -9   3   2   16.80    1.04
   9  -3  -2   17.80    1.13
  -9   3   3    8.90    0.91
   9  -3  -3    9.07    1.00
  -9   3   4   24.66    1.65
   9  -3  -4   25.18    1.69
  -9   3   5  107.40    4.17
   9  -3  -5  115.38    4.43
  -9   3   6   41.89    2.52
   9  -3  -6   41.93    2.39
  -9   3   7  379.97   12.81
   9  -3  -7  383.44   12.89
  -9   3   8  100.49    4.91
   9  -3  -8  100.41    4.30
  -9   3   9   17.23    2.26
   9  -3  -9   18.19    2.21
  -9   3  10   88.60    5.17
   9  -3 -10   89.69    4.78
  -9   3  11   30.26    2.87
   9  -3 -11   30.39    2.73
  -9   3  12    7.64    2.52
   9  -3 -12    5.47    2.21
  -9   3  13    6.73    2.78
   9  -3 -13    6.12    3.21
  -9   3  14  220.74    9.59
   9  -3 -14  229.03    8.60
  -9   3  15    2.60    2.78
   9  -3 -15    3.86    2.60
  -9   3  16    1.17    2.87
   9  -3 -16    0.69    3.26
  -9   3  17    7.64    3.56
   9  -3 -17    5.95    3.52
  -9   3  18    1.09    3.86
   9  -3 -18    2.21    3.52
  -9   3  19    8.38    4.34
   9  -3 -19    4.21    4.64
 -10   3 -16    0.74    1.09
  10  -3  16    1.35    0.96
 -10   3 -15    1.30    1.13
  10  -3  15    1.04    0.87
 -10   3 -14   56.61    2.95
  10  -3  14   53.52    2.82
 -10   3 -13   -0.09    0.52
  10  -3  13   -0.13    0.48
 -10   3 -12   11.59    1.17
 -10   3   1    3.56    0.52
  10  -3  -1    2.87    0.48
 -10   3   2  384.79   11.59
  10  -3  -2  382.88   11.72
 -10   3   3   11.29    0.96
  10  -3  -3   11.16    1.04
 -10   3   4   46.01    2.34
  10  -3  -4   50.36    2.47
 -10   3   5   84.43    3.56
  10  -3  -5   91.73    3.47
 -10   3   6    9.16    1.61
  10  -3  -6   13.80    1.52
 -10   3   7  101.84    4.91
  10  -3  -7  111.09    4.99
 -10   3   8  173.25    6.99
  10  -3  -8  192.74    7.25
 -10   3   9    8.16    2.21
  10  -3  -9    7.68    1.74
 -10   3  10   36.99    2.82
  10  -3 -10   40.63    3.08
 -10   3  11    1.56    1.82
  10  -3 -11    3.13    1.82
 -10   3  12   57.48    3.78
  10  -3 -12   52.48    3.34
 -10   3  13   13.24    2.65
  10  -3 -13   13.67    2.78
 -10   3  14   38.46    3.39
  10  -3 -14   39.07    3.60
 -10   3  15   27.74    3.34
  10  -3 -15   26.44    3.34
 -10   3  16   92.20    5.38
  10  -3 -16   96.54    6.47
 -10   3  17   12.63    3.43
  10  -3 -17   11.24    3.60
 -10   3  18    2.26    4.25
  10  -3 -18    1.35    4.17
 -11   3   1   13.15    1.04
  11  -3  -1   14.33    0.91
 -11   3   2    3.56    0.69
  11  -3  -2    4.82    0.74
 -11   3   3   10.59    1.04
  11  -3  -3   15.28    1.35
 -11   3   4    0.52    0.82
  11  -3  -4    0.61    0.87
 -11   3   5  254.73    7.90
  11  -3  -5  257.08    7.99
 -11   3   6   11.50    1.39
  11  -3  -6   12.11    1.43
 -11   3   7    1.43    1.52
  11  -3  -7    0.78    1.48
 -11   3   8   23.27    2.30
  11  -3  -8   20.66    1.95
 -11   3   9   21.10    2.65
  11  -3  -9   21.31    2.17
 -11   3  10    4.51    1.82
  11  -3 -10    3.39    1.74
 -11   3  11   11.55    2.30
  11  -3 -11   11.03    2.30
 -11   3  12    2.04    2.34
  11  -3 -12    3.47    2.30
 -11   3  13    3.60    2.52
  11  -3 -13    5.69    3.30
 -11   3  14    3.43    2.56
  11  -3 -14    4.56    2.34
 -11   3  15   18.02    2.82
  11  -3 -15   14.28    3.13
 -11   3  16    1.22    2.60
  11  -3 -16    0.69    4.21
 -11   3  17    3.13    3.86
  11  -3 -17   -0.91    3.73
 -12   3   1    0.61    0.30
  12  -3  -1    0.39    0.22
 -12   3   2   61.95    2.82
  12  -3  -2   60.95    2.73
 -12   3   3   27.57    1.52
  12  -3  -3   24.92    1.48
 -12   3   4   69.33    3.13
  12  -3  -4   69.11    3.17
 -12   3   5   39.50    2.34
  12  -3  -5   35.60    2.17
 -12   3   6   50.18    2.52
  12  -3  -6   48.62    2.69
 -12   3   7    1.95    1.39
  12  -3  -7    2.39    1.35
 -12   3   8   37.46    2.56
  12  -3  -8   38.29    2.78
 -12   3   9   74.10    4.12
  12  -3  -9   77.23    4.17
 -12   3  10   38.37    3.04
  12  -3 -10   38.85    3.00
 -12   3  11   20.45    2.34
  12  -3 -11   23.62    3.04
 -12   3  12    0.52    2.39
  12  -3 -12    2.43    2.39
 -12   3  13    2.13    2.43
  12  -3 -13    4.12    2.60
 -12   3  14    4.34    2.60
  12  -3 -14    2.08    2.60
 -12   3  15   13.80    3.21
  12  -3 -15   19.75    3.69
 -12   3  16   22.75    4.21
  12  -3 -16   26.31    3.91
 -12   3  17    3.82    3.43
  12  -3 -17    2.30    3.34
 -13   3   2   22.40    1.52
  13  -3  -2   24.27    1.52
 -13   3   3  164.09    6.29
  13  -3  -3  171.04    6.29
 -13   3   4    1.48    1.09
  13  -3  -4    0.87    0.78
 -13   3   5   45.58    2.52
  13  -3  -5   45.67    2.69
 -13   3   6   31.47    2.47
  13  -3  -6   32.60    2.17
 -13   3   7    9.59    1.74
  13  -3  -7    9.42    2.04
 -13   3   8    1.09    1.52
  13  -3  -8    0.39    1.78
 -13   3   9  159.79    6.60
  13  -3  -9  176.90    8.16
 -13   3  10    2.91    2.69
  13  -3 -10    3.43    2.17
 -13   3  11   -1.69    2.30
  13  -3 -11    0.82    2.08
 -13   3  12    1.04    2.13
  13  -3 -12    1.74    2.39
 -13   3  13    8.07    3.21
  13  -3 -13   10.77    3.30
 -13   3  14   43.93    3.95
  13  -3 -14   45.15    4.64
 -13   3  15    3.34    3.30
  13  -3 -15    0.26    3.56
 -13   3  16   20.79    3.52
  13  -3 -16   18.32    3.60
 -14   3   2   22.31    1.78
  14  -3  -2   14.11    1.30
 -14   3   3   22.40    1.43
  14  -3  -3   20.45    1.30
 -14   3   4    2.52    1.00
  14  -3  -4    1.82    1.13
 -14   3   5    5.38    1.13
  14  -3  -5    5.12    1.26
 -14   3   6  134.18    6.16
  14  -3  -6  138.57    5.86
 -14   3   7   34.34    2.73
  14  -3  -7   33.08    2.60
 -14   3   8   18.67    2.08
  14  -3  -8   18.10    2.52
 -14   3   9    9.16    2.08
  14  -3  -9    9.29    2.34
 -14   3  10    1.09    2.43
  14  -3 -10    2.69    2.21
 -14   3  11    0.69    2.04
  14  -3 -11    0.78    2.04
 -14   3  12    8.55    3.04
  14  -3 -12    5.86    2.87
 -14   3  13   74.54    5.08
  14  -3 -13   81.13    6.21
 -14   3  14   26.70    3.99
  14  -3 -14   23.05    3.13
 -14   3  15    3.52    3.56
  14  -3 -15    3.43    3.30
 -15   3   3   18.93    1.35
  15  -3  -3   17.23    1.17
 -15   3   4   29.04    1.87
  15  -3  -4   26.39    1.65
 -15   3   5    0.91    1.00
  15  -3  -5    0.04    1.04
 -15   3   6    0.22    1.65
  15  -3  -6   -1.52    1.82
 -15   3   7    4.60    1.82
  15  -3  -7    7.51    1.56
 -15   3   8    0.26    2.00
  15  -3  -8   -0.30    1.78
 -15   3   9    2.21    2.00
  15  -3  -9    2.43    2.21
 -15   3  10   25.18    3.30
  15  -3 -10   17.02    2.78
 -15   3  11    8.81    2.60
  15  -3 -11    7.77    2.52
 -15   3  12    1.17    2.17
  15  -3 -12   -1.09    2.52
 -15   3  13    0.65    2.60
  15  -3 -13    2.52    2.78
 -15   3  14    2.00    2.65
  15  -3 -14    0.91    3.08
 -16   3   4   17.89    1.26
  16  -3  -4   12.59    1.04
 -16   3   5    4.95    1.43
  16  -3  -5    4.21    1.22
 -16   3   6    1.52    1.30
  16  -3  -6    1.43    1.43
 -16   3   7   27.52    2.17
  16  -3  -7   29.74    2.60
 -16   3   8    0.26    2.26
  16  -3  -8   -0.52    1.56
 -16   3   9    1.48    2.73
  16  -3  -9   -0.26    2.56
 -16   3  10    1.26    2.26
  17   4  -7   13.54    3.78
 -17  -4   7   16.15    4.25
  17   4  -6    8.38    3.56
 -17  -4   6    5.43    3.00
  17   4  -5    1.91    3.39
 -17  -4   5    4.91    2.69
  17   4  -4   17.32    3.95
 -17  -4   4   14.15    3.99
  17   4  -3    3.82    2.69
 -17  -4   3    2.47    3.13
  17   4  -2   18.49    3.43
 -17  -4   2   19.84    3.08
  17   4  -1    2.52    2.95
 -17  -4   1    1.09    2.30
  17   4   0    0.35    1.82
 -17  -4   0   -0.61    4.78
  17   4   1   -0.56    2.17
  17   4   2    2.73    1.95
 -17  -4  -2   10.51    2.69
  16   4  -9   13.72    3.56
 -16  -4   9   11.94    3.30
  16   4  -8   -1.65    4.69
 -16  -4   8    3.47    3.99
  16   4  -7  179.68    8.99
 -16  -4   7  183.28    9.07
  16   4  -6    4.08    2.78
 -16  -4   6    3.65    2.82
  16   4  -5    1.91    3.08
 -16  -4   5    3.21    2.65
  16   4  -4   -0.35    3.78
 -16  -4   4    1.61    2.39
  16   4  -3    4.69    3.34
 -16  -4   3    1.52    3.56
  16   4  -2   40.98    3.73
 -16  -4   2   37.46    3.56
  16   4  -1   10.38    2.52
 -16  -4   1   13.11    2.43
  16   4   0    7.51    2.43
 -16  -4   0    4.51    2.34
  16   4   1    5.64    2.47
 -16  -4  -1    3.91    2.95
  16   4   2    1.65    2.13
 -16  -4  -2    2.21    2.60
  16   4   3   41.80    3.56
 -16  -4  -3   45.19    3.99
  16   4   4    1.82    2.30
 -16  -4  -4    0.52    2.00
  16   4   5    0.39    2.56
 -16  -4  -5    1.56    2.65
  16   4   6    1.43    1.48
 -16  -4  -6    1.39    2.26
 -16  -4  -7    0.69    4.43
  15   4 -11    4.64    4.17
 -15  -4  11    4.30    3.99
  15   4 -10   65.77    5.30
 -15  -4  10   60.04    4.95
  15   4  -9   41.93    4.56
 -15  -4   9   42.41    4.73
  15   4  -8   58.69    4.91
 -15  -4   8   51.66    5.30
  15   4  -7    3.47    3.34
 -15  -4   7    2.34    2.87
  15   4  -6    3.04    2.95
 -15  -4   6    5.38    2.60
  15   4  -5   -0.04    2.43
 -15  -4   5   -0.35    2.04
  15   4  -4   78.49    5.25
 -15  -4   4   68.85    4.56
  15   4  -3   24.09    3.99
 -15  -4   3   23.31    3.26
  15   4  -2   -0.74    1.82
 -15  -4   2    0.35    2.91
  15   4  -1    7.16    2.26
 -15  -4   1    6.47    2.21
  15   4   0    6.34    2.08
 -15  -4   0    4.86    2.13
  15   4   1    8.68    2.30
 -15  -4  -1    8.86    2.69
  15   4   2   17.10    2.56
 -15  -4  -2   17.28    2.34
  15   4   3   45.67    3.78
 -15  -4  -3   37.29    3.60
  15   4   4    0.22    2.34
 -15  -4  -4    1.13    2.43
  15   4   5    1.78    1.95
 -15  -4  -5    1.13    2.87
  15   4   6   29.69    2.95
 -15  -4  -6   36.20    3.60
  15   4   7    3.69    2.17
 -15  -4  -7    3.73    2.56
  15   4   8    5.21    2.47
 -15  -4  -8    3.78    2.73
  15   4   9    2.17    2.04
 -15  -4  -9    0.82    3.04
 -15  -4 -10   13.63    2.60
  14   4 -12    7.94    3.47
 -14  -4  12    4.43    3.60
  14   4 -11    1.95    3.69
 -14  -4  11    1.26    3.39
  14   4 -10    1.22    3.34
 -14  -4  10    2.95    3.08
  14   4  -9   63.08    5.30
 -14  -4   9   56.00    4.38
  14   4  -8    1.17    3.26
 -14  -4   8    1.56    3.21
  14   4  -7   -1.22    2.65
 -14  -4   7    0.78    2.34
  14   4  -6    1.39    2.47
 -14  -4   6   -0.61    2.26
  14   4  -5    5.69    2.26
 -14  -4   5    5.38    2.43
  14   4  -4   22.44    2.65
 -14  -4   4   24.61    2.95
  14   4  -3   71.54    3.82
 -14  -4   3   72.84    5.17
  14   4  -2    1.30    1.95
 -14  -4   2    1.00    2.82
  14   4  -1    1.91    1.87
 -14  -4   1    0.82    2.21
  14   4   0    4.82    2.39
 -14  -4   0    5.69    2.30
  14   4   1   10.59    2.13
 -14  -4  -1   14.72    2.21
  14   4   2   -0.35    1.61
 -14  -4  -2    0.13    1.69
  14   4   3   25.35    2.56
 -14  -4  -3   26.70    2.69
  14   4   4   71.80    4.21
 -14  -4  -4   66.07    3.86
  14   4   5    0.96    1.82
 -14  -4  -5   -0.26    2.13
  14   4   6    9.20    2.60
 -14  -4  -6    6.55    2.08
  14   4   7   50.18    3.56
 -14  -4  -7   49.88    3.52
  14   4   8   23.27    3.47
 -14  -4  -8   22.79    3.17
  14   4   9    3.30    2.17
 -14  -4  -9    0.74    2.30
  14   4  10   23.44    2.82
 -14  -4 -10   25.09    3.17
  14   4  11   21.71    2.95
 -14  -4 -11   18.71    3.60
  14   4  12    0.65    1.95
 -14  -4 -12    2.17    2.17
  13   4 -14    6.55    4.17
 -13  -4  14    3.91    4.08
  13   4 -13   10.07    4.30
 -13  -4  13    9.12    5.08
  13   4 -12   80.09    5.30
 -13  -4  12   78.10    6.03
  13   4 -11   12.42    3.65
 -13  -4  11   18.06    3.86
  13   4 -10   -2.00    2.87
 -13  -4  10   -2.21    2.56
  13   4  -9    3.08    2.82
 -13  -4   9    1.39    2.56
  13   4  -8    4.04    2.78
 -13  -4   8    3.47    2.60
  13   4  -7    1.09    2.60
 -13  -4   7    0.78    2.26
  13   4  -6   61.30    4.78
 -13  -4   6   58.69    3.95
  13   4  -5    2.21    2.30
 -13  -4   5    0.82    2.26
  13   4  -4    5.77    3.08
 -13  -4   4    5.30    2.34
  13   4  -3  104.66    5.21
 -13  -4   3  103.92    5.25
  13   4  -2   16.97    2.56
 -13  -4   2   18.58    2.34
  13   4  -1    0.52    2.00
 -13  -4   1    1.09    2.00
  13   4   0   57.74    4.04
 -13  -4   0   57.04    3.91
  13   4   1  111.35    5.51
 -13  -4  -1  110.70    4.78
  13   4   2   39.20    3.34
 -13  -4  -2   38.90    3.43
  13   4   3    0.78    1.95
 -13  -4  -3   -0.17    1.69
  13   4   4  216.62    8.25
 -13  -4  -4  214.66    8.42
  13   4   5    1.30    2.08
 -13  -4  -5    0.65    1.78
  13   4   6    4.12    2.17
 -13  -4  -6    3.56    2.17
  13   4   7   47.58    3.52
 -13  -4  -7   58.17    3.78
  13   4   8   26.26    2.73
 -13  -4  -8   31.08    2.87
  13   4   9   17.58    2.47
 -13  -4  -9   21.75    2.78
  13   4  10   79.57    5.12
 -13  -4 -10   96.63    5.77
  13   4  11    1.78    2.04
 -13  -4 -11    1.35    2.73
  13   4  12    1.26    2.34
 -13  -4 -12   -0.35    2.39
  13   4  13   10.64    2.73
 -13  -4 -13   10.55    3.60
  13   4  14   50.57    4.17
 -13  -4 -14   50.44    4.04
  12   4 -15   21.27    4.56
 -12  -4  15   20.27    4.04
  12   4 -14   26.70    4.38
 -12  -4  14   27.22    4.21
  12   4 -13   55.35    4.21
 -12  -4  13   55.04    5.04
  12   4 -12   51.14    4.17
 -12  -4  12   48.10    4.17
  12   4 -11  114.00    6.42
 -12  -4  11  106.88    6.08
  12   4 -10    9.85    3.21
 -12  -4  10    7.55    2.60
  12   4  -9   34.82    3.78
 -12  -4   9   38.42    3.73
  12   4  -8   31.60    3.78
 -12  -4   8   26.87    3.69
  12   4  -7    5.60    2.65
 -12  -4   7    5.86    2.52
  12   4  -6   11.20    2.43
 -12  -4   6   10.16    2.52
  12   4  -5  127.97    5.38
 -12  -4   5  121.20    5.90
  12   4  -4    6.99    2.08
 -12  -4   4    4.47    2.65
  12   4  -3    4.17    2.08
 -12  -4   3    4.60    2.43
  12   4  -2   16.45    2.34
 -12  -4   2   19.45    2.34
  12   4  -1    3.82    1.91
 -12  -4   1    5.12    1.65
  12   4   0   -0.56    1.52
 -12  -4   0   -0.69    1.56
  12   4   1   29.78    2.60
 -12  -4  -1   33.56    2.69
  12   4   2   74.93    3.78
 -12  -4  -2   72.71    3.86
  12   4   3    5.51    2.08
 -12  -4  -3    6.90    2.08
  12   4   4   10.46    2.00
 -12  -4  -4    9.20    1.78
  12   4   5  252.95    8.73
 -12  -4  -5  241.01    7.94
  12   4   6   38.16    3.00
 -12  -4  -6   39.11    3.04
  12   4   7   25.48    2.47
 -12  -4  -7   23.66    2.47
  12   4   8    0.74    2.08
 -12  -4  -8    0.43    1.78
  12   4   9    6.21    2.17
 -12  -4  -9    5.04    2.08
  12   4  10    5.82    2.65
 -12  -4 -10    2.82    2.52
  12   4  11   40.28    3.34
 -12  -4 -11   38.20    3.43
  12   4  12    1.74    2.26
 -12  -4 -12    0.22    2.13
  12   4  13   92.68    5.34
 -12  -4 -13   93.94    5.51
  12   4  14   21.44    3.47
 -12  -4 -14   22.83    3.78
  12   4  15    2.34    2.47
 -12  -4 -15    1.91    3.04
  12   4  16    9.94    3.69
 -12  -4 -16   13.07    3.56
  11   4 -16   20.88    4.08
 -11  -4  16   14.28    3.78
  11   4 -15   24.01    4.12
 -11  -4  15   25.87    4.17
  11   4 -14   18.06    4.99
 -11  -4  14   16.76    4.78
  11   4 -13    4.43    3.08
 -11  -4  13    3.86    2.82
  11   4 -12   43.67    3.86
 -11  -4  12   47.84    4.30
  11   4 -11    1.48    2.56
 -11  -4  11    1.00    2.39
  11   4 -10    1.52    2.47
 -11  -4  10   -0.43    2.17
  11   4  -9   22.70    3.21
 -11  -4   9   23.70    3.08
  11   4  -8  730.55   21.49
 -11  -4   8  700.64   22.44
  11   4  -7   22.70    3.00
 -11  -4   7   26.39    2.82
  11   4  -6    1.48    1.74
 -11  -4   6    1.17    2.13
  11   4  -5   11.33    2.26
 -11  -4   5   13.20    2.39
  11   4  -4   14.11    1.87
 -11  -4   4   15.41    2.21
  11   4  -3   74.45    3.78
 -11  -4   3   76.88    4.34
  11   4  -2   41.41    2.73
 -11  -4   2   38.90    3.00
  11   4  -1   11.55    1.74
 -11  -4   1    8.20    1.95
  11   4   0    3.56    1.56
 -11  -4   0    3.82    1.43
  11   4   1   14.15    1.91
 -11  -4  -1   15.11    2.08
  11   4   2  211.36    7.16
 -11  -4  -2  184.49    7.38
  11   4   3   -0.65    1.69
 -11  -4  -3   -1.43    1.69
  11   4   4  176.59    6.34
 -11  -4  -4  180.33    6.95
  11   4   5   36.77    2.52
 -11  -4  -5   37.64    2.52
  11   4   6    6.47    1.78
 -11  -4  -6    2.69    1.74
  11   4   7   92.81    5.30
 -11  -4  -7   87.82    4.12
  11   4   8  251.00    9.16
 -11  -4  -8  252.00    9.46
  11   4   9    2.95    2.60
 -11  -4  -9    5.47    2.60
  11   4  10   12.89    2.30
 -11  -4 -10   10.20    2.34
  11   4  11   18.41    2.56
 -11  -4 -11   16.84    2.39
  11   4  12   13.76    3.17
 -11  -4 -12   15.50    3.13
  11   4  13    4.30    2.39
 -11  -4 -13    8.73    2.56
  11   4  14   14.67    3.34
 -11  -4 -14   19.53    3.34
  11   4  15    0.04    2.82
 -11  -4 -15   -0.87    2.47
  11   4  16   17.06    3.34
 -11  -4 -16   14.54    3.47
  11   4  17    0.35    3.43
 -11  -4 -17   -0.43    3.69
  10   4 -17   57.17    5.25
 -10  -4  17   47.32    5.30
  10   4 -16    1.56    3.08
 -10  -4  16    1.39    2.95
  10   4 -15   96.46    5.99
 -10  -4  15   89.60    6.03
  10   4 -14   15.15    3.26
 -10  -4  14   19.36    3.17
  10   4 -13   11.89    3.04
 -10  -4  13    7.47    3.04
  10   4 -12   18.32    3.86
 -10  -4  12   22.92    3.73
  10   4 -11  278.35   10.42
 -10  -4  11  278.69   10.11
  10   4 -10   78.66    4.99
 -10  -4  10   78.14    5.34
  10   4  -9  863.47   25.96
 -10  -4   9  884.62   25.09
  10   4  -8   13.24    2.43
 -10  -4   8   14.93    2.39
  10   4  -7   28.87    3.13
 -10  -4   7   29.87    3.04
  10   4  -6   39.29    2.87
 -10  -4   6   37.20    3.00
  10   4  -5  291.72    9.33
 -10  -4   5  272.53    9.81
  10   4  -4  160.49    5.95
 -10  -4   4  158.79    5.95
  10   4  -3   29.26    2.26
 -10  -4   3   28.48    2.17
  10   4  -2   65.25    3.47
 -10  -4   2   68.76    3.65
  10   4  -1   87.08    3.86
 -10  -4   1   91.73    3.99
  10   4   0   26.78    2.21
 -10  -4   0   24.53    2.26
  10   4   1   23.14    2.13
 -10  -4  -1   28.09    2.60
  10   4   2   30.00    2.65
 -10  -4  -2   24.35    2.08
  10   4   3    9.51    1.69
 -10  -4  -3   11.24    2.00
  10   4   4   -0.35    1.43
 -10  -4  -4    1.74    1.39
  10   4   5   58.26    3.52
 -10  -4  -5   60.86    3.47
  10   4   6   37.94    2.95
 -10  -4  -6   33.08    3.04
  10   4   7  133.49    5.86
 -10  -4  -7  123.94    6.03
  10   4   8    3.91    1.74
 -10  -4  -8    3.13    2.13
  10   4   9   47.53    3.00
 -10  -4  -9   46.71    3.52
  10   4  10   20.53    2.43
 -10  -4 -10   21.18    2.56
  10   4  11   76.79    4.17
 -10  -4 -11   72.76    4.17
  10   4  12   30.91    3.47
 -10  -4 -12   31.91    3.26
  10   4  13   30.86    2.87
 -10  -4 -13   26.78    3.30
  10   4  14   11.46    2.56
 -10  -4 -14   10.85    2.52
  10   4  15   18.75    3.39
 -10  -4 -15   16.71    2.95
  10   4  16    0.87    2.73
 -10  -4 -16    2.91    2.60
  10   4  17    6.82    2.82
 -10  -4 -17    8.16    2.73
  10   4  18   -1.17    3.21
 -10  -4 -18   -0.61    2.56
   9   4 -17   -1.78    3.21
  -9  -4  17   -0.26    3.08
   9   4 -16   13.63    3.78
  -9  -4  16   11.55    4.30
   9   4 -15  129.28    6.90
  -9  -4  15  122.16    6.90
   9   4 -14  161.96    7.99
  -9  -4  14  161.53    7.86
   9   4 -13    2.43    2.39
  -9  -4  13    3.82    2.30
   9   4 -12   91.47    5.60
  -9  -4  12   87.99    5.30
   9   4 -11   27.44    3.17
  -9  -4  11   21.27    2.82
   9   4 -10    2.95    1.82
  -9  -4  10    4.30    2.30
   9   4  -9    1.22    1.74
  -9  -4   9    1.39    1.82
   9   4  -8    4.99    1.65
  -9  -4   8    4.12    1.91
   9   4  -7   55.43    3.43
  -9  -4   7   59.21    3.26
   9   4  -6  148.55    6.12
  -9  -4   6  149.98    5.69
   9   4  -5   17.49    1.74
  -9  -4   5   14.11    2.08
   9   4  -4  298.53   10.20
  -9  -4   4  282.25   10.55
   9   4  -3   40.37    2.56
  -9  -4   3   42.72    2.73
   9   4  -2   10.64    1.61
  -9  -4   2   12.72    1.78
   9   4  -1   62.90    3.21
  -9  -4   1   70.06    3.30
   9   4   0   39.29    2.52
  -9  -4   0   34.42    2.30
   9   4   1   30.60    2.13
  -9  -4  -1   26.91    2.21
   9   4   2   28.26    2.08
  -9  -4  -2   29.39    2.39
   9   4   3    5.51    1.39
  -9  -4  -3    3.17    1.52
   9   4   4   41.89    3.26
  -9  -4  -4   47.66    2.78
   9   4   5    7.99    1.52
  -9  -4  -5    9.72    1.78
   9   4   6  115.34    5.95
  -9  -4  -6  116.43    5.04
   9   4   7    3.99    1.43
  -9  -4  -7    4.91    1.56
   9   4   8   58.99    3.52
  -9  -4  -8   57.78    4.12
   9   4   9   66.72    3.43
  -9  -4  -9   65.42    3.65
   9   4  10   15.50    2.04
  -9  -4 -10   14.72    2.43
   9   4  11    4.51    2.04
  -9  -4 -11    2.69    2.00
   9   4  12   70.80    4.51
  -9  -4 -12   68.59    4.25
   9   4  13    1.61    2.95
  -9  -4 -13    2.87    3.04
   9   4  14   15.80    2.78
  -9  -4 -14   16.11    2.78
   9   4  15   12.50    2.69
  -9  -4 -15    7.12    2.52
   9   4  16   24.70    3.60
  -9  -4 -16   25.22    3.60
   9   4  17    2.82    2.87
  -9  -4 -17    2.39    2.69
   9   4  18    4.34    2.95
  -9  -4 -18    3.78    3.30
   9   4  19    1.52    3.99
  -9  -4 -19   -1.35    3.95
   8   4 -18   12.02    5.04
  -8  -4  18   19.36    5.64
   8   4 -17  227.25   15.02
  -8  -4  17  198.78   18.58
   8   4 -16   18.84    3.17
  -8  -4  16   19.88    3.34
   8   4 -15  386.40   13.54
  -8  -4  15  378.41   14.89
   8   4 -14   23.48    3.04
  -8  -4  14   27.57    3.30
   8   4 -13    0.26    2.69
  -8  -4  13    0.35    2.47
   8   4 -12   59.82    4.04
  -8  -4  12   64.85    3.91
   8   4 -11  287.07   10.51
  -8  -4  11  277.35    9.38
   8   4 -10  220.18    8.07
  -8  -4  10  225.39    8.81
   8   4  -9   25.00    2.73
  -8  -4   9   25.31    2.73
   8   4  -8   10.38    1.82
  -8  -4   8   12.02    2.04
   8   4  -7  403.46   12.72
  -8  -4   7  378.41   11.50
   8   4  -6   43.02    2.65
  -8  -4   6   39.46    2.60
   8   4  -5  243.36    8.68
  -8  -4   5  260.90    8.51
   8   4  -4  258.42    7.90
  -8  -4   4  274.61   10.03
   8   4  -3   62.99    3.00
  -8  -4   3   67.46    3.00
   8   4  -2  398.29   13.46
  -8  -4   2  411.57   12.33
   8   4  -1  379.32   12.37
  -8  -4   1  379.15   14.28
   8   4   0   40.33    2.91
  -8  -4   0   35.73    2.43
   8   4   1  326.53   12.24
  -8  -4  -1  356.27   11.55
   8   4   2   15.54    1.69
  -8  -4  -2   15.80    1.69
   8   4   3  871.16   26.65
  -8  -4  -3 1041.07   32.86
   8   4   4  167.95    6.90
  -8  -4  -4  175.99    7.25
   8   4   5  130.88    5.34
  -8  -4  -5  124.93    5.60
   8   4   6  251.30    8.86
  -8  -4  -6  252.47    9.12
   8   4   7    4.95    1.56
  -8  -4  -7    6.16    1.48
   8   4   8    2.43    1.52
  -8  -4  -8   -0.61    1.65
   8   4   9   47.01    3.04
  -8  -4  -9   47.58    2.82
   8   4  10    2.26    1.61
  -8  -4 -10    2.30    2.39
   8   4  11   28.30    2.60
  -8  -4 -11   32.99    2.95
   8   4  12    8.47    2.30
  -8  -4 -12    5.64    2.08
   8   4  13   35.03    3.08
  -8  -4 -13   32.08    3.60
   8   4  14   45.71    3.95
  -8  -4 -14   43.24    3.95
   8   4  15   43.97    3.52
  -8  -4 -15   36.03    3.56
   8   4  16    2.91    2.39
  -8  -4 -16    3.26    2.69
   8   4  17    2.30    2.69
  -8  -4 -17    2.13    2.65
   8   4  18   -0.04    2.78
  -8  -4 -18    1.09    2.82
   8   4  19    3.13    3.26
  -8  -4 -19    2.39    3.60
   7   4 -19    0.22    3.78
  -7  -4  19    3.17    4.08
   7   4 -18   29.74    4.08
  -7  -4  18   32.64    4.25
   7   4 -17   10.03    3.13
  -7  -4  17    6.64    2.95
   7   4 -16   -1.00    3.78
  -7  -4  16    1.04    2.69
   7   4 -15   13.11    4.38
  -7  -4  15    9.55    2.56
   7   4 -14    8.90    2.69
  -7  -4  14   16.41    4.56
   7   4 -13   -0.17    1.95
  -7  -4  13   -0.35    2.00
   7   4 -12    6.51    1.91
  -7  -4  12    4.78    2.17
   7   4 -11    0.04    2.00
  -7  -4  11    0.00    2.13
   7   4 -10   69.59    4.30
  -7  -4  10   75.27    4.17
   7   4  -9   30.69    2.39
  -7  -4   9   29.43    2.30
   7   4  -8  376.37   11.50
  -7  -4   8  378.49   12.63
   7   4  -7  199.30    7.42
  -7  -4   7  198.60    7.42
   7   4  -6   64.59    3.08
  -7  -4   6   67.81    3.34
   7   4  -5  402.59   12.11
  -7  -4   5  399.42   13.11
   7   4  -4    0.13    1.09
  -7  -4   4    1.30    1.17
   7   4  -3    2.34    1.30
  -7  -4   3    3.08    1.22
   7   4  -2   29.39    2.08
  -7  -4   2   28.43    1.82
   7   4  -1  133.31    4.64
  -7  -4   1  131.66    4.60
   7   4   0  450.95   12.76
  -7  -4   0  436.71   13.20
   7   4   1  140.82    4.47
  -7  -4  -1  148.20    5.30
   7   4   2 1292.80   33.47
  -7  -4  -2 1286.55   33.86
   7   4   3  552.66   16.54
  -7  -4  -3  561.95   15.45
   7   4   4  300.36    8.25
  -7  -4  -4  298.79    9.85
   7   4   5    6.55    1.30
  -7  -4  -5    5.38    1.30
   7   4   6  127.63    5.43
  -7  -4  -6  128.15    5.04
   7   4   7    7.51    1.61
  -7  -4  -7    6.95    1.65
   7   4   8  167.30    5.99
  -7  -4  -8  168.69    6.73
   7   4   9    3.26    1.61
  -7  -4  -9    0.82    1.52
   7   4  10  131.58    5.21
  -7  -4 -10  132.97    5.43
   7   4  11   10.55    2.00
  -7  -4 -11   11.20    2.00
   7   4  12  422.17   15.19
  -7  -4 -12  421.21   13.59
   7   4  13   31.08    3.00
  -7  -4 -13   31.60    3.08
   7   4  14   65.33    3.69
  -7  -4 -14   68.02    4.17
   7   4  15   15.15    2.73
  -7  -4 -15   15.67    2.56
   7   4  16    1.26    2.82
  -7  -4 -16    1.17    2.82
   7   4  17    9.46    3.26
  -7  -4 -17    6.60    3.08
   7   4  18   14.28    3.39
  -7  -4 -18   13.76    3.39
   7   4  19   58.69    5.38
  -7  -4 -19   62.42    5.34
   7   4  20   26.26    3.99
  -7  -4 -20   30.34    4.56
   6   4 -19  136.74    7.42
  -6  -4  19  130.27    8.42
   6   4 -18   45.41    4.17
  -6  -4  18   48.32    4.64
   6   4 -17    0.82    2.47
  -6  -4  17   -0.65    2.73
   6   4 -16   -0.13    2.82
  -6  -4  16    0.04    3.04
   6   4 -15   31.34    3.34
  -6  -4  15   40.50    4.08
   6   4 -14   20.92    2.87
  -6  -4  14   18.67    2.73
   6   4 -13   58.52    5.08
  -6  -4  13   54.35    3.82
   6   4 -12   11.16    3.13
  -6  -4  12   15.71    2.39
   6   4 -11  459.80   14.50
  -6  -4  11  484.24   25.18
   6   4 -10  112.87    4.91
  -6  -4  10  111.43    6.82
   6   4  -9  279.17   10.59
  -6  -4   9  279.26    9.68
   6   4  -8    2.82    1.56
  -6  -4   8    2.65    1.61
   6   4  -7  642.69   19.10
  -6  -4   7  682.41   20.14
   6   4  -6  377.89   12.07
  -6  -4   6  385.27   11.76
   6   4  -5   65.98    3.17
  -6  -4   5   73.28    3.73
   6   4  -4  707.02   18.88
  -6  -4   4  768.49   19.49
   6   4  -3 1465.79   38.85
  -6  -4   3 1401.76   36.55
   6   4  -2    1.17    0.91
  -6  -4   2    1.69    1.00
   6   4  -1  276.05    7.90
  -6  -4   1  283.04    8.55
   6   4   0  223.35    7.08
  -6  -4   0  233.98    6.73
   6   4   1  402.80   11.85
  -6  -4  -1  392.08   12.24
   6   4   2  110.31    4.12
  -6  -4  -2  111.22    4.38
   6   4   3 1999.83   49.36
  -6  -4  -3 2012.59   49.62
   6   4   4  467.23   14.06
  -6  -4  -4  455.98   13.11
   6   4   5  105.83    3.65
  -6  -4  -5  114.52    4.21
   6   4   6  169.08    6.34
  -6  -4  -6  173.47    6.86
   6   4   7  966.36   27.39
  -6  -4  -7  986.89   27.44
   6   4   8   17.49    1.78
  -6  -4  -8   17.97    1.78
   6   4   9   42.46    2.73
  -6  -4  -9   41.76    2.87
   6   4  10   22.36    2.43
  -6  -4 -10   24.53    2.26
   6   4  11    3.99    1.91
  -6  -4 -11    2.56    1.69
   6   4  12   40.76    2.78
  -6  -4 -12   39.03    2.87
   6   4  13   27.13    2.73
  -6  -4 -13   22.57    2.52
   6   4  14   -0.26    2.30
  -6  -4 -14    0.09    2.08
   6   4  15    9.29    2.56
  -6  -4 -15    6.60    2.43
   6   4  16   16.93    2.91
  -6  -4 -16   18.36    2.91
   6   4  17    0.74    2.73
  -6  -4 -17    2.52    2.78
   6   4  18   16.24    3.17
  -6  -4 -18   19.97    3.69
   6   4  19    8.73    3.43
  -6  -4 -19    5.25    3.47
   6   4  20    4.21    3.26
  -6  -4 -20    5.64    3.47
   5   4 -20  157.45    8.86
  -5  -4  20  154.58    9.07
   5   4 -19   35.03    4.21
  -5  -4  19   37.85    4.08
   5   4 -18  176.46    8.47
  -5  -4  18  162.92    9.25
   5   4 -17   -1.65    2.30
  -5  -4  17   -0.22    2.56
   5   4 -16   95.94    6.03
  -5  -4  16  114.69    6.69
   5   4 -15   26.83    3.47
  -5  -4  15   28.04    3.13
   5   4 -14   52.31    3.73
  -5  -4  14   57.43    4.47
   5   4 -13    6.16    2.26
  -5  -4  13    2.65    2.17
   5   4 -12   25.13    2.95
  -5  -4  12   26.09    2.65
   5   4 -11   76.10    4.08
  -5  -4  11   69.67    4.12
   5   4 -10 1026.22   31.17
  -5  -4  10 1098.63   28.87
   5   4  -9   80.83    6.12
  -5  -4   9   76.92    4.04
   5   4  -8   49.75    4.51
  -5  -4   8   49.23    3.26
   5   4  -7   73.36    3.60
  -5  -4   7   71.93    7.08
   5   4  -6  705.33   20.79
   5   4  -5    5.73    1.13
  -5  -4   5    4.99    1.09
   5   4  -4  640.48   17.54
  -5  -4   4  663.01   19.01
   5   4  -3    3.47    0.96
  -5  -4   3    4.95    1.00
   5   4  -2  300.96    9.38
  -5  -4   2  297.58    9.51
   5   4  -1   39.68    2.08
  -5  -4   1   37.98    2.08
   5   4   0 1196.30   30.60
  -5  -4   0 1205.50   31.95
   5   4   1  666.91   17.19
  -5  -4  -1  707.54   19.32
   5   4   2  424.25   12.20
  -5  -4  -2  430.72   12.72
   5   4   3    3.21    1.04
  -5  -4  -3    3.13    0.96
   5   4   4  194.52    6.21
  -5  -4  -4  188.88    6.64
   5   4   5    4.60    1.13
  -5  -4  -5    4.21    1.00
   5   4   6 3408.10   81.96
  -5  -4  -6 3431.67   81.39
   5   4   7    0.65    1.13
  -5  -4  -7    0.04    1.04
   5   4   8   11.03    2.82
  -5  -4  -8   12.46    1.69
   5   4   9  247.74    8.12
  -5  -4  -9  237.45    8.90
   5   4  10  376.84   11.63
  -5  -4 -10  391.60   12.15
   5   4  11  156.23    6.21
  -5  -4 -11  151.50    6.47
   5   4  12   66.63    3.65
  -5  -4 -12   53.09    3.65
   5   4  13  102.97    5.12
  -5  -4 -13   90.90    4.99
   5   4  14   22.66    2.82
  -5  -4 -14   26.96    2.95
   5   4  15    2.26    2.60
  -5  -4 -15    3.52    2.17
   5   4  16   38.81    4.08
  -5  -4 -16   37.12    3.47
   5   4  17    2.34    2.87
  -5  -4 -17    0.52    3.04
   5   4  18    7.77    3.17
  -5  -4 -18    4.34    3.13
   5   4  19   27.48    3.82
  -5  -4 -19   15.84    3.60
   5   4  20    5.12    3.30
  -5  -4 -20    2.52    3.43
   4   4 -20    6.73    3.95
  -4  -4  20   12.50    4.56
   4   4 -19   15.97    3.43
  -4  -4  19   22.31    4.38
   4   4 -18   19.19    2.73
  -4  -4  18   14.59    2.78
   4   4 -17  137.65    5.86
  -4  -4  17  139.65    6.82
   4   4 -16  115.69    5.47
  -4  -4  16  113.56    5.95
   4   4 -15   52.05    4.25
  -4  -4  15   53.83    3.95
   4   4 -14    3.17    2.13
  -4  -4  14    4.86    2.52
   4   4 -13   63.12    3.65
  -4  -4  13   64.90    3.47
   4   4 -12    0.91    1.48
  -4  -4  12    1.78    1.52
   4   4 -11   65.77    3.60
  -4  -4  11   68.59    3.65
   4   4 -10   25.57    2.26
  -4  -4  10   25.79    2.30
   4   4  -9    6.90    1.56
  -4  -4   9    8.38    1.39
   4   4  -8   53.00    3.78
  -4  -4   8   53.44    3.47
   4   4  -7  911.62   27.26
  -4  -4   7  928.85   25.40
  -4  -4   6  186.66    6.08
   4   4  -5  372.55   15.24
  -4  -4   5  342.20   10.68
   4   4  -4    1.00    0.82
  -4  -4   4    0.35    1.39
   4   4  -3  973.09   24.22
  -4  -4   3  988.37   36.81
   4   4  -2    1.22    0.78
  -4  -4   2    1.52    0.82
   4   4  -1   10.77    1.17
  -4  -4   1    9.64    1.09
   4   4   0  343.98   10.94
  -4  -4   0  334.52   10.20
   4   4   1  597.15   17.36
  -4  -4  -1  587.38   17.19
   4   4   2  605.53   17.45
  -4  -4  -2  627.11   18.02
   4   4   3 1645.81   43.50
  -4  -4  -3 1665.65   45.36
   4   4   4    4.25    0.96
  -4  -4  -4    3.73    1.00
   4   4   5    4.12    1.04
  -4  -4  -5    3.26    0.91
   4   4   6   90.73    3.82
  -4  -4  -6   93.42    3.78
   4   4   7  162.75    6.38
  -4  -4  -7  172.17    6.34
   4   4   8   60.77    3.17
  -4  -4  -8   71.19    3.60
   4   4   9  130.01    5.12
  -4  -4  -9  132.71    5.30
   4   4  10   99.76    4.51
  -4  -4 -10  104.05    4.51
   4   4  11  173.86    6.29
  -4  -4 -11  181.02    6.90
   4   4  12   59.43    3.95
  -4  -4 -12   59.86    3.43
   4   4  13   -0.09    1.87
  -4  -4 -13    2.52    1.87
   4   4  14   35.51    3.04
  -4  -4 -14   35.21    3.30
   4   4  15   35.60    3.21
  -4  -4 -15   40.20    3.04
   4   4  16  110.39    5.82
  -4  -4 -16  114.86    6.16
   4   4  17  120.94    5.82
  -4  -4 -17  107.14    5.99
   4   4  18    2.39    2.95
  -4  -4 -18    2.82    3.95
   4   4  19    3.47    3.47
  -4  -4 -19    3.21    3.34
   4   4  20   -1.43    3.65
  -4  -4 -20    0.74    3.43
   3   4 -21    0.26    3.65
  -3  -4  21    4.51    3.73
   3   4 -20    1.48    3.21
  -3  -4  20   -2.08    3.21
   3   4 -19   13.02    2.82
  -3  -4  19   14.80    3.56
   3   4 -18  142.08    6.51
  -3  -4  18  133.44    7.21
   3   4 -17   25.96    3.00
  -3  -4  17   24.05    3.13
   3   4 -16  716.53   23.48
  -3  -4  16  681.15   22.92
   3   4 -15   18.62    2.52
  -3  -4  15   15.50    2.26
   3   4 -14    1.43    1.74
  -3  -4  14   -0.22    1.78
   3   4 -13   51.96    3.60
  -3  -4  13   50.53    3.47
   3   4 -12  215.32    7.25
  -3  -4  12  229.25    8.55
   3   4 -11  129.97    5.25
  -3  -4  11  121.42    5.73
   3   4 -10   16.45    2.00
  -3  -4  10   15.45    2.17
   3   4  -9   88.64    4.78
  -3  -4   9   82.31    3.52
   3   4  -8  115.51    4.12
  -3  -4   8  113.04    4.17
   3   4  -7    0.35    0.91
  -3  -4   7    1.56    0.96
   3   4  -6  229.81    7.29
  -3  -4   6  218.44    7.81
   3   4  -5   10.68    1.43
  -3  -4   5    5.60    1.26
   3   4  -4  146.90    5.04
  -3  -4   4  143.08    4.99
   3   4  -3   34.42    2.00
  -3  -4   3   33.25    1.74
   3   4  -2  221.00   10.68
  -3  -4   2  216.23    7.16
   3   4  -1  822.36   31.17
  -3  -4   1  830.01   23.09
   3   4   0   42.76    2.26
  -3  -4   0   41.85    2.82
   3   4   1    8.77    1.00
   3   4   2    9.38    1.09
  -3  -4  -2    9.77    1.09
   3   4   3  114.39    3.99
  -3  -4  -3  111.82    4.25
   3   4   4 2123.15   53.96
  -3  -4  -4 2132.44   52.79
   3   4   5  121.11    4.30
  -3  -4  -5  120.55    4.25
   3   4   6  342.42   10.59
  -3  -4  -6  338.82    9.98
   3   4   7  132.40    4.82
  -3  -4  -7  128.23    5.43
   3   4   8   94.98    3.91
  -3  -4  -8   91.77    4.21
   3   4   9    1.00    1.48
  -3  -4  -9   -0.30    1.48
   3   4  10  730.34   19.88
  -3  -4 -10  763.46   21.10
   3   4  11    0.48    1.87
  -3  -4 -11    1.30    1.82
   3   4  12    3.04    1.65
  -3  -4 -12    3.65    1.69
   3   4  13   29.95    2.73
  -3  -4 -13   25.87    2.69
   3   4  14  313.42   10.33
  -3  -4 -14  328.70   11.42
   3   4  15   21.79    3.04
  -3  -4 -15   24.31    2.91
   3   4  16  120.55    6.21
  -3  -4 -16  116.25    6.69
   3   4  17   13.50    3.21
  -3  -4 -17   16.02    3.04
   3   4  18  150.81    7.64
  -3  -4 -18  159.88    8.38
   3   4  19   64.33    4.69
  -3  -4 -19   74.10    5.04
   3   4  20   47.79    5.17
  -3  -4 -20   56.82    4.78
   3   4  21   10.72    8.20
   2   4 -21    1.74    3.08
  -2  -4  21   -1.39    3.08
   2   4 -20   19.75    3.17
  -2  -4  20   20.14    4.25
   2   4 -19  120.59    6.60
  -2  -4  19  129.88    7.25
   2   4 -18   86.00    5.04
  -2  -4  18   81.09    5.30
   2   4 -17  147.60    6.42
  -2  -4  17  136.22    7.03
   2   4 -16   -0.96    2.13
  -2  -4  16    2.21    2.13
   2   4 -15  176.94    7.99
  -2  -4  15  161.66    7.34
   2   4 -14   17.97    2.34
  -2  -4  14   19.58    2.43
   2   4 -13  119.81    4.95
  -2  -4  13  120.51    5.25
   2   4 -12   94.20    4.30
  -2  -4  12   93.94    4.38
   2   4 -11   28.13    2.65
  -2  -4  11   32.30    2.78
   2   4 -10   10.51    1.39
  -2  -4  10   12.29    1.65
   2   4  -9  650.81   18.10
  -2  -4   9  621.90   16.89
   2   4  -8    8.25    1.30
  -2  -4   8    7.86    1.48
   2   4  -7   75.14    3.17
  -2  -4   7   67.59    3.30
   2   4  -6  591.81   17.62
  -2  -4   6  568.76   16.32
   2   4  -5   54.00    2.47
  -2  -4   5   49.97    2.39
   2   4  -4  547.53   15.84
  -2  -4   4  518.49   15.11
   2   4  -3   62.08    2.78
  -2  -4   3   67.03    2.65
   2   4  -2  456.46   13.50
  -2  -4   2  450.86   12.59
   2   4  -1  234.63    7.34
  -2  -4   1  232.11    7.47
   2   4   0  452.60   13.50
  -2  -4   0  449.12   13.20
   2   4   1 3943.78  135.40
  -2  -4  -1 3914.00   96.41
   2   4   2  854.62   33.73
  -2  -4  -2  839.69   22.40
   2   4   3  697.34   30.08
  -2  -4  -3  638.91   26.44
   2   4   4   17.75    1.48
  -2  -4  -4   17.36    1.91
   2   4   5   62.47    2.56
   2   4   6   18.54    1.74
  -2  -4  -6   20.45    1.65
   2   4   7 1333.74   33.51
  -2  -4  -7 1341.86   34.25
   2   4   8   92.38    3.95
  -2  -4  -8   91.73    3.82
   2   4   9  204.94    8.38
  -2  -4  -9  194.26    7.68
   2   4  10  136.87    6.03
  -2  -4 -10  131.32    5.69
   2   4  11  607.70   18.80
  -2  -4 -11  589.21   17.02
   2   4  12    7.81    1.82
  -2  -4 -12   10.20    1.78
   2   4  13  122.33    5.82
  -2  -4 -13  116.21    5.60
   2   4  14    1.56    2.26
  -2  -4 -14    0.82    2.30
   2   4  15   16.67    2.82
  -2  -4 -15   17.54    2.65
   2   4  16   -0.91    2.47
  -2  -4 -16    1.39    2.26
   2   4  17  160.18    7.34
  -2  -4 -17  157.36    7.81
   2   4  18  118.81    7.34
  -2  -4 -18  121.81    7.21
   2   4  19   47.71    4.69
  -2  -4 -19   62.29    4.82
   2   4  20    0.04    3.17
  -2  -4 -20    1.30    3.08
   2   4  21    0.69    3.69
  -2  -4 -21    0.48    3.86
  -1  -4  22   12.20    4.73
   1   4 -21    2.60    3.39
  -1  -4  21    5.69    3.17
   1   4 -20   14.28    3.52
  -1  -4  20   12.98    3.86
   1   4 -19   45.15    3.99
  -1  -4  19   42.28    3.99
   1   4 -18   33.77    3.56
  -1  -4  18   30.04    3.56
   1   4 -17   63.94    4.17
  -1  -4  17   71.19    4.47
   1   4 -16    2.56    2.00
  -1  -4  16    2.39    1.91
   1   4 -15   78.79    4.12
  -1  -4  15   80.70    4.30
   1   4 -14   19.45    2.13
  -1  -4  14   21.84    2.17
   1   4 -13   91.29    4.38
  -1  -4  13   89.56    4.43
   1   4 -12   99.93    4.82
  -1  -4  12   98.54    4.73
   1   4 -11   90.29    3.39
  -1  -4  11   80.83    3.34
   1   4 -10   36.55    2.30
  -1  -4  10   38.98    2.69
   1   4  -9  165.74    6.69
  -1  -4   9  166.04    5.77
   1   4  -8  470.31   13.15
  -1  -4   8  454.51   12.85
   1   4  -7    3.52    0.96
  -1  -4   7    0.39    0.87
   1   4  -6 1715.88   42.93
  -1  -4   6 1652.50   44.32
   1   4  -5   73.97    2.87
  -1  -4   5   73.97    3.17
   1   4  -4 2472.78   61.64
  -1  -4   4 2411.14   60.60
   1   4  -3  159.32    5.08
  -1  -4   3  159.84    5.43
   1   4  -2    7.42    0.96
  -1  -4   2    7.55    1.00
   1   4  -1   68.07    2.65
  -1  -4   1   68.54    2.65
   1   4   0  155.06    5.21
  -1  -4   0  152.89    5.21
   1   4   1 1047.49   39.50
  -1  -4  -1 1010.81   26.48
  -1  -4  -2    8.51    0.96
   1   4   3   49.79    2.34
  -1  -4  -3   45.97    2.08
   1   4   4 1498.87   38.90
  -1  -4  -4 1437.53   36.03
  -1  -4  -5  841.25   22.27
   1   4   6   20.79    2.21
  -1  -4  -6   25.44    1.52
   1   4   7  380.49   11.68
  -1  -4  -7  372.16   16.32
   1   4   8 1163.57   30.17
   1   4   9    4.56    1.39
  -1  -4  -9    3.60    1.35
   1   4  10  327.40   11.42
  -1  -4 -10  312.25   10.46
   1   4  11  149.64    5.25
  -1  -4 -11  145.68    5.95
   1   4  12    3.26    1.95
  -1  -4 -12    4.04    2.00
   1   4  13   16.28    2.69
  -1  -4 -13   16.89    2.56
   1   4  14   43.37    3.39
  -1  -4 -14   42.85    3.56
   1   4  15   64.16    4.51
  -1  -4 -15   64.94    4.30
   1   4  16    6.51    2.47
  -1  -4 -16    9.55    2.39
   1   4  17   20.92    3.17
  -1  -4 -17   17.93    3.60
   1   4  18  379.06   14.72
  -1  -4 -18  373.89   14.20
   1   4  19    1.35    3.08
  -1  -4 -19   -0.22    2.82
   1   4  20   24.96    4.82
  -1  -4 -20   27.22    4.60
   1   4  21   24.53    4.73
  -1  -4 -21   23.75    4.51
   0   4 -22    0.91    3.39
   0  -4  22   -0.30    3.78
   0   4 -21   40.89    4.64
   0  -4  21   34.60    4.25
   0   4 -20    1.65    2.82
   0  -4  20    0.52    2.82
   0   4 -19   12.46    2.73
   0  -4  19    6.77    2.69
   0   4 -18    3.13    2.43
   0  -4  18    2.69    2.39
   0   4 -17    2.60    2.65
   0  -4  17    0.48    2.30
   0   4 -16   57.56    3.78
   0  -4  16   59.04    3.47
   0   4 -15  111.22    5.04
   0  -4  15  115.56    5.25
   0   4 -14    6.34    1.74
   0  -4  14    8.73    1.87
   0   4 -13   16.02    2.00
   0  -4  13   12.46    1.87
   0   4 -12  243.36    8.47
   0  -4  12  264.67    8.68
   0   4 -11  229.51    9.38
   0  -4  11  194.35    8.07
   0   4 -10   46.80    2.30
   0  -4  10   41.41    2.17
   0   4  -9  381.66   10.94
   0  -4   9  376.19   10.81
   0   4  -8  473.95   13.67
   0  -4   8  429.89   12.63
   0   4  -7  592.20   17.32
   0  -4   7  603.06   16.58
   0   4  -6   82.74    3.43
   0  -4   6   84.39    3.65
   0   4  -5 4826.71  115.82
   0  -4   5 4837.38  116.21
   0   4  -4  303.52    9.85
   0  -4   4  297.19    9.90
   0   4  -3 1047.88   27.39
   0  -4   3 1086.39   29.48
   0   4  -2   54.65    2.43
   0  -4   2   55.61    2.47
   0   4  -1  321.19    9.72
   0  -4   1  327.01    9.72
   0   4   0  269.45    8.55
   0  -4   0  274.92    9.85
   0   4   1  322.93    9.72
   0  -4  -1  325.88   10.11
   0   4   2   51.61    2.47
   0  -4  -2   52.27    2.39
   0   4   3 1090.90   28.69
   0  -4  -3 1064.90   28.00
   0   4   4  299.14    9.55
   0  -4  -4  298.01    9.51
   0   4   5 4988.28  119.16
   0  -4  -5 4959.02  118.94
   0   4   6   85.39    3.26
   0  -4  -6   80.31    3.00
   0   4   7  645.12   17.75
   0  -4  -7  619.51   16.93
   0  -4  -8  467.70   14.11
   0   4   9  369.51   18.88
   0  -4  -9  395.64   13.89
   0   4  10   45.71    3.86
   0  -4 -10   55.43    4.43
   0   4  11  263.54    9.98
   0  -4 -11  277.61   13.15
   0   4  12  326.01   12.42
   0   4  13   20.32    2.73
   0  -4 -13   15.02    2.47
   0   4  14   13.28    2.34
   0  -4 -14    8.20    2.21
   0   4  15  144.17    6.38
   0  -4 -15  147.29    7.08
   0   4  16   71.41    4.78
   0  -4 -16   71.37    4.99
   0   4  17    1.61    2.17
   0  -4 -17    2.87    2.87
   0   4  18    3.69    3.43
   0  -4 -18    3.56    2.87
   0   4  19   14.63    3.56
   0  -4 -19   11.11    3.13
   0   4  20    2.08    3.39
   0  -4 -20    0.52    3.47
   0   4  21   47.58    5.60
   0  -4 -21   48.66    5.73
  -1   4 -22    4.30    3.34
   1  -4  22    5.73    3.56
  -1   4 -21   18.10    4.12
   1  -4  21   17.41    4.04
  -1   4 -20   21.31    3.21
   1  -4  20   17.89    3.17
  -1   4 -19    0.17    2.47
   1  -4  19    0.96    2.34
  -1   4 -18  305.30   11.50
   1  -4  18  301.35   12.42
  -1   4 -17   14.76    2.60
   1  -4  17   12.81    2.78
  -1   4 -16    4.78    2.26
   1  -4  16    4.34    1.87
  -1   4 -15   43.84    2.87
   1  -4  15   47.14    3.00
  -1   4 -14   36.68    2.78
   1  -4  14   38.11    2.73
  -1   4 -13   12.07    1.82
   1  -4  13   12.15    1.78
  -1   4 -12    3.17    1.26
   1  -4  12    1.61    1.30
  -1   4 -11  110.13    4.78
   1  -4  11  110.00    4.51
  -1   4 -10  262.76    7.81
   1  -4  10  271.79    9.16
  -1   4  -9    2.65    0.96
   1  -4   9    3.21    0.96
  -1   4  -8 1084.69   29.00
   1  -4   8 1049.57   28.30
  -1   4  -7  361.17   11.20
   1  -4   7  367.29   12.15
  -1   4  -6   23.83    1.43
   1  -4   6   22.66    1.56
  -1   4  -5  798.19   22.88
   1  -4   5  802.79   23.35
  -1   4  -4 1439.01   38.33
   1  -4   4 1465.10   38.29
  -1   4  -3   45.49    2.04
   1  -4   3   45.02    2.04
  -1   4  -2    8.51    0.82
   1  -4   2    8.16    0.78
  -1   4  -1 1004.25   26.39
   1  -4   1  993.66   27.04
  -1   4   0  160.49    5.38
   1  -4   0  167.95    5.90
  -1   4   1   67.16    2.69
   1  -4  -1   69.89    3.00
  -1   4   2    7.25    0.74
   1  -4  -2    7.12    0.78
  -1   4   3  154.84    5.34
   1  -4  -3  152.76    5.43
  -1   4   4 2493.31   62.55
   1  -4  -4 2492.10   63.34
  -1   4   5   71.67    3.17
   1  -4  -5   77.40    3.04
  -1   4   6 1714.92   45.15
   1  -4  -6 1677.90   44.84
  -1   4   7    0.26    1.13
   1  -4  -7   -0.30    1.04
  -1   4   8  471.48   13.63
   1  -4  -8  465.79   14.15
  -1   4   9  175.29    7.25
   1  -4  -9  173.47    6.73
  -1   4  10   42.02    2.73
   1  -4 -10   46.93    2.95
  -1   4  11  100.97    4.78
   1  -4 -11  102.54    4.64
  -1   4  12  116.99    7.55
   1  -4 -12  115.17    5.17
  -1   4  13   90.42    7.77
   1  -4 -13   94.85    5.04
  -1   4  14   22.14    3.04
   1  -4 -14   22.83    4.43
  -1   4  15  100.45    5.04
   1  -4 -15   84.95    6.47
  -1   4  16    3.99    2.47
   1  -4 -16    4.34    2.34
  -1   4  17   78.40    5.08
   1  -4 -17   85.69    4.64
  -1   4  18   42.72    4.21
   1  -4 -18   39.89    3.91
  -1   4  19   54.78    4.91
   1  -4 -19   53.09    4.69
  -1   4  20   16.41    5.12
   1  -4 -20   15.84    4.86
  -1   4  21    5.64    4.30
   1  -4 -21    5.04    3.30
  -2   4 -22    1.26    3.30
   2  -4  22    3.43    3.26
  -2   4 -21   -1.91    3.21
   2  -4  21   -2.04    3.47
  -2   4 -20    1.91    2.60
   2  -4  20    1.74    2.34
  -2   4 -19   44.63    3.56
   2  -4  19   40.46    3.43
  -2   4 -18   91.60    4.99
   2  -4  18  100.49    5.30
  -2   4 -17  120.90    6.12
   2  -4  17  127.89    6.29
  -2   4 -16   -0.96    2.08
   2  -4  16    0.43    2.13
  -2   4 -15    9.81    2.30
   2  -4  15   13.93    2.17
  -2   4 -14    0.78    1.69
   2  -4  14    0.69    1.52
  -2   4 -13   73.75    3.43
   2  -4  13   75.40    3.47
  -2   4 -12    3.69    1.30
   2  -4  12    5.47    1.30
  -2   4 -11  418.13   12.42
   2  -4  11  433.63   12.63
  -2   4 -10  102.84    3.52
   2  -4  10   95.29    3.82
  -2   4  -9  179.28    6.16
   2  -4   9  171.34    6.55
  -2   4  -8   81.87    3.17
   2  -4   8   82.83    3.34
  -2   4  -7 1247.79   32.30
   2  -4   7 1225.43   33.82
  -2   4  -6   16.84    1.17
   2  -4   6   17.32    1.26
  -2   4  -5   64.16    2.78
   2  -4   5   64.64    2.52
  -2   4  -4   14.98    0.96
   2  -4   4   14.06    1.00
  -2   4  -3  625.24   16.97
   2  -4   3  624.93   17.36
  -2   4  -2  829.35   22.05
   2  -4   2  795.32   21.01
  -2   4  -1 3543.06   87.86
   2  -4   1 3549.05   86.00
  -2   4   0  418.82   11.94
   2  -4   0  415.78   12.94
  -2   4   1  223.04    7.25
   2  -4  -1  226.91    7.03
  -2   4   2  431.67   13.67
   2  -4  -2  437.27   12.81
  -2   4   3   61.21    2.52
   2  -4  -3   55.70    2.56
  -2   4   4  531.56   16.24
   2  -4  -4  517.02   15.89
  -2   4   5   50.44    2.26
   2  -4  -5   52.22    2.30
  -2   4   6  555.17   16.41
   2  -4  -6  578.57   16.45
  -2   4   7   72.67    3.04
   2  -4  -7   71.32    3.26
  -2   4   8   10.72    1.39
   2  -4  -8    9.51    1.35
  -2   4   9  630.58   18.75
   2  -4  -9  595.42   20.97
  -2   4  10   13.89    1.78
   2  -4 -10   11.16    1.65
  -2   4  11   27.87    2.21
   2  -4 -11   30.39    2.34
  -2   4  12  101.41    4.60
   2  -4 -12  104.31    5.43
  -2   4  13  126.02    5.86
   2  -4 -13  134.92    6.69
  -2   4  14   23.27    2.39
   2  -4 -14   19.32    2.82
   2  -4 -15  182.67    8.86
  -2   4  16   -0.78    3.52
   2  -4 -16    2.60    2.69
  -2   4  17  169.13    7.64
   2  -4 -17  171.73    7.51
  -2   4  18  107.35    6.16
   2  -4 -18  111.69    8.16
  -2   4  19  147.68    8.25
  -2   4  20   28.04    4.12
   2  -4 -20   18.10    3.86
  -3   4 -22    5.38    2.30
   3  -4  22    0.43    2.43
  -3   4 -21   11.07    3.17
   3  -4  21    9.46    3.52
  -3   4 -20   42.85    4.43
   3  -4  20   44.28    4.04
  -3   4 -19   49.40    3.99
   3  -4  19   43.50    3.43
  -3   4 -18  114.99    4.95
   3  -4  18  103.23    5.34
  -3   4 -17   12.11    2.34
   3  -4  17    9.42    2.34
  -3   4 -16   75.32    4.08
   3  -4  16   83.87    4.30
  -3   4 -15   18.19    2.69
   3  -4  15   16.71    2.04
  -3   4 -14  207.98    7.73
   3  -4  14  228.95    8.81
  -3   4 -13   16.71    1.74
   3  -4  13   16.02    1.78
  -3   4 -12    2.13    1.17
   3  -4  12    3.43    1.22
  -3   4 -11    0.43    1.09
   3  -4  11    1.22    1.22
  -3   4 -10  562.73   15.58
   3  -4  10  552.18   15.19
  -3   4  -9    0.30    0.87
   3  -4   9   -0.22    0.96
  -3   4  -8   85.39    3.17
   3  -4   8   88.77    3.21
  -3   4  -7  113.87    3.82
   3  -4   7  111.78    4.38
  -3   4  -6  310.99    9.59
   3  -4   6  313.77    9.64
  -3   4  -5  109.48    3.91
   3  -4   5  109.22    3.99
  -3   4  -4 1913.22   47.79
   3  -4   4 1912.40   47.27
  -3   4  -3   97.37    3.39
   3  -4   3   94.29    3.43
  -3   4  -2    9.98    0.69
   3  -4   2    9.33    0.74
  -3   4  -1    8.60    0.69
   3  -4   1    8.29    0.61
  -3   4   0   37.72    2.13
   3  -4   0   38.16    1.69
  -3   4   1  762.63   21.79
   3  -4  -1  752.91   21.40
  -3   4   2  210.71    7.42
   3  -4  -2  200.73    6.73
  -3   4   3   32.43    1.91
   3  -4  -3   31.69    1.78
  -3   4   4  143.51    5.12
   3  -4  -4  139.95    4.95
  -3   4   5    7.90    1.04
   3  -4  -5    5.69    0.96
  -3   4   6  217.27    7.60
   3  -4  -6  207.50    6.51
  -3   4   7   -0.22    1.26
   3  -4  -7    0.26    0.91
  -3   4   8  121.51    5.30
   3  -4  -8  121.33    4.82
  -3   4   9   90.21    4.73
   3  -4  -9   86.17    4.69
  -3   4  10   16.67    1.91
   3  -4 -10   15.24    1.87
  -3   4  11  122.89    4.73
   3  -4 -11  129.28    5.21
  -3   4  12  225.08    7.64
   3  -4 -12  211.84    7.81
  -3   4  13   51.14    3.56
   3  -4 -13   52.27    3.39
  -3   4  14    1.56    1.95
   3  -4 -14    3.69    2.08
  -3   4  15   20.62    2.60
   3  -4 -15   20.97    2.78
  -3   4  16  772.18   23.88
   3  -4 -16  772.57   28.56
  -3   4  17   27.17    3.82
   3  -4 -17   29.56    3.95
  -3   4  18  136.79    7.12
   3  -4 -18  148.16    7.42
  -3   4  19   13.24    5.17
   3  -4 -19   14.72    3.78
  -3   4  20   -3.60    4.95
   3  -4 -20   -2.82    4.47
  -4   4 -22   -0.30    1.82
  -4   4 -21    1.22    2.56
   4  -4  21    1.91    3.13
  -4   4 -20   -0.22    2.65
   4  -4  20   -0.26    2.69
  -4   4 -19    1.65    2.26
   4  -4  19    0.91    2.13
  -4   4 -18    3.21    2.43
   4  -4  18    3.65    2.21
  -4   4 -17   77.44    3.65
   4  -4  17   81.57    4.64
  -4   4 -16   84.65    4.47
   4  -4  16   77.83    3.86
  -4   4 -15   27.04    2.52
   4  -4  15   23.44    2.26
  -4   4 -14   21.84    2.13
   4  -4  14   22.57    2.08
  -4   4 -13    0.30    1.09
   4  -4  13    0.74    1.26
  -4   4 -12   38.94    2.43
   4  -4  12   41.67    2.43
  -4   4 -11  111.39    4.25
   4  -4  11  118.55    4.51
  -4   4 -10   72.63    3.26
   4  -4  10   72.93    3.43
  -4   4  -9  104.71    3.86
   4  -4   9  101.84    3.78
  -4   4  -8   54.70    2.17
   4  -4   8   58.08    2.47
  -4   4  -7  146.29    4.43
   4  -4   7  146.86    4.99
  -4   4  -6   79.48    2.78
   4  -4   6   82.00    3.39
  -4   4  -5    4.43    0.56
   4  -4   5    3.21    0.52
  -4   4  -4    2.78    0.43
   4  -4   4    2.65    0.52
  -4   4  -3 1428.50   36.99
   4  -4   3 1453.77   39.24
  -4   4  -2  540.94   14.54
   4  -4   2  542.24   15.37
  -4   4  -1  507.86   14.46
   4  -4   1  519.23   14.67
  -4   4   0  304.61    8.81
   4  -4   0  295.58    8.20
  -4   4   1    9.46    0.82
   4  -4  -1    9.07    0.82
  -4   4   2    1.00    0.52
   4  -4  -2    0.61    0.65
  -4   4   3  882.01   24.79
   4  -4  -3  851.36   23.57
  -4   4   4    0.17    0.65
   4  -4  -4    1.22    0.65
  -4   4   5  342.46    9.90
   4  -4  -5  319.76    9.90
  -4   4   6  173.25    6.38
   4  -4  -6  179.37    6.34
  -4   4   7  874.46   24.83
   4  -4  -7  877.11   26.87
  -4   4   8   47.84    2.56
   4  -4  -8   46.71    2.26
  -4   4   9    5.69    1.69
   4  -4  -9    5.82    1.69
  -4   4  10   23.62    2.30
   4  -4 -10   23.09    2.00
  -4   4  11   65.64    3.69
   4  -4 -11   66.77    3.34
  -4   4  12    0.43    1.65
   4  -4 -12    0.39    1.56
  -4   4  13   64.51    4.08
   4  -4 -13   64.81    3.73
  -4   4  14    5.60    2.17
   4  -4 -14    3.73    2.13
  -4   4  15   59.30    3.99
   4  -4 -15   46.88    3.91
  -4   4  16  123.59    6.03
   4  -4 -16  123.94    6.42
  -4   4  17  158.01    7.21
   4  -4 -17  152.33    7.51
  -4   4  18   17.80    3.52
   4  -4 -18   16.63    3.86
  -4   4  19   13.72    4.12
   4  -4 -19   24.05    4.69
  -4   4  20    8.03    4.47
   4  -4 -20    6.77    4.12
  -5   4 -21   -0.56    1.78
   5  -4  21    0.17    2.39
  -5   4 -20    3.52    2.73
   5  -4  20    3.73    2.26
  -5   4 -19   11.76    2.78
   5  -4  19   11.68    2.69
  -5   4 -18    3.56    1.95
   5  -4  18    2.04    2.34
  -5   4 -17    0.74    1.91
   5  -4  17    0.69    1.61
  -5   4 -16   26.44    2.08
   5  -4  16   27.48    2.17
  -5   4 -15    2.73    1.69
   5  -4  15    0.87    1.52
  -5   4 -14   15.19    1.65
   5  -4  14   15.71    1.87
  -5   4 -13   64.55    3.17
   5  -4  13   65.33    3.21
  -5   4 -12   39.20    2.34
   5  -4  12   39.55    2.26
  -5   4 -11  107.70    4.30
   5  -4  11  112.74    4.17
  -5   4 -10  278.48    8.38
   5  -4  10  292.37    9.25
  -5   4  -9  187.66    6.29
   5  -4   9  185.84    6.29
  -5   4  -8   10.38    0.82
   5  -4   8   10.38    1.04
  -5   4  -7    1.00    0.48
   5  -4   7    0.52    0.48
  -5   4  -6 2702.68   66.46
   5  -4   6 2829.83   69.80
  -5   4  -5    2.91    0.39
   5  -4   5    3.60    0.43
  -5   4  -4  154.41    5.04
   5  -4   4  160.88    5.47
  -5   4  -3    2.78    0.30
   5  -4   3    2.69    0.35
  -5   4  -2  339.12    9.46
   5  -4   2  368.68   10.55
  -5   4  -1  596.89   16.06
   5  -4   1  569.37   17.41
  -5   4   0 1027.09   27.48
   5  -4   0 1034.12   26.39
  -5   4   1   35.90    1.87
   5  -4  -1   34.34    1.74
  -5   4   2  270.10    9.07
   5  -4  -2  265.06    8.12
  -5   4   3    3.00    0.65
   5  -4  -3    3.39    0.69
  -5   4   4  568.24   15.11
   5  -4  -4  567.59   17.23
  -5   4   5    5.38    1.04
   5  -4  -5    4.38    0.96
  -5   4   6  672.21   18.36
   5  -4  -6  670.91   19.53
  -5   4   7   60.51    2.82
   5  -4  -7   56.17    2.56
  -5   4   8   39.11    2.13
   5  -4  -8   39.63    2.43
  -5   4   9   68.07    3.21
   5  -4  -9   61.69    3.13
  -5   4  10  967.75   30.04
   5  -4 -10  960.32   27.70
  -5   4  11   62.68    3.60
   5  -4 -11   64.51    3.34
  -5   4  12   21.75    2.39
   5  -4 -12   28.04    2.39
  -5   4  13    4.34    1.87
   5  -4 -13    5.12    2.04
  -5   4  14   50.36    3.95
   5  -4 -14   57.30    4.04
  -5   4  15   27.17    3.13
   5  -4 -15   29.74    3.26
  -5   4  16  107.70    5.47
   5  -4 -16  111.91    5.90
  -5   4  17   -0.56    3.08
   5  -4 -17    1.22    3.08
  -5   4  18  187.49    8.81
   5  -4 -18  183.89    8.94
  -5   4  19   34.68    4.25
   5  -4 -19   28.09    4.17
  -5   4  20  172.30   10.55
   5  -4 -20  163.79   11.11
  -6   4 -20    2.26    2.82
   6  -4  20    4.12    4.04
  -6   4 -19    0.48    1.61
   6  -4  19    2.26    1.56
  -6   4 -18   13.80    2.04
   6  -4  18   13.80    2.39
  -6   4 -17    0.22    1.91
   6  -4  17    0.87    1.52
  -6   4 -16   11.50    1.82
   6  -4  16   12.76    2.13
  -6   4 -15    5.12    1.65
   6  -4  15    4.17    1.30
  -6   4 -14    0.65    1.26
   6  -4  14    0.22    1.26
  -6   4 -13   16.41    1.43
   6  -4  13   18.71    1.65
  -6   4 -12   31.95    1.91
   6  -4  12   30.08    1.74
  -6   4 -11    2.95    1.09
   6  -4  11    2.34    0.91
  -6   4 -10   17.54    1.43
   6  -4  10   16.67    1.26
  -6   4  -9   30.13    1.56
   6  -4   9   32.12    1.74
  -6   4  -8   15.93    1.04
   6  -4   8   14.28    1.00
  -6   4  -7  786.86   23.44
   6  -4   7  818.76   24.66
  -6   4  -6  137.96    5.12
   6  -4   6  135.66    6.03
  -6   4  -1  327.01    9.68
   6  -4   1  327.40   10.59
  -6   4   0  180.15    5.77
   6  -4   0  190.09    5.95
  -6   4   1  234.63    7.12
   6  -4  -1  234.85    7.47
  -6   4   2    1.56    0.52
   6  -4  -2    2.43    0.61
  -6   4   3 1248.57   31.56
   6  -4  -3 1247.57   34.47
  -6   4   4  660.10   17.62
   6  -4  -4  626.54   16.89
  -6   4   5   56.26    2.34
   6  -4  -5   59.86    2.65
  -6   4   6  335.47    9.64
   6  -4  -6  329.92    9.59
  -6   4   7  563.29   15.06
   6  -4  -7  521.88   15.11
  -6   4   8    2.56    1.39
   6  -4  -8    2.52    1.35
  -6   4   9  213.54    8.12
   6  -4  -9  224.56    8.47
  -6   4  10   90.25    4.12
   6  -4 -10   86.04    4.12
  -6   4  11  427.16   12.55
   6  -4 -11  414.13   14.06
  -6   4  12   13.54    2.39
   6  -4 -12   12.98    2.08
  -6   4  13   49.01    3.47
   6  -4 -13   48.36    3.08
  -6   4  14   17.32    3.47
   6  -4 -14   16.02    3.43
  -6   4  15   32.21    3.56
   6  -4 -15   29.00    3.04
  -6   4  16    1.09    2.65
   6  -4 -16    1.04    2.65
  -6   4  17    0.69    2.60
   6  -4 -17    1.22    2.82
  -6   4  18   39.85    4.82
   6  -4 -18   50.96    5.21
  -6   4  19  123.94    7.21
   6  -4 -19  119.94    7.51
  -6   4  20    1.43    4.38
   6  -4 -20   -0.13    4.08
  -7   4 -19   27.74    2.78
   7  -4  19   29.65    2.60
  -7   4 -18    7.47    2.30
   7  -4  18    6.21    1.91
  -7   4 -17    5.38    1.91
   7  -4  17    4.64    2.13
  -7   4 -16    0.04    1.56
   7  -4  16    0.17    1.56
  -7   4 -15    7.38    1.48
   7  -4  15    8.86    1.39
  -7   4 -14   40.72    2.56
   7  -4  14   38.29    2.13
  -7   4 -13   18.84    1.56
   7  -4  13   18.49    1.56
  -7   4 -12  293.19    9.68
   7  -4  12  288.90    9.94
  -7   4 -11    8.07    0.96
   7  -4  11    7.25    1.09
  -7   4 -10   96.63    3.86
   7  -4  10   99.02    4.43
  -7   4  -9    1.09    0.48
   7  -4   9    1.17    0.48
  -7   4  -8  125.98    4.91
   7  -4   8  121.16    5.30
  -7   4   0  343.16   10.07
   7  -4   0  355.40   16.19
  -7   4   1  107.01    4.25
   7  -4  -1  107.14    3.86
  -7   4   2   24.87    1.69
   7  -4  -2   24.92    1.35
  -7   4   3    3.00    0.82
   7  -4  -3    4.08    0.74
  -7   4   4   -0.39    0.82
   7  -4  -4    0.13    0.82
  -7   4   5  333.39    9.38
   7  -4  -5  316.29    9.12
  -7   4   6   57.26    2.73
   7  -4  -6   50.23    2.43
  -7   4   7  147.16    4.99
   7  -4  -7  143.38    5.69
  -7   4   8  259.42    8.73
   7  -4  -8  248.22    8.99
  -7   4   9   17.89    2.00
   7  -4  -9   20.71    1.91
  -7   4  10   56.82    3.26
   7  -4 -10   49.79    3.17
  -7   4  11    0.17    1.56
   7  -4 -11    1.13    1.65
  -7   4  12    6.55    2.21
   7  -4 -12    3.00    1.87
  -7   4  13    1.43    1.91
   7  -4 -13    0.43    2.08
  -7   4  14   11.50    2.52
   7  -4 -14   10.90    2.56
  -7   4  15    9.25    2.65
   7  -4 -15    7.73    2.73
  -7   4  16   -0.48    3.52
   7  -4 -16    6.29    3.65
  -7   4  17    3.65    3.17
   7  -4 -17    7.16    2.78
  -7   4  18   27.78    4.38
   7  -4 -18   31.99    4.30
  -7   4  19    0.65    4.47
   7  -4 -19    0.17    4.30
  -8   4 -18   -0.09    2.04
   8  -4  18    0.52    1.56
  -8   4 -17    2.56    1.56
   8  -4  17    1.78    1.43
  -8   4 -16    2.13    1.48
   8  -4  16    1.74    1.30
  -8   4 -15   22.05    1.78
   8  -4  15   20.40    1.74
  -8   4 -14   24.57    2.00
   8  -4  14   22.79    1.91
  -8   4 -13   19.45    1.35
   8  -4  13   18.19    1.48
  -8   4 -12    3.13    0.69
   8  -4  12    2.91    0.74
  -8   4 -11   19.49    1.30
   8  -4  11   21.36    1.52
  -8   4 -10    1.26    0.48
   8  -4  10    1.13    0.35
  -8   4   1  284.21    9.38
   8  -4  -1  298.23    9.90
  -8   4   2  308.56    9.38
   8  -4  -2  324.45   11.03
  -8   4   3   48.88    2.17
   8  -4  -3   51.92    2.47
  -8   4   4  186.53    7.03
   8  -4  -4  209.32    6.90
  -8   4   5  181.85    6.60
   8  -4  -5  182.06    6.34
  -8   4   6   29.74    2.30
   8  -4  -6   33.12    2.30
  -8   4   7  235.20    8.64
   8  -4  -7  221.57    8.81
  -8   4   8    5.47    1.56
   8  -4  -8    8.25    1.56
  -8   4   9   21.44    2.13
   8  -4  -9   19.80    2.04
  -8   4  10  154.02    6.42
   8  -4 -10  158.01    7.25
  -8   4  11  214.66    7.64
   8  -4 -11  212.71    8.73
  -8   4  12   49.40    4.17
   8  -4 -12   50.75    3.43
  -8   4  13   -0.91    2.00
   8  -4 -13    0.30    2.00
  -8   4  14   21.31    2.73
   8  -4 -14   19.88    2.87
  -8   4  15  327.96   11.89
   8  -4 -15  348.58   13.11
  -8   4  16   16.11    4.04
   8  -4 -16    9.42    3.73
  -8   4  17  165.00    8.42
   8  -4 -17  167.00    8.29
  -8   4  18    8.68    3.73
   8  -4 -18    9.68    3.65
  -8   4  19    1.69    4.04
   8  -4 -19    0.78    3.78
  -9   4 -17    0.30    1.35
   9  -4  17    0.61    1.22
  -9   4 -16   10.51    1.48
   9  -4  16    7.55    1.00
  -9   4 -15    4.78    0.96
   9  -4  15    4.82    1.00
  -9   4 -14    6.73    1.09
   9  -4  14    6.99    0.91
  -9   4 -13    0.78    0.65
   9  -4  13    0.65    0.52
  -9   4 -12   25.00    2.00
   9  -4  12   13.20    0.82
  -9   4   1   47.97    2.17
   9  -4  -1   50.62    2.17
  -9   4   2    7.73    0.74
   9  -4  -2    9.55    0.87
  -9   4   3   31.69    1.65
   9  -4  -3   32.64    1.78
  -9   4   4  220.87    7.29
   9  -4  -4  226.95    7.90
  -9   4   5    9.85    1.35
   9  -4  -5   11.85    1.22
  -9   4   6   98.02    4.73
   9  -4  -6  101.71    4.56
  -9   4   7   31.30    2.56
   9  -4  -7   38.16    2.26
  -9   4   8    4.34    1.69
   9  -4  -8    3.08    1.39
  -9   4   9    0.69    1.82
   9  -4  -9    2.21    1.74
  -9   4  10    0.26    1.95
   9  -4 -10    2.47    1.91
  -9   4  11   15.89    2.56
   9  -4 -11   20.10    2.73
  -9   4  12   70.15    4.17
   9  -4 -12   66.63    3.95
  -9   4  13    4.21    2.91
   9  -4 -13    6.38    2.13
  -9   4  14  132.23    7.16
   9  -4 -14  119.16    5.82
  -9   4  15   94.11    5.82
   9  -4 -15   97.37    5.77
  -9   4  16    8.12    3.60
   9  -4 -16    9.68    2.87
  -9   4  17   -0.13    3.86
   9  -4 -17    1.04    3.56
  -9   4  18    1.56    3.78
   9  -4 -18    1.82    4.08
 -10   4 -15    0.69    0.35
 -10   4   1   57.48    2.60
  10  -4  -1   45.41    2.00
 -10   4   2   52.66    2.52
  10  -4  -2   49.79    2.34
 -10   4   3   21.44    1.26
  10  -4  -3   22.57    1.52
 -10   4   4  109.52    4.04
  10  -4  -4  123.33    4.64
 -10   4   5  204.03    7.25
  10  -4  -5  209.15    7.12
 -10   4   6   27.61    2.17
  10  -4  -6   24.70    1.91
 -10   4   7   16.80    1.52
  10  -4  -7   17.97    1.69
 -10   4   8   10.38    1.95
  10  -4  -8    6.12    1.61
 -10   4   9  619.81   17.93
  10  -4  -9  615.43   17.97
 -10   4  10   56.48    3.39
  10  -4 -10   60.38    3.73
 -10   4  11  208.93    9.03
  10  -4 -11  206.42    8.55
 -10   4  12   20.06    3.52
  10  -4 -12   17.23    2.91
 -10   4  13    9.07    2.78
  10  -4 -13    6.51    2.43
 -10   4  14   14.50    3.08
  10  -4 -14   10.81    2.69
 -10   4  15   69.20    4.86
  10  -4 -15   86.30    5.43
 -10   4  16   -1.04    3.17
  10  -4 -16    2.00    2.87
 -10   4  17   41.59    5.17
  10  -4 -17   46.62    5.51
 -10   4  18   14.24    5.47
  10  -4 -18   12.02    4.08
 -11   4   2   27.48    1.48
  11  -4  -2   26.74    1.61
 -11   4   3   49.36    2.43
  11  -4  -3   54.39    2.60
 -11   4   4   11.50    1.17
  11  -4  -4    9.90    1.26
 -11   4   5    7.38    1.35
  11  -4  -5    6.90    1.30
 -11   4   6    0.17    1.17
  11  -4  -6    1.43    1.09
 -11   4   7   15.76    1.65
  11  -4  -7   16.19    1.87
 -11   4   8  493.31   15.84
  11  -4  -8  483.68   15.45
 -11   4   9   17.71    2.04
  11  -4  -9   17.10    2.08
 -11   4  10    1.69    2.47
  11  -4 -10    0.52    2.00
 -11   4  11    0.13    2.47
  11  -4 -11   -0.35    2.69
 -11   4  12   33.90    3.30
  11  -4 -12   40.68    3.95
 -11   4  13    2.47    2.39
  11  -4 -13    4.43    2.39
 -11   4  14   12.15    2.87
  11  -4 -14   15.67    3.00
 -11   4  15   14.02    3.04
  11  -4 -15   19.27    3.30
 -11   4  16   15.67    3.56
  11  -4 -16   22.62    4.25
 -11   4  17    4.21    4.47
  11  -4 -17    2.73    4.47
 -12   4   2    8.03    0.65
  12  -4  -2    8.68    0.65
 -12   4   3    2.87    0.74
  12  -4  -3    2.47    0.69
 -12   4   4    3.17    0.96
  12  -4  -4    4.21    0.96
 -12   4   5   72.76    3.26
  12  -4  -5   78.49    3.65
 -12   4   6    5.25    1.17
  12  -4  -6    6.25    1.13
 -12   4   7    2.04    1.78
  12  -4  -7    2.87    1.48
 -12   4   8   19.66    2.13
  12  -4  -8   18.62    2.04
 -12   4   9   25.18    2.34
  12  -4  -9   23.79    2.34
 -12   4  10    3.99    2.17
  12  -4 -10    5.30    2.04
 -12   4  11   76.97    4.43
  12  -4 -11   84.39    4.38
 -12   4  12   31.82    3.00
  12  -4 -12   40.15    3.73
 -12   4  13   36.86    3.56
  12  -4 -13   43.63    4.25
 -12   4  14   20.32    3.26
  12  -4 -14   19.36    3.34
 -12   4  15   21.40    3.56
  12  -4 -15   22.83    3.52
 -12   4  16    1.26    3.30
  12  -4 -16    0.43    3.78
 -13   4   3   45.62    2.52
  13  -4  -3   44.06    2.26
 -13   4   4    2.08    0.82
  13  -4  -4    2.65    0.96
 -13   4   5    1.87    1.26
  13  -4  -5    1.87    0.96
 -13   4   6   31.52    2.43
  13  -4  -6   33.38    2.17
 -13   4   7    0.78    1.13
  13  -4  -7   -0.09    1.26
 -13   4   8    2.17    1.69
  13  -4  -8    1.56    1.39
 -13   4   9    0.30    1.65
  13  -4  -9   -0.52    1.82
 -13   4  10    0.22    2.04
  13  -4 -10    1.43    1.82
 -13   4  11    8.29    2.08
  13  -4 -11    8.12    2.43
 -13   4  12   49.53    3.56
  13  -4 -12   54.61    3.73
 -13   4  13    5.77    3.21
  13  -4 -13    5.73    3.30
 -13   4  14    3.43    2.69
  13  -4 -14    9.12    4.21
 -13   4  15    2.04    3.34
  13  -4 -15   -1.04    3.56
 -13   4  16   18.97    3.47
  13  -4 -16   18.84    3.26
 -14   4   4   11.11    1.04
  14  -4  -4    9.46    1.13
 -14   4   5    2.52    1.26
  14  -4  -5    2.87    1.04
 -14   4   6    0.26    1.17
  14  -4  -6    0.17    1.04
 -14   4   7    0.09    1.78
  14  -4  -7    0.35    1.26
 -14   4   8    0.04    1.48
  14  -4  -8   -0.17    2.13
 -14   4   9   31.95    2.65
  14  -4  -9   36.20    3.21
 -14   4  10    1.39    2.60
  14  -4 -10    0.48    1.78
 -14   4  11    1.43    2.39
  14  -4 -11    0.69    2.04
 -14   4  12    4.21    3.30
  14  -4 -12    2.95    2.69
 -14   4  13    5.04    2.78
  14  -4 -13    2.30    2.17
 -14   4  14   14.63    2.95
  14  -4 -14   11.24    3.08
 -14   4  15   13.72    2.82
  14  -4 -15   15.41    3.26
 -15   4   4   17.84    1.09
  15  -4  -4   15.02    0.91
 -15   4   5    0.17    0.74
  15  -4  -5    0.17    0.91
 -15   4   6    1.48    1.26
  15  -4  -6    1.48    1.00
 -15   4   7    0.56    1.35
  15  -4  -7    1.13    1.35
 -15   4   8   27.96    2.65
  15  -4  -8   25.26    2.56
 -15   4   9   21.53    2.95
  15  -4  -9   20.32    2.04
 -15   4  10   32.04    3.30
  15  -4 -10   31.73    3.08
 -15   4  11   -0.17    2.13
  15  -4 -11    0.22    2.43
 -15   4  12    1.04    4.12
  15  -4 -12    1.04    3.08
 -15   4  13    1.65    3.86
  15  -4 -13    1.30    3.34
 -17  -5   5   -0.17    2.73
  17   5  -4    0.56    2.78
 -17  -5   4    0.74    2.00
  17   5  -3    1.30    2.65
 -17  -5   3    7.90    3.00
  17   5  -2    1.74    2.95
 -17  -5   2    0.48    2.87
  17   5  -1   -1.65    3.91
 -17  -5   1   -0.56    3.73
  17   5   0   -0.13    4.82
 -17  -5   0    1.09    3.21
  17   5   1    3.60    3.00
 -17  -5  -1    2.08    2.39
  17   5   2    0.96    1.91
 -17  -5  -2   -1.30    2.43
  16   5  -7    9.03    3.82
 -16  -5   7    8.20    3.26
  16   5  -6    1.48    2.87
 -16  -5   6    3.00    3.08
  16   5  -5    0.26    2.87
 -16  -5   5   -0.26    2.73
  16   5  -4    7.12    3.56
 -16  -5   4    9.46    3.04
  16   5  -3   15.89    4.08
 -16  -5   3   19.97    3.73
  16   5  -2   18.36    2.87
 -16  -5   2   22.44    3.39
  16   5  -1    0.22    2.52
 -16  -5   1    0.65    2.43
  16   5   0   85.91    5.99
 -16  -5   0   77.75    5.51
  16   5   1    1.26    2.78
 -16  -5  -1    1.26    3.30
  16   5   2    4.34    2.69
 -16  -5  -2    3.52    3.21
  16   5   3    1.30    2.43
 -16  -5  -3    3.04    2.26
  16   5   4    1.13    2.87
 -16  -5  -4    1.74    2.39
  16   5   5    3.04    2.69
 -16  -5  -5    4.21    2.95
  16   5   6    6.86    2.65
 -16  -5  -6    9.64    2.43
  15   5  -9   -0.30    4.21
 -15  -5   9   -0.96    3.47
  15   5  -8    0.39    4.69
 -15  -5   8    3.52    4.78
  15   5  -7   10.68    3.21
 -15  -5   7    7.90    3.08
  15   5  -6   20.92    3.34
 -15  -5   6   15.37    3.04
  15   5  -5   17.23    3.47
 -15  -5   5   14.89    2.73
  15   5  -4   -0.96    2.30
 -15  -5   4    1.22    2.21
  15   5  -3   11.94    4.04
 -15  -5   3   20.88    3.47
  15   5  -2   36.90    3.69
 -15  -5   2   40.63    4.08
  15   5  -1   28.22    3.52
 -15  -5   1   25.18    3.30
  15   5   0    4.47    2.69
 -15  -5   0    5.60    2.82
  15   5   1   12.98    2.65
 -15  -5  -1   14.76    2.65
  15   5   2    8.20    2.95
 -15  -5  -2    8.38    2.52
  15   5   3   97.59    5.60
 -15  -5  -3   97.89    5.17
  15   5   4    4.73    2.30
 -15  -5  -4    6.12    2.78
  15   5   5   -0.52    2.43
 -15  -5  -5   -0.74    2.34
  15   5   6    6.16    2.87
 -15  -5  -6    4.04    2.78
  15   5   7    8.29    3.04
 -15  -5  -7    8.55    3.17
  15   5   8    0.74    2.30
 -15  -5  -8    1.91    2.43
  15   5   9   21.27    2.78
 -15  -5  -9   29.82    3.43
 -15  -5 -10   -0.09    3.56
  14   5 -11    0.22    3.99
 -14  -5  11    3.17    3.99
  14   5 -10   25.00    4.43
 -14  -5  10   21.71    4.21
  14   5  -9   34.38    4.56
 -14  -5   9   32.95    3.82
  14   5  -8  127.76    7.86
 -14  -5   8  145.60    8.47
  14   5  -7    6.47    3.43
 -14  -5   7    8.03    2.91
  14   5  -6  167.65    8.51
 -14  -5   6  166.13    8.20
  14   5  -5   83.52    4.25
 -14  -5   5   81.18    4.95
  14   5  -4   14.06    2.95
 -14  -5   4   16.63    2.73
  14   5  -3   -0.09    2.56
 -14  -5   3    2.21    2.43
  14   5  -2    1.91    2.52
 -14  -5   2    4.04    2.30
  14   5  -1    3.73    2.56
 -14  -5   1    2.08    3.00
  14   5   0   32.60    3.52
 -14  -5   0   28.61    3.56
  14   5   1   11.07    2.30
 -14  -5  -1   13.02    2.56
  14   5   2   77.57    4.47
 -14  -5  -2   67.24    4.21
  14   5   3   53.48    3.86
 -14  -5  -3   47.88    4.21
  14   5   4   93.81    5.17
 -14  -5  -4  100.28    5.51
  14   5   5    0.69    2.95
 -14  -5  -5    5.64    2.39
  14   5   6   23.01    2.73
 -14  -5  -6   22.62    3.26
  14   5   7    0.52    2.26
 -14  -5  -7   -0.13    2.08
  14   5   8   -1.09    2.73
 -14  -5  -8    1.00    2.73
  14   5   9    0.56    2.69
 -14  -5  -9    0.00    2.65
  14   5  10    0.69    2.56
 -14  -5 -10    0.56    2.47
  14   5  11    1.91    3.78
 -14  -5 -11    1.52    3.08
  14   5  12    9.68    2.21
 -14  -5 -12    6.34    2.52
  13   5 -13    3.73    5.21
  13   5 -12   20.19    4.04
 -13  -5  12   21.18    4.51
  13   5 -11   -1.13    3.82
 -13  -5  11   -0.22    3.13
  13   5 -10    1.22    2.87
 -13  -5  10    3.26    2.95
  13   5  -9  117.99    6.55
 -13  -5   9  112.22    6.47
  13   5  -8   50.79    4.12
 -13  -5   8   46.15    4.12
  13   5  -7    1.48    3.17
 -13  -5   7   -1.78    2.73
  13   5  -6   -0.48    2.26
 -13  -5   6   -0.78    2.30
  13   5  -5   29.69    3.04
 -13  -5   5   37.85    4.08
  13   5  -4   32.25    3.43
 -13  -5   4   29.91    3.39
  13   5  -3   40.76    3.52
 -13  -5   3   39.68    3.95
  13   5  -2   14.46    3.17
 -13  -5   2   11.20    3.13
  13   5  -1    4.60    2.43
 -13  -5   1    4.17    2.39
  13   5   0   33.60    3.08
 -13  -5   0   32.99    3.08
  13   5   1  144.77    6.12
 -13  -5  -1  146.12    7.60
  13   5   2   15.41    2.65
 -13  -5  -2   15.67    3.30
  13   5   3  319.85   12.42
 -13  -5  -3  284.82   10.29
  13   5   4   -0.52    2.21
 -13  -5  -4    0.26    1.95
  13   5   5   46.06    3.39
 -13  -5  -5   41.24    3.21
  13   5   6    7.12    2.43
 -13  -5  -6    9.51    2.26
  13   5   7  180.33    8.25
 -13  -5  -7  170.04    7.47
  13   5   8    1.65    2.56
 -13  -5  -8    2.43    2.34
  13   5   9   -0.22    2.47
 -13  -5  -9    1.43    2.08
  13   5  10    4.38    2.39
 -13  -5 -10    3.82    2.60
  13   5  11   14.20    2.95
 -13  -5 -11   19.88    3.65
  13   5  12   -1.22    2.73
 -13  -5 -12    1.48    2.69
  13   5  13    0.22    2.78
 -13  -5 -13    2.78    3.73
  13   5  14    0.82    2.60
 -13  -5 -14    0.43    3.08
  12   5 -14   16.24    4.17
 -12  -5  14   23.62    4.17
  12   5 -13   -0.65    3.52
 -12  -5  13    0.82    3.39
  12   5 -12    8.73    3.82
 -12  -5  12    8.16    3.82
  12   5 -11   14.59    3.52
 -12  -5  11   15.45    3.34
  12   5 -10   37.64    4.99
 -12  -5  10   34.99    4.21
  12   5  -9    0.61    3.04
 -12  -5   9    0.00    2.69
  12   5  -8   64.12    4.73
 -12  -5   8   58.13    4.73
  12   5  -7   76.58    4.99
 -12  -5   7   80.05    5.30
  12   5  -6    8.90    2.39
 -12  -5   6    5.95    3.26
  12   5  -5    2.87    2.30
 -12  -5   5    3.17    2.34
  12   5  -4    1.22    2.34
 -12  -5   4    2.43    2.73
  12   5  -3   40.72    3.56
 -12  -5   3   36.73    3.56
  12   5  -2  111.48    5.60
 -12  -5   2  105.49    6.29
  12   5  -1   47.36    3.95
 -12  -5   1   50.70    3.47
  12   5   0   44.80    3.52
 -12  -5   0   45.36    3.30
  12   5   1   48.01    3.56
 -12  -5  -1   44.63    3.04
  12   5   2   17.02    2.56
 -12  -5  -2   18.06    2.56
  12   5   3   13.11    3.08
 -12  -5  -3    9.72    2.34
  12   5   4   -0.69    2.26
 -12  -5  -4    1.22    1.69
  12   5   5   17.80    3.08
 -12  -5  -5   18.67    2.56
  12   5   6   46.80    3.73
 -12  -5  -6   49.57    3.65
  12   5   7    2.82    1.91
 -12  -5  -7    1.17    2.00
  12   5   8   56.56    3.82
 -12  -5  -8   60.64    4.69
  12   5   9    0.69    2.08
 -12  -5  -9    2.56    2.21
  12   5  10   40.68    4.30
 -12  -5 -10   41.80    3.82
  12   5  11    0.82    2.43
 -12  -5 -11    1.00    2.69
  12   5  12   25.18    3.69
 -12  -5 -12   24.48    2.91
  12   5  13    2.69    2.82
 -12  -5 -13    2.52    2.69
  12   5  14    2.00    3.95
 -12  -5 -14    2.08    3.26
  12   5  15    3.69    3.43
 -12  -5 -15    2.13    4.08
  12   5  16   -0.52    2.17
  11   5 -15  109.61    7.94
 -11  -5  15  117.47    8.81
  11   5 -14    4.34    3.56
 -11  -5  14    2.04    3.78
  11   5 -13    1.74    2.91
 -11  -5  13    2.21    3.56
  11   5 -12    0.91    2.95
 -11  -5  12    1.78    2.82
  11   5 -11   21.62    3.08
 -11  -5  11   21.27    3.56
  11   5 -10   -0.56    2.17
 -11  -5  10    3.17    2.78
  11   5  -9  211.50    8.68
 -11  -5   9  204.46    8.77
  11   5  -8   -0.43    2.26
 -11  -5   8    0.26    2.00
  11   5  -7   40.55    2.95
 -11  -5   7   38.77    3.30
  11   5  -6    4.60    1.78
 -11  -5   6    5.30    2.26
  11   5  -5  256.90    9.07
 -11  -5   5  259.72    9.07
  11   5  -4  149.94    6.47
 -11  -5   4  151.94    6.60
  11   5  -3    8.25    1.74
 -11  -5   3    5.08    1.87
  11   5  -2    3.26    1.69
 -11  -5   2    6.25    2.13
  11   5  -1   98.37    4.86
 -11  -5   1  102.45    5.25
  11   5   0    4.17    1.95
 -11  -5   0    3.08    1.74
  11   5   1   34.42    2.65
 -11  -5  -1   33.56    2.69
  11   5   2   42.19    3.21
 -11  -5  -2   39.11    3.21
  11   5   3   13.54    2.13
 -11  -5  -3   11.59    2.08
  11   5   4   34.29    3.00
 -11  -5  -4   33.12    2.82
  11   5   5   71.93    4.34
 -11  -5  -5   76.49    3.95
  11   5   6   21.53    2.65
 -11  -5  -6   19.62    2.56
  11   5   7   11.46    2.08
 -11  -5  -7   13.02    2.13
  11   5   8    8.99    2.69
 -11  -5  -8    5.90    2.08
  11   5   9    3.43    2.13
 -11  -5  -9    1.13    2.91
  11   5  10    9.68    2.34
 -11  -5 -10   12.81    2.56
  11   5  11   35.77    4.30
 -11  -5 -11   34.77    3.21
  11   5  12    8.77    2.69
 -11  -5 -12   10.07    2.82
  11   5  13   33.08    3.99
 -11  -5 -13   33.60    3.52
  11   5  14    0.96    2.78
 -11  -5 -14    1.09    2.82
  11   5  15  158.62    9.07
 -11  -5 -15  168.82    9.12
  11   5  16    2.87    3.56
 -11  -5 -16    2.82    3.30
  10   5 -16   51.05    4.86
 -10  -5  16   37.77    5.12
  10   5 -15   12.33    3.73
 -10  -5  15   13.93    3.82
  10   5 -14   34.55    3.86
 -10  -5  14   29.65    3.78
  10   5 -13    3.17    3.99
 -10  -5  13    3.26    3.95
  10   5 -12   85.65    5.99
 -10  -5  12   82.74    5.90
  10   5 -11   15.32    3.21
 -10  -5  11   17.80    3.47
  10   5 -10  244.27    9.55
 -10  -5  10  246.27    9.46
  10   5  -9   19.62    3.52
 -10  -5   9   18.02    3.69
  10   5  -8   53.92    3.95
 -10  -5   8   56.65    4.25
  10   5  -7   84.87    4.17
 -10  -5   7   86.30    4.82
  10   5  -6   -0.39    1.82
 -10  -5   6    1.22    1.82
  10   5  -5    0.48    1.56
 -10  -5   5    0.74    1.78
  10   5  -4  108.87    4.78
 -10  -5   4  110.00    5.60
  10   5  -3   38.29    3.00
 -10  -5   3   37.59    2.82
  10   5  -2   68.37    3.78
 -10  -5   2   66.59    4.12
  10   5  -1    3.30    1.91
 -10  -5   1    3.78    1.78
  10   5   0   25.57    2.26
 -10  -5   0   31.86    2.30
  10   5   1   46.67    2.95
 -10  -5  -1   47.36    2.95
  10   5   2  249.04    8.55
 -10  -5  -2  245.27    8.77
  10   5   3   70.41    3.47
 -10  -5  -3   61.21    3.34
  10   5   4   28.56    2.30
 -10  -5  -4   30.52    2.56
  10   5   5    1.22    1.74
 -10  -5  -5   -0.65    2.39
  10   5   6   34.73    2.69
 -10  -5  -6   37.77    2.87
  10   5   7    3.95    1.74
 -10  -5  -7    2.91    2.13
  10   5   8   17.49    2.30
 -10  -5  -8   17.58    2.39
  10   5   9    7.77    2.47
 -10  -5  -9    6.29    2.43
  10   5  10   17.45    3.04
 -10  -5 -10   19.14    2.78
  10   5  11    2.00    2.26
 -10  -5 -11    2.60    2.08
  10   5  12   26.74    3.34
 -10  -5 -12   28.26    3.04
  10   5  13   19.14    3.04
 -10  -5 -13   19.06    3.60
  10   5  14   82.65    5.60
 -10  -5 -14   88.73    5.43
  10   5  15    3.52    2.56
 -10  -5 -15    0.96    2.87
  10   5  16   12.11    3.08
 -10  -5 -16   10.68    3.47
  10   5  17    0.13    3.60
 -10  -5 -17    0.61    3.47
   9   5 -17    9.25    3.52
  -9  -5  17    8.20    3.60
   9   5 -16    0.74    3.34
  -9  -5  16   -0.61    3.43
   9   5 -15   75.32    5.34
  -9  -5  15   78.66    5.25
   9   5 -14   50.23    4.34
  -9  -5  14   51.57    4.78
   9   5 -13   52.35    3.99
  -9  -5  13   46.54    4.17
   9   5 -12   27.87    3.13
  -9  -5  12   21.10    3.17
   9   5 -11    4.73    2.39
  -9  -5  11    3.86    2.39
   9   5 -10   72.71    4.69
  -9  -5  10   68.59    4.30
   9   5  -9  133.88    5.90
  -9  -5   9  136.35    6.21
   9   5  -8   11.03    2.00
  -9  -5   8   16.76    2.73
   9   5  -7  932.15   26.09
  -9  -5   7  954.68   29.91
   9   5  -6  142.52    6.47
  -9  -5   6  141.13    6.21
   9   5  -5   20.92    2.43
  -9  -5   5   20.97    2.34
   9   5  -4    1.43    1.91
  -9  -5   4    2.13    1.78
   9   5  -3    6.55    1.65
  -9  -5   3    8.73    2.04
   9   5  -2   22.27    2.26
  -9  -5   2   21.10    1.91
   9   5  -1  114.65    5.21
  -9  -5   1  127.63    5.08
   9   5   0   58.60    3.17
  -9  -5   0   65.03    3.39
   9   5   1  470.00   14.50
  -9  -5  -1  506.86   15.19
   9   5   2   30.08    2.43
  -9  -5  -2   31.17    2.52
   9   5   3    9.77    2.08
  -9  -5  -3    9.90    1.91
   9   5   4   32.99    2.43
  -9  -5  -4   29.69    2.39
   9   5   5   14.93    2.34
  -9  -5  -5   11.68    2.08
   9   5   6    6.21    1.78
  -9  -5  -6    8.42    1.78
   9   5   7    2.95    1.91
  -9  -5  -7    2.69    1.95
   9   5   8   21.71    2.78
  -9  -5  -8   21.49    2.30
   9   5   9   74.23    4.08
  -9  -5  -9   69.93    4.17
   9   5  10    4.47    2.00
  -9  -5 -10    6.60    2.17
   9   5  11   57.26    3.91
  -9  -5 -11   50.18    3.78
   9   5  12    9.25    2.34
  -9  -5 -12   11.07    2.52
   9   5  13   20.92    2.91
  -9  -5 -13   18.28    3.04
   9   5  14   -0.30    2.39
  -9  -5 -14    2.43    2.56
   9   5  15   28.52    3.82
  -9  -5 -15   27.39    4.30
   9   5  16    1.48    2.73
  -9  -5 -16   -0.17    2.91
   9   5  17   39.03    4.30
  -9  -5 -17   40.46    4.43
   9   5  18    4.82    3.52
  -9  -5 -18    5.34    3.60
   8   5 -18    1.04    3.52
  -8  -5  18   -2.82    3.56
   8   5 -17   29.56    6.90
  -8  -5  17   26.09    7.03
   8   5 -16   59.30    5.04
  -8  -5  16   62.81    5.30
   8   5 -15   61.21    5.38
  -8  -5  15   57.39    7.99
   8   5 -14   87.60    5.51
   8   5 -13   36.99    3.47
  -8  -5  13   34.03    3.52
   8   5 -12    1.61    2.30
  -8  -5  12   -0.26    2.43
   8   5 -11   34.68    3.17
  -8  -5  11   34.34    3.04
   8   5 -10  266.84   10.64
  -8  -5  10  260.72   11.03
   8   5  -9  212.36    8.03
  -8  -5   9  206.81    8.55
   8   5  -8  608.27   16.45
  -8  -5   8  586.82   18.45
   8   5  -7   54.87    3.69
  -8  -5   7   53.22    3.52
   8   5  -6  127.11    4.86
  -8  -5   6  129.75    5.99
   8   5  -5   14.28    1.78
  -8  -5   5   13.50    1.87
   8   5  -4  736.76   21.92
  -8  -5   4  719.79   20.71
   8   5  -3    7.47    1.43
  -8  -5   3    7.60    1.43
   8   5  -2   96.67    4.08
  -8  -5   2   97.02    4.25
   8   5  -1  136.83    5.47
  -8  -5   1  138.09    5.51
   8   5   0  113.21    5.43
  -8  -5   0  106.79    4.73
   8   5   1    1.35    1.26
  -8  -5  -1    1.30    1.17
   8   5   2  677.94   20.01
  -8  -5  -2  636.26   20.06
   8   5   3   11.68    1.65
  -8  -5  -3   10.68    1.52
   8   5   4   67.03    3.47
  -8  -5  -4   74.67    3.95
   8   5   5    0.00    1.65
  -8  -5  -5    2.30    1.52
   8   5   6  248.52    9.03
  -8  -5  -6  235.54    8.99
   8   5   7   27.61    2.65
  -8  -5  -7   25.44    2.56
   8   5   8   88.38    3.95
  -8  -5  -8   87.65    4.12
   8   5   9   25.83    2.69
  -8  -5  -9   27.13    2.69
   8   5  10   20.88    2.78
  -8  -5 -10   19.75    2.43
   8   5  11    5.86    1.87
  -8  -5 -11    7.81    2.21
   8   5  12   -1.65    2.08
  -8  -5 -12   -0.78    2.08
   8   5  13    0.78    2.60
  -8  -5 -13    1.82    2.69
   8   5  14   -0.26    2.82
  -8  -5 -14    1.65    2.87
   8   5  15   14.24    2.78
  -8  -5 -15   19.27    3.30
   8   5  16    8.68    2.82
  -8  -5 -16    8.29    3.08
   8   5  17    5.56    3.21
  -8  -5 -17    5.38    3.30
   8   5  18   18.93    3.17
  -8  -5 -18   20.92    4.04
   7   5 -18   -1.95    3.99
  -7  -5  18    1.17    4.21
   7   5 -17   14.28    4.12
  -7  -5  17   13.50    4.08
   7   5 -16   34.42    3.47
  -7  -5  16   34.90    3.95
   7   5 -15   95.89    4.95
  -7  -5  15   97.20    6.12
   7   5 -14   10.42    3.60
  -7  -5  14   11.59    2.82
   7   5 -13   41.50    5.04
  -7  -5  13   40.33    3.69
   7   5 -12   33.95    2.87
  -7  -5  12   31.43    4.86
   7   5 -11   71.41    4.25
  -7  -5  11   81.44    6.29
   7   5 -10   37.12    2.60
  -7  -5  10   37.46    2.87
   7   5  -9   11.42    2.30
  -7  -5   9   10.16    2.43
   7   5  -8   75.88    4.17
  -7  -5   8   75.40    4.43
   7   5  -7   77.66    3.99
  -7  -5   7   80.57    4.12
   7   5  -6   44.58    2.69
  -7  -5   6   46.84    2.95
   7   5  -5 1448.91   42.98
  -7  -5   5 1413.35   41.20
   7   5  -4   15.24    1.65
  -7  -5   4   13.80    1.69
   7   5  -3  108.57    4.38
  -7  -5   3  109.57    4.17
   7   5  -2   11.16    1.48
  -7  -5   2    9.25    1.48
   7   5  -1  643.77   18.88
  -7  -5   1  614.52   18.19
   7   5   0   83.96    4.04
  -7  -5   0   91.25    3.52
   7   5   1  469.66   13.80
  -7  -5  -1  481.55   14.20
   7   5   2   11.68    1.69
  -7  -5  -2   11.89    1.82
   7   5   3   50.40    2.65
  -7  -5  -3   52.44    2.73
   7   5   4    5.25    1.43
  -7  -5  -4    7.81    1.61
   7   5   5  455.42   14.15
  -7  -5  -5  486.33   14.50
   7   5   6   46.88    3.00
  -7  -5  -6   48.75    3.00
   7   5   7  140.17    5.86
  -7  -5  -7  139.65    5.34
   7   5   8    1.26    1.69
  -7  -5  -8    2.56    1.74
   7   5   9  226.25    8.47
  -7  -5  -9  221.31   10.24
   7   5  10   -0.82    1.61
  -7  -5 -10    0.56    1.69
   7   5  11    5.56    2.08
  -7  -5 -11    9.59    2.08
   7   5  12   30.69    3.17
  -7  -5 -12   33.73    3.26
   7   5  13   32.21    3.82
  -7  -5 -13   34.82    3.34
   7   5  14   15.24    2.65
  -7  -5 -14   18.45    2.87
   7   5  15   44.76    3.91
  -7  -5 -15   43.19    3.73
   7   5  16    0.91    2.95
  -7  -5 -16    0.17    3.13
   7   5  17    6.34    3.52
  -7  -5 -17    5.77    3.69
   7   5  18   -1.26    3.30
  -7  -5 -18   -0.61    3.34
   7   5  19    7.38    3.65
  -7  -5 -19    4.69    3.47
   6   5 -19    2.21    3.39
  -6  -5  19    1.04    3.39
   6   5 -18    6.25    3.04
  -6  -5  18    2.08    3.21
   6   5 -17   10.85    3.13
  -6  -5  17   13.02    3.21
   6   5 -16  271.84   10.11
  -6  -5  16  253.95   10.59
   6   5 -15   29.91    3.56
  -6  -5  15   27.87    3.34
   6   5 -14   79.79    5.12
  -6  -5  14   78.31    4.95
   6   5 -13   37.68    3.30
  -6  -5  13   36.46    3.13
   6   5 -12    2.26    1.74
  -6  -5  12    2.69    1.91
   6   5 -11   72.45    4.38
  -6  -5  11   69.72    3.65
   6   5 -10    1.35    2.69
  -6  -5  10    0.52    1.78
   6   5  -9   93.94    6.82
  -6  -5   9  101.93    5.43
   6   5  -8   69.50    3.34
  -6  -5   8   67.07    5.90
   6   5  -7   10.16    1.78
  -6  -5   7    2.30    1.61
   6   5  -6  383.23   11.37
  -6  -5   6  377.37   11.72
   6   5  -5  342.20   10.07
  -6  -5   5  310.04    9.77
   6   5  -4 1395.29   35.03
  -6  -5   4 1332.13   35.16
   6   5  -3   34.47    2.13
  -6  -5   3   33.25    2.21
   6   5  -2  107.48    4.99
  -6  -5   2  119.07    5.47
   6   5  -1    3.04    1.26
  -6  -5   1    3.13    1.22
   6   5   0 1024.70   30.00
  -6  -5   0  977.64   30.17
   6   5   1   27.39    2.17
  -6  -5  -1   33.82    2.34
   6   5   2   40.24    3.08
  -6  -5  -2   43.28    3.26
   6   5   3   37.51    2.56
  -6  -5  -3   36.94    2.34
   6   5   4  346.02   10.42
  -6  -5  -4  328.96   10.16
   6   5   5   26.09    1.82
  -6  -5  -5   31.47    2.30
   6   5   6   45.02    2.39
  -6  -5  -6   45.28    2.47
   6   5   7   64.12    3.21
  -6  -5  -7   60.73    3.52
   6   5   8   75.19    3.65
  -6  -5  -8   80.61    3.86
   6   5   9   19.32    2.26
  -6  -5  -9   24.40    2.30
   6   5  10   91.86    4.56
  -6  -5 -10   89.47    5.04
   6   5  11   39.33    3.52
  -6  -5 -11   41.72    3.30
   6   5  12   72.06    4.56
  -6  -5 -12   66.29    4.47
   6   5  13   57.39    3.56
  -6  -5 -13   51.22    3.47
   6   5  14  366.21   12.37
  -6  -5 -14  367.08   13.85
   6   5  15   -0.52    2.95
  -6  -5 -15    0.48    3.13
   6   5  16    0.17    2.78
  -6  -5 -16    0.78    2.78
   6   5  17   27.00    3.26
  -6  -5 -17   36.03    4.04
   6   5  18    0.09    3.08
  -6  -5 -18    0.09    3.47
   6   5  19    4.69    3.34
  -6  -5 -19    8.60    3.78
   5   5 -19    3.82    3.47
  -5  -5  19    5.08    4.17
   5   5 -18   18.93    3.73
  -5  -5  18   19.06    4.25
   5   5 -17   81.52    5.47
  -5  -5  17   84.30    6.16
   5   5 -16   13.37    2.73
  -5  -5  16   13.85    3.43
   5   5 -15   19.80    3.34
  -5  -5  15   23.70    3.56
   5   5 -14    2.60    2.43
  -5  -5  14    0.78    2.17
   5   5 -13  115.99    5.69
  -5  -5  13  115.73    6.29
   5   5 -12    3.73    1.78
  -5  -5  12    2.21    1.78
   5   5 -11  174.73    7.90
  -5  -5  11  168.13    7.08
   5   5 -10   20.88    2.34
  -5  -5  10   20.66    2.04
   5   5  -9  151.72    5.86
  -5  -5   9  148.90    6.25
   5   5  -8  461.76   14.67
  -5  -5   8  444.70   13.76
  -5  -5   7 1054.26   30.21
   5   5  -6   34.42    3.39
  -5  -5   6   30.43    2.52
   5   5  -5  158.66    6.99
  -5  -5   5  149.68   10.94
   5   5  -4    3.08    1.09
  -5  -5   4    2.34    1.48
   5   5  -3   77.23    3.47
  -5  -5   3   65.20    2.87
   5   5  -2    3.47    1.13
  -5  -5   2    3.08    1.13
   5   5  -1  985.37   25.05
  -5  -5   1  946.21   24.96
   5   5   0   -0.30    0.96
  -5  -5   0    0.65    0.96
   5   5   1  346.11    9.98
  -5  -5  -1  345.68   10.42
   5   5   2   24.70    1.82
  -5  -5  -2   29.43    1.78
   5   5   3 1651.68   43.93
  -5  -5  -3 1616.30   42.54
   5   5   4  518.71   18.19
  -5  -5  -4  522.23   17.36
   5   5   5  367.64   11.89
  -5  -5  -5  373.72   13.20
   5   5   6  130.32    5.08
  -5  -5  -6  118.03    4.51
   5   5   7  331.61   10.20
  -5  -5  -7  323.23   10.72
   5   5   8    1.43    1.39
  -5  -5  -8    1.26    1.39
   5   5   9  203.25    7.42
  -5  -5  -9  191.74    7.55
   5   5  10  142.99    5.60
  -5  -5 -10  133.88    6.29
   5   5  11  193.22    7.73
  -5  -5 -11  189.01    7.42
   5   5  12  115.38    5.25
  -5  -5 -12  112.52    5.34
   5   5  13  529.13   18.41
  -5  -5 -13  539.11   16.84
   5   5  14   60.34    4.60
  -5  -5 -14   51.18    3.95
   5   5  15    0.91    2.43
  -5  -5 -15   -0.43    2.43
   5   5  16    6.51    3.26
  -5  -5 -16    6.21    2.56
   5   5  17    8.12    3.65
  -5  -5 -17    8.03    2.91
   5   5  18   41.93    4.56
  -5  -5 -18   40.89    4.30
   5   5  19   12.24    3.91
  -5  -5 -19   13.80    3.82
   4   5 -20    3.00    4.08
  -4  -5  20   -4.47    3.91
   4   5 -19    3.13    3.47
  -4  -5  19    1.69    3.65
   4   5 -18    2.39    2.69
  -4  -5  18    1.35    3.00
   4   5 -17    2.87    2.69
  -4  -5  17    4.64    2.82
   4   5 -16  198.52    8.38
  -4  -5  16  181.76    8.03
   4   5 -15   19.97    2.87
  -4  -5  15   16.45    2.65
   4   5 -14    3.39    2.47
  -4  -5  14    4.21    2.17
   4   5 -13    9.81    1.95
  -4  -5  13    7.42    2.04
   4   5 -12   33.34    3.13
  -4  -5  12   32.17    2.78
   4   5 -11  236.54    9.03
  -4  -5  11  241.14    9.20
   4   5 -10  101.75    4.25
  -4  -5  10  103.97    4.60
   4   5  -9  348.41   11.03
  -4  -5   9  350.84   12.42
   4   5  -8  447.82   15.41
  -4  -5   8  457.46   15.24
   4   5  -7  246.18    7.99
  -4  -5   7  249.57    8.68
   4   5  -6   60.95    3.82
  -4  -5   6   63.77    3.30
   4   5  -5   30.52    1.74
  -4  -5   5   35.77    2.08
   4   5  -4  328.40   10.03
  -4  -5   4  372.76   10.64
   4   5  -3   45.28    3.04
  -4  -5   3   36.46    2.04
   4   5  -2  328.01   14.02
  -4  -5   2  321.45    9.98
   4   5  -1  424.68   12.24
  -4  -5   1  410.53   17.75
   4   5   0 2007.38   50.92
   4   5   1  114.56    4.34
  -4  -5  -1  121.07    4.51
   4   5   2  254.95    8.03
  -4  -5  -2  242.97    7.86
   4   5   3    0.39    1.04
  -4  -5  -3    1.52    1.00
   4   5   4  813.99   21.27
  -4  -5  -4  796.62   20.66
   4   5   5  107.35    4.21
  -4  -5  -5  105.66    4.91
   4   5   6    2.87    1.22
  -4  -5  -6    1.22    1.35
   4   5   7    0.22    1.17
  -4  -5  -7    1.22    1.30
   4   5   8 1109.74   30.73
  -4  -5  -8 1125.46   30.95
   4   5   9  289.46   10.11
  -4  -5  -9  292.19   10.16
   4   5  10  100.32    4.12
  -4  -5 -10  100.23    4.64
   4   5  11   23.35    2.43
  -4  -5 -11   25.31    2.56
   4   5  12    0.69    2.00
  -4  -5 -12    1.56    1.95
   4   5  13    9.51    2.56
  -4  -5 -13    7.08    2.87
   4   5  14   -1.69    2.04
  -4  -5 -14   -0.13    2.08
   4   5  15   44.93    3.99
  -4  -5 -15   41.33    3.47
   4   5  16  185.88    7.94
  -4  -5 -16  170.43    8.42
   4   5  17   12.07    3.17
  -4  -5 -17    6.25    2.82
   4   5  18   10.07    3.21
  -4  -5 -18    7.34    4.04
   4   5  19   25.92    4.60
  -4  -5 -19   33.08    4.56
   4   5  20    9.98    4.69
  -4  -5 -20    1.13    3.43
   3   5 -20   -1.43    3.08
  -3  -5  20   -0.39    3.34
   3   5 -19   22.62    3.69
  -3  -5  19   17.54    3.78
   3   5 -18   13.80    2.95
  -3  -5  18   13.98    3.30
   3   5 -17  562.38   17.71
  -3  -5  17  562.55   21.53
   3   5 -16   11.37    2.60
  -3  -5  16   14.63    2.60
   3   5 -15  420.95   14.24
  -3  -5  15  418.17   14.89
   3   5 -14    1.52    1.82
  -3  -5  14    2.34    1.95
   3   5 -13   -0.17    1.82
  -3  -5  13    1.26    2.13
   3   5 -12  136.92    6.21
  -3  -5  12  131.92    6.42
   3   5 -11  140.13    5.69
  -3  -5  11  142.95    6.08
   3   5 -10  256.55    8.55
  -3  -5  10  263.37    8.90
   3   5  -9  679.54   20.62
  -3  -5   9  683.54   19.75
   3   5  -8  258.29    8.51
  -3  -5   8  248.22    9.46
   3   5  -7   66.90    3.26
  -3  -5   7   71.84    4.21
   3   5  -6   11.85    1.52
  -3  -5   6   13.15    1.56
   3   5  -5  365.65   10.59
  -3  -5   5  354.58   10.81
   3   5  -4  363.00    9.98
  -3  -5   4  361.74   10.98
   3   5  -3  344.50    9.81
  -3  -5   3  329.53   10.07
   3   5  -2  504.08   14.24
  -3  -5   2  475.73   13.76
   3   5  -1  173.77    5.99
  -3  -5   1  166.65    5.60
  -3  -5   0   18.71    1.65
   3   5   1  446.69   17.54
  -3  -5  -1  438.01   12.85
   3   5   2   76.32    4.73
  -3  -5  -2   74.93    3.95
   3   5   3  386.70   11.89
  -3  -5  -3  388.78   15.58
   3   5   4   34.12    2.13
  -3  -5  -4   26.87    2.21
   3   5   5  373.29   11.03
  -3  -5  -5  401.68   12.07
   3   5   6   50.53    2.43
  -3  -5  -6   49.36    3.17
   3   5   7 3210.11   77.79
  -3  -5  -7 3105.44   83.78
   3   5   8   12.33    1.56
  -3  -5  -8   13.50    1.78
   3   5   9    0.26    1.52
  -3  -5  -9    0.56    1.26
   3   5  10  206.11    7.47
  -3  -5 -10  199.12    7.60
   3   5  11  117.16    5.08
  -3  -5 -11  124.54    5.34
   3   5  12   37.07    2.78
  -3  -5 -12   37.68    2.91
   3   5  13   30.69    3.17
  -3  -5 -13   31.39    2.78
   3   5  14    4.21    2.43
  -3  -5 -14    6.12    2.34
   3   5  15    1.78    2.30
  -3  -5 -15    2.39    2.04
   3   5  16   63.64    4.43
  -3  -5 -16   65.81    4.78
   3   5  17  177.11    8.16
  -3  -5 -17  182.50    9.03
   3   5  18    8.99    3.30
  -3  -5 -18    9.90    2.95
   3   5  19   27.35    4.56
  -3  -5 -19   32.04    4.34
   3   5  20    6.69    4.04
  -3  -5 -20    4.69    4.04
   2   5 -21    0.26    3.13
  -2  -5  21    1.61    3.21
   2   5 -20   19.49    4.78
  -2  -5  20   19.88    4.34
   2   5 -19   16.45    4.30
  -2  -5  19   18.49    3.73
   2   5 -18    0.52    3.08
  -2  -5  18    0.17    2.91
   2   5 -17   20.14    3.08
  -2  -5  17   22.05    3.47
   2   5 -16   -0.30    2.39
  -2  -5  16    1.95    2.60
   2   5 -15   72.54    4.21
  -2  -5  15   75.06    4.30
   2   5 -14  113.60    5.51
  -2  -5  14  105.23    4.60
   2   5 -13   18.71    2.39
  -2  -5  13   21.18    2.43
   2   5 -12    4.12    1.87
  -2  -5  12    7.12    2.34
   2   5 -11  123.55    4.82
  -2  -5  11  133.05    5.56
   2   5 -10    1.91    1.48
  -2  -5  10    3.17    1.56
   2   5  -9   -0.43    1.22
  -2  -5   9   -0.13    1.17
   2   5  -8   32.04    2.34
  -2  -5   8   28.91    2.34
   2   5  -7  530.47   15.50
  -2  -5   7  531.82   15.41
   2   5  -6 4047.14   97.07
  -2  -5   6 3882.27   90.64
   2   5  -5   63.77    2.91
  -2  -5   5   60.30    2.39
   2   5  -4   89.82    3.30
  -2  -5   4   87.38    3.30
   2   5  -3 1031.47   28.04
  -2  -5   3 1067.55   27.96
   2   5  -2   58.82    2.78
  -2  -5   2   57.61    2.47
   2   5  -1  152.89    5.21
  -2  -5   1  150.50    5.34
   2   5   0 1187.75   31.17
  -2  -5   0 1117.69   28.13
   2   5   1  526.52   14.63
  -2  -5  -1  494.40   14.89
   2   5   2  235.46    7.25
  -2  -5  -2  235.80    7.68
   2   5   3    0.22    0.78
  -2  -5  -3    0.56    0.82
   2   5   4 2083.13   72.63
  -2  -5  -4 2027.04   51.79
   2   5   5   10.16    1.78
  -2  -5  -5    9.25    1.22
   2   5   6    6.29    1.30
  -2  -5  -6    6.47    2.34
   2   5   7  242.45    9.98
   2   5   8  775.22   23.53
  -2  -5  -8  748.57   22.14
   2   5   9    0.22    1.61
  -2  -5  -9    0.48    1.43
   2   5  10  232.46    7.90
  -2  -5 -10  256.16    8.25
   2   5  11    4.12    2.00
  -2  -5 -11    1.82    1.82
   2   5  12  213.36    8.68
  -2  -5 -12  211.97    8.77
   2   5  13   80.61    4.08
  -2  -5 -13   77.53    4.47
   2   5  14  198.25    8.33
  -2  -5 -14  204.16    9.59
   2   5  15   16.32    2.56
  -2  -5 -15   14.06    2.56
   2   5  16   63.73    4.25
  -2  -5 -16   66.29    4.17
   2   5  17    1.56    3.13
  -2  -5 -17   -1.30    3.13
   2   5  18  279.13   11.68
  -2  -5 -18  268.58   10.64
   2   5  19    3.21    3.43
  -2  -5 -19    3.95    3.47
   2   5  20   13.72    3.99
  -2  -5 -20   15.24    3.95
   1   5 -21   15.32    3.91
  -1  -5  21   16.19    4.12
   1   5 -20   13.46    3.13
  -1  -5  20   11.63    3.52
   1   5 -19   -0.17    2.65
  -1  -5  19    2.60    2.56
   1   5 -18   44.15    3.47
  -1  -5  18   40.46    3.95
   1   5 -17  202.29   10.16
  -1  -5  17  212.75    9.98
   1   5 -16    6.47    2.60
  -1  -5  16    3.91    2.39
   1   5 -15  275.57   10.16
  -1  -5  15  276.48   10.46
   1   5 -14   39.68    2.95
  -1  -5  14   37.38    3.39
   1   5 -13   31.13    2.43
  -1  -5  13   31.08    2.65
   1   5 -12  134.53    5.56
  -1  -5  12  127.24    5.43
   1   5 -11   99.67    4.25
  -1  -5  11   94.76    4.17
   1   5 -10  134.96    5.47
  -1  -5  10  145.86    5.64
   1   5  -9    9.07    1.39
  -1  -5   9   10.77    1.69
   1   5  -8   63.73    3.00
  -1  -5   8   65.59    3.04
   1   5  -7   66.24    2.56
  -1  -5   7   67.29    3.00
   1   5  -6  383.83   11.46
  -1  -5   6  369.38   11.11
   1   5  -5   35.99    1.91
  -1  -5   5   37.68    2.08
   1   5  -4  448.65   13.50
  -1  -5   4  454.07   12.72
   1   5  -3  225.26    6.86
  -1  -5   3  238.89    8.16
   1   5  -2  858.74   25.09
  -1  -5   2  840.42   22.92
   1   5  -1  174.77    6.12
  -1  -5   1  166.57    5.56
   1   5   0    0.04    0.78
  -1  -5   0    0.65    0.74
   1   5   1   -0.09    0.87
  -1  -5  -1   -0.48    0.82
   1   5   2    9.38    1.09
  -1  -5  -2    9.55    1.22
   1   5   3  252.13    8.07
  -1  -5  -3  243.71    7.42
   1   5   4  205.63    6.21
  -1  -5  -4  193.91    6.21
   1   5   5  180.67    6.34
  -1  -5  -5  183.15    5.77
   1   5   6   33.21    2.08
  -1  -5  -6   33.30    1.91
  -1  -5  -7  121.68    4.86
   1   5   8    4.38    2.56
  -1  -5  -8    6.16    1.52
   1   5   9   16.93    2.69
  -1  -5  -9   11.46    2.17
   1   5  10  140.04    5.86
  -1  -5 -10  138.74    7.60
   1   5  11  362.61   12.55
   1   5  12   69.89    4.12
  -1  -5 -12   70.11    4.25
   1   5  13   20.58    2.91
  -1  -5 -13   21.75    2.82
   1   5  14    2.60    2.17
  -1  -5 -14    3.95    1.95
   1   5  15   83.09    4.78
  -1  -5 -15   84.17    4.60
   1   5  16   12.59    2.78
  -1  -5 -16    8.55    2.78
   1   5  17   19.06    3.13
  -1  -5 -17   13.02    3.00
   1   5  18    3.21    2.95
  -1  -5 -18    3.69    3.21
   1   5  19    0.74    2.91
  -1  -5 -19    0.78    3.21
   1   5  20    7.08    4.73
  -1  -5 -20    4.56    4.30
   0   5 -21    1.65    3.39
   0  -5  21    2.56    3.39
   0   5 -20   15.19    3.17
   0  -5  20   14.33    3.30
   0   5 -19    1.87    2.60
   0  -5  19    1.82    2.39
   0   5 -18   29.91    3.04
   0  -5  18   27.09    3.04
   0   5 -17   18.54    2.82
   0  -5  17   14.50    2.47
   0   5 -16    6.86    1.95
   0  -5  16    7.42    2.17
   0   5 -15    8.51    2.00
   0  -5  15    5.30    2.39
   0   5 -14   27.78    2.56
   0  -5  14   20.97    2.47
   0   5 -13    2.13    1.61
   0  -5  13    3.30    1.65
   0   5 -12  291.28    9.38
   0  -5  12  281.04   10.03
   0   5 -11   29.48    2.34
   0  -5  11   25.18    2.08
   0   5 -10   21.14    1.91
   0  -5  10   19.19    1.82
   0   5  -9  206.94    7.03
   0  -5   9  188.40    6.16
   0   5  -8 1242.79   31.99
   0  -5   8 1250.48   33.47
   0   5  -7   23.57    1.61
   0  -5   7   23.27    1.56
   0   5  -6  630.06   18.23
   0  -5   6  592.64   16.37
   0   5  -5  106.31    3.82
   0  -5   5  110.87    3.91
   0   5  -4  478.47   14.20
   0  -5   4  483.29   15.06
   0   5  -3    0.35    0.69
   0  -5   3    0.09    0.65
   0   5  -2 1405.32   36.77
   0  -5   2 1402.11   35.55
   0   5  -1  248.09    8.12
   0  -5   1  243.75    7.81
   0   5   0   -0.04    0.69
   0  -5   0    0.74    0.69
   0   5   1  263.20    8.16
   0  -5  -1  255.99    9.29
   0   5   2 1431.59   38.24
   0  -5  -2 1447.00   38.03
   0   5   3    0.04    0.78
   0  -5  -3    0.17    0.96
   0   5   4  488.19   14.67
   0  -5  -4  466.27   13.67
   0   5   5  110.31    3.91
   0  -5  -5  110.83    4.21
   0   5   6  649.90   17.36
   0  -5  -6  660.14   19.80
   0   5   7   28.78    1.91
   0  -5  -7   27.52    2.00
   0   5   8 1397.46   40.37
   0  -5  -8 1378.15   40.07
   0   5   9  242.58    7.81
   0  -5  -9  244.92    8.60
   0   5  10   24.44    2.21
   0  -5 -10   23.35    2.17
   0   5  11   37.68    4.34
   0  -5 -11   34.34    2.69
   0   5  12  372.46   19.84
   0  -5 -12  377.19   13.93
   0   5  13    3.43    1.91
   0  -5 -13    4.43    2.21
   0   5  14   35.55    3.04
   0  -5 -14   31.60    4.51
   0   5  15    6.77    2.21
   0  -5 -15    9.72    2.43
   0   5  16   11.63    2.69
   0  -5 -16   10.20    2.91
   0   5  17   22.10    3.08
   0  -5 -17   29.26    3.52
   0   5  18   42.28    4.60
   0  -5 -18   33.43    4.56
   0   5  19    2.65    3.65
   0  -5 -19    1.91    3.04
   0   5  20   24.44    4.34
   0  -5 -20   21.40    3.95
   1  -5  22   11.07    3.78
  -1   5 -21    2.69    2.65
   1  -5  21    5.34    3.26
  -1   5 -20    4.12    2.91
   1  -5  20    7.86    3.08
  -1   5 -19    0.96    2.73
   1  -5  19    1.52    2.56
  -1   5 -18    1.56    2.30
   1  -5  18    4.25    2.34
  -1   5 -17   10.29    2.26
   1  -5  17   12.63    2.95
  -1   5 -16    7.64    2.34
   1  -5  16   10.03    2.47
  -1   5 -15   61.43    3.52
   1  -5  15   51.22    4.04
  -1   5 -14    2.26    1.61
   1  -5  14    1.00    2.26
  -1   5 -13   14.15    1.87
   1  -5  13   11.72    1.87
  -1   5 -12   46.71    2.87
   1  -5  12   42.24    2.73
  -1   5 -11  249.65   10.42
   1  -5  11  241.06    9.38
  -1   5 -10  103.36    4.30
   1  -5  10  105.10    4.38
  -1   5  -9   10.11    1.22
   1  -5   9    8.73    1.26
  -1   5  -8    4.30    1.00
   1  -5   8    4.30    1.04
  -1   5  -7  114.30    4.30
   1  -5   7  114.04    4.17
  -1   5  -6   28.52    1.74
   1  -5   6   30.04    1.65
  -1   5  -5  172.04    5.90
   1  -5   5  177.03    6.69
  -1   5  -4  198.95    6.51
   1  -5   4  193.96    6.55
  -1   5  -3  236.33    7.12
   1  -5   3  231.59    7.90
  -1   5  -2    9.38    1.00
   1  -5   2   11.46    1.04
  -1   5  -1    0.00    0.61
   1  -5   1    0.13    0.56
  -1   5   0    0.96    0.61
   1  -5   0    0.13    0.56
  -1   5   1  161.44    5.25
   1  -5  -1  160.49    5.38
  -1   5   2  809.21   21.84
   1  -5  -2  817.24   22.62
  -1   5   3  236.54    7.38
   1  -5  -3  242.23    7.81
  -1   5   4  460.50   14.06
   1  -5  -4  444.43   12.42
  -1   5   5   38.07    2.00
   1  -5  -5   40.89    2.21
  -1   5   6  390.78   11.29
   1  -5  -6  385.79   11.37
  -1   5   7   69.85    3.00
   1  -5  -7   63.73    2.78
  -1   5   8   68.59    4.04
   1  -5  -8   67.11    3.65
  -1   5   9   12.42    1.52
   1  -5  -9   14.72    1.69
  -1   5  10  165.70    6.21
   1  -5 -10  163.14    6.64
  -1   5  11  110.31    4.51
   1  -5 -11  104.45    5.17
  -1   5  12  154.84    7.77
   1  -5 -12  149.29    7.51
  -1   5  13   35.03    2.95
   1  -5 -13   37.16    2.95
   1  -5 -14   47.14    3.47
  -1   5  15  321.84   15.19
   1  -5 -15  335.17   12.29
  -1   5  16    3.95    2.65
   1  -5 -16    3.86    2.87
  -1   5  17  259.64   11.11
   1  -5 -17  273.62   14.76
  -1   5  18   61.99    5.34
   1  -5 -18   44.97    5.12
  -1   5  19    0.04    3.73
   1  -5 -19    1.26    3.04
  -1   5  20   13.63    4.82
   1  -5 -20   17.45    4.78
   2  -5  22    1.69    2.08
  -2   5 -21   -0.22    2.56
   2  -5  21    0.04    3.26
  -2   5 -20   10.03    3.08
   2  -5  20    5.56    2.82
  -2   5 -19    2.26    2.39
   2  -5  19    2.43    2.21
  -2   5 -18  184.28    8.68
   2  -5  18  192.83    9.07
  -2   5 -17    0.30    2.21
   2  -5  17    1.65    2.26
  -2   5 -16   52.01    3.69
   2  -5  16   43.67    3.73
  -2   5 -15   12.07    2.13
   2  -5  15   10.77    2.08
  -2   5 -14  141.34    6.21
   2  -5  14  131.45    6.77
  -2   5 -13   43.41    2.78
   2  -5  13   48.32    2.73
  -2   5 -12  140.43    7.38
   2  -5  12  135.83    5.86
  -2   5 -11    1.69    1.09
   2  -5  11    2.78    1.22
  -2   5 -10  157.93    5.77
   2  -5  10  160.70    5.99
  -2   5  -9   -0.35    1.00
   2  -5   9    0.82    1.09
  -2   5  -8  639.43   19.36
   2  -5   8  621.20   18.10
  -2   5  -7  257.55    8.38
   2  -5   7  263.15    9.07
  -2   5  -6    6.69    0.87
   2  -5   6    6.29    1.00
  -2   5  -5    6.90    0.82
   2  -5   5    7.51    0.91
  -2   5  -4 1861.65   46.32
   2  -5   4 1837.30   47.71
  -2   5  -3    0.17    0.65
   2  -5   3    0.35    0.52
  -2   5  -2  213.88    7.03
   2  -5   2  208.76    7.12
  -2   5  -1  475.08   14.59
   2  -5   1  495.75   15.24
  -2   5   0 1117.21   30.13
   2  -5   0 1097.85   30.65
  -2   5   1  150.59    4.91
   2  -5  -1  140.26    4.73
  -2   5   2   52.79    2.47
   2  -5  -2   54.44    2.43
  -2   5   3  986.11   26.09
   2  -5  -3 1003.26   26.39
  -2   5   4   87.12    3.47
   2  -5  -4   80.48    3.82
  -2   5   5   66.03    2.69
   2  -5  -5   62.68    2.78
  -2   5   6 4047.92   98.24
   2  -5  -6 3911.23   94.98
  -2   5   7  543.41   15.67
   2  -5  -7  532.51   15.37
  -2   5   8   31.47    2.39
   2  -5  -8   29.56    2.52
  -2   5   9    0.91    1.65
   2  -5  -9   -1.35    1.48
  -2   5  10    1.22    1.65
   2  -5 -10    0.26    1.52
  -2   5  11  138.13    5.38
   2  -5 -11  136.92    5.43
  -2   5  12    4.17    1.74
   2  -5 -12    5.43    1.95
  -2   5  13   18.62    2.43
   2  -5 -13   20.88    2.60
  -2   5  14  120.12    5.43
   2  -5 -14  125.37    6.47
  -2   5  15   94.98    4.86
   2  -5 -15   92.07    5.56
  -2   5  16   -1.56    2.65
   2  -5 -16    1.09    2.39
  -2   5  17   27.61    3.39
   2  -5 -17   21.97    3.34
  -2   5  18    1.56    4.43
   2  -5 -18   -0.96    2.82
  -2   5  19   18.02    5.21
   2  -5 -19   15.76    5.04
  -2   5  20   21.49    6.08
   2  -5 -20   24.27    6.16
  -3   5 -22    1.09    4.47
   3  -5  22   -0.04    2.00
  -3   5 -21    0.00    2.47
   3  -5  21    0.00    2.30
  -3   5 -20    5.47    3.04
   3  -5  20    4.08    3.69
  -3   5 -19   19.71    3.26
   3  -5  19   23.75    3.69
  -3   5 -18    7.77    2.08
   3  -5  18    6.51    2.43
  -3   5 -17  124.89    5.73
   3  -5  17  120.42    6.21
  -3   5 -16   46.93    3.21
   3  -5  16   43.50    3.17
  -3   5 -15    1.04    1.78
   3  -5  15    2.47    1.95
  -3   5 -14    5.69    1.74
   3  -5  14    4.99    1.65
  -3   5 -13   18.41    1.87
   3  -5  13   20.01    1.91
  -3   5 -12   17.58    2.00
   3  -5  12   18.71    1.87
  -3   5 -11   65.59    2.95
   3  -5  11   71.32    3.26
  -3   5 -10  134.14    5.08
   3  -5  10  137.87    5.25
  -3   5  -9   -0.13    0.87
   3  -5   9    0.13    0.87
  -3   5  -8   10.72    1.13
   3  -5   8   10.03    1.43
  -3   5  -7 2541.59   64.20
   3  -5   7 2562.55   65.98
  -3   5  -6   41.67    1.87
   3  -5   6   40.28    1.82
  -3   5  -5  336.39    9.42
   3  -5   5  334.04   11.11
  -3   5  -4   31.04    1.52
   3  -5   4   31.26    1.52
  -3   5  -3  345.07   10.64
   3  -5   3  343.81   10.59
  -3   5  -2   68.15    2.60
   3  -5   2   66.16    2.73
  -3   5  -1  391.82   11.55
   3  -5   1  382.27   11.81
  -3   5   0   16.80    1.04
   3  -5   0   15.41    1.09
  -3   5   1  153.37    5.25
   3  -5  -1  157.06    5.34
  -3   5   2  467.09   12.85
   3  -5  -2  472.30   14.37
  -3   5   3  327.31    9.46
   3  -5  -3  329.66   11.37
  -3   5   4  342.68    9.77
   3  -5  -4  338.08    9.90
  -3   5   5  338.77    9.64
   3  -5  -5  336.17    9.85
  -3   5   6   11.55    1.17
   3  -5  -6   10.16    1.30
  -3   5   7   69.37    3.13
   3  -5  -7   63.16    2.73
  -3   5   8  232.98    9.12
   3  -5  -8  229.90   10.33
  -3   5   9  650.03   17.54
   3  -5  -9  660.05   18.71
  -3   5  10  258.60    9.25
   3  -5 -10  238.58    9.55
  -3   5  11  139.65    5.86
   3  -5 -11  144.25    6.16
  -3   5  12  132.88    5.82
   3  -5 -12  141.00    5.69
  -3   5  13    2.34    1.74
   3  -5 -13    0.56    1.82
  -3   5  14    2.17    2.13
   3  -5 -14    1.61    1.87
  -3   5  15  451.77   14.59
   3  -5 -15  449.30   17.36
  -3   5  16   14.89    2.82
   3  -5 -16   16.58    3.04
  -3   5  17  662.83   21.14
   3  -5 -17  631.14   21.84
  -3   5  18   12.85    3.69
   3  -5 -18   12.50    3.65
  -3   5  19   21.62    4.25
   3  -5 -19   24.44    4.56
  -3   5  20    4.86    3.86
   3  -5 -20    4.04    3.69
  -4   5 -22   24.48    9.33
  -4   5 -21    2.00    3.00
   4  -5  21    0.13    1.74
  -4   5 -20    7.21    2.43
   4  -5  20    2.87    2.39
  -4   5 -19   20.14    3.30
   4  -5  19   18.49    2.56
  -4   5 -18    5.99    2.30
   4  -5  18    4.82    2.43
  -4   5 -17    8.90    2.69
   4  -5  17    4.78    1.95
  -4   5 -16  115.08    5.47
   4  -5  16  114.52    5.95
  -4   5 -15   25.87    2.30
   4  -5  15   27.52    2.17
  -4   5 -14   -0.22    1.43
   4  -5  14    1.35    1.43
  -4   5 -13    3.65    1.52
   4  -5  13    3.13    1.69
  -4   5 -12   -0.96    1.13
   4  -5  12    1.09    1.22
  -4   5 -11   14.63    1.48
   4  -5  11   14.46    1.35
  -4   5 -10   59.39    2.47
   4  -5  10   65.12    2.91
  -4   5  -9  181.72    6.38
   4  -5   9  193.18    6.38
  -4   5  -8  788.85   22.83
   4  -5   8  785.86   22.01
  -4   5  -7    0.35    0.61
   4  -5   7    0.43    0.69
  -4   5  -6    2.04    0.74
   4  -5   6    2.17    0.61
  -4   5  -5   94.03    3.21
   4  -5   5   90.90    3.39
  -4   5  -4  680.67   18.36
   4  -5   4  663.44   18.45
  -4   5  -3    1.26    0.48
   4  -5   3    0.82    0.56
  -4   5  -2  205.11    6.82
   4  -5   2  211.71    6.64
  -4   5  -1   98.02    3.95
   4  -5   1   91.29    3.08
  -4   5   0 1727.69   44.37
   4  -5   0 1704.42   44.54
  -4   5   1  366.82   10.59
   4  -5  -1  364.56   11.24
  -4   5   2  300.44    8.47
   4  -5  -2  279.56    9.42
  -4   5   3   37.64    1.91
   4  -5  -3   36.99    1.95
  -4   5   4  328.27    9.90
   4  -5  -4  346.28   11.07
  -4   5   5   29.65    1.74
   4  -5  -5   27.48    1.74
  -4   5   6   52.74    2.39
   4  -5  -6   56.09    2.65
  -4   5   7  225.21    7.60
   4  -5  -7  212.67    6.99
  -4   5   8  386.18   13.63
   4  -5  -8  373.63   15.63
  -4   5   9  319.93   10.24
   4  -5  -9  300.05   10.59
  -4   5  10   96.37    4.25
   4  -5 -10   86.73    4.47
  -4   5  11  225.60    8.03
   4  -5 -11  223.09    8.86
  -4   5  12   27.57    3.30
   4  -5 -12   29.30    2.91
  -4   5  13    5.95    2.08
   4  -5 -13    9.55    2.47
  -4   5  14    3.21    2.21
   4  -5 -14    2.91    2.43
  -4   5  15   21.49    4.04
   4  -5 -15   16.15    3.60
  -4   5  16  201.51    8.68
   4  -5 -16  200.38    8.64
  -4   5  17    3.69    3.00
   4  -5 -17    4.43    3.00
  -4   5  18    4.64    3.86
   4  -5 -18    0.13    3.52
  -4   5  19   -0.30    2.95
   4  -5 -19    3.04    3.39
  -4   5  20    0.09    3.52
   4  -5 -20    0.48    3.73
  -5   5 -20    2.00    2.34
   5  -5  20   -1.61    2.30
  -5   5 -19    8.07    2.04
   5  -5  19    5.34    2.04
  -5   5 -18   24.53    2.43
   5  -5  18   26.78    2.52
  -5   5 -17    5.90    2.26
   5  -5  17    5.51    2.26
  -5   5 -16    3.91    1.52
   5  -5  16    4.56    1.69
  -5   5 -15   -0.69    1.39
   5  -5  15    0.00    1.65
  -5   5 -14   30.34    2.47
   5  -5  14   33.99    2.69
  -5   5 -13  328.31   10.59
   5  -5  13  344.94   10.55
  -5   5 -12   73.49    3.34
   5  -5  12   73.41    3.17
  -5   5 -11  128.54    4.73
   5  -5  11  131.97    4.69
  -5   5 -10   94.68    3.69
   5  -5  10   96.98    3.73
  -5   5  -9  130.58    4.73
   5  -5   9  135.87    5.25
  -5   5  -8    0.91    0.61
   5  -5   8    0.87    0.78
  -5   5  -7  230.60    7.51
   5  -5   7  253.65    7.90
  -5   5  -6   92.16    3.30
   5  -5   6   96.72    3.60
  -5   5  -5  287.12    9.81
   5  -5   5  313.21   10.51
  -5   5  -4  414.83   12.59
   5  -5   4  411.70   12.37
  -5   5  -3 1331.44   48.36
   5  -5   3 1334.52   34.64
  -5   5  -2   21.10    1.04
   5  -5   2   22.05    1.17
  -5   5  -1  278.78    9.07
   5  -5   1  277.13    8.81
  -5   5   0   -0.30    0.52
   5  -5   0   -0.09    0.43
  -5   5   1  798.62   20.19
   5  -5  -1  774.92   20.45
  -5   5   2    2.47    0.78
   5  -5  -2    2.95    0.69
  -5   5   3   64.64    2.73
   5  -5  -3   65.81    2.82
  -5   5   4    4.69    1.00
   5  -5  -4    4.43    1.00
  -5   5   5  144.25    5.04
   5  -5  -5  138.52    5.47
  -5   5   6   25.92    1.82
   5  -5  -6   24.70    2.00
  -5   5   7  868.81   23.57
   5  -5  -7  840.60   26.13
  -5   5   8  374.50   13.28
   5  -5  -8  373.07   15.28
  -5   5   9  130.32    4.95
   5  -5  -9  119.99    4.47
  -5   5  10   18.62    2.08
   5  -5 -10   13.59    1.87
  -5   5  11  160.92    6.64
   5  -5 -11  163.40    6.64
  -5   5  12    1.61    1.87
   5  -5 -12    1.22    1.74
  -5   5  13  102.97    5.51
   5  -5 -13   96.02    5.08
  -5   5  14    1.17    2.08
   5  -5 -14    2.52    2.47
  -5   5  15   18.62    3.04
   5  -5 -15   22.83    3.21
  -5   5  16   15.63    2.87
   5  -5 -16   16.37    2.91
  -5   5  17   87.69    5.38
   5  -5 -17   75.71    5.08
  -5   5  18   18.97    3.86
   5  -5 -18   22.83    3.95
  -5   5  19    4.47    3.73
   5  -5 -19    6.21    3.86
  -6   5 -19    2.34    1.87
   6  -5  19    3.13    2.04
  -6   5 -18    0.00    1.91
   6  -5  18    0.22    1.82
  -6   5 -17   12.07    1.82
   6  -5  17   13.63    1.78
  -6   5 -16    0.96    1.43
   6  -5  16    0.69    1.52
  -6   5 -15    0.74    1.43
   6  -5  15    0.39    1.56
  -6   5 -14  204.38    6.99
   6  -5  14  198.47    7.60
  -6   5 -13   31.47    2.13
   6  -5  13   33.38    2.39
  -6   5 -12   39.94    2.00
   6  -5  12   43.54    2.21
  -6   5 -11   23.01    1.61
   6  -5  11   24.66    1.78
  -6   5 -10   61.43    2.91
   6  -5  10   59.91    2.82
  -6   5  -9   14.93    1.30
   6  -5   9   14.11    1.13
  -6   5  -8   58.52    2.60
   6  -5   8   57.69    2.87
  -6   5  -7   44.32    2.08
   6  -5   7   46.10    2.34
  -6   5  -6   30.52    1.61
   6  -5   6   31.65    1.78
  -6   5  -5   18.06    1.13
   6  -5   5   18.88    1.22
  -6   5  -4  211.89   10.24
  -6   5  -3   25.22    1.22
   6  -5   3   26.52    2.34
  -6   5  -2   30.91    1.39
   6  -5   2   34.21    1.74
  -6   5  -1   23.75    1.17
   6  -5   1   24.66    1.26
  -6   5   0  789.03   21.31
   6  -5   0  818.41   23.14
  -6   5   1    2.87    0.56
   6  -5  -1    3.21    0.69
  -6   5   2   93.98    3.47
   6  -5  -2   96.15    3.86
  -6   5   3   30.13    1.61
   6  -5  -3   29.35    1.69
  -6   5   4 1083.78   27.83
   6  -5  -4 1054.78   29.82
  -6   5   5  244.01    7.94
   6  -5  -5  241.40    7.99
  -6   5   6  285.55    9.12
   6  -5  -6  270.32    8.38
  -6   5   7    5.99    1.30
   6  -5  -7    5.82    1.30
  -6   5   8   51.70    3.08
   6  -5  -8   51.40    3.65
  -6   5   9   70.98    3.86
   6  -5  -9   70.24    3.82
  -6   5  10    0.09    1.56
   6  -5 -10    1.78    1.61
  -6   5  11   60.82    3.73
   6  -5 -11   63.16    3.56
  -6   5  12    0.65    2.39
   6  -5 -12    1.30    2.13
  -6   5  13   31.52    3.00
   6  -5 -13   32.82    3.43
  -6   5  14   64.51    4.82
   6  -5 -14   71.89    4.73
  -6   5  15   27.61    3.52
   6  -5 -15   28.35    3.34
  -6   5  16  228.86   10.20
   6  -5 -16  240.97   11.33
  -6   5  17    3.91    3.30
   6  -5 -17   11.03    3.34
  -6   5  18    2.47    3.43
   6  -5 -18    0.17    3.26
  -6   5  19    1.48    3.65
   6  -5 -19    1.39    3.47
  -7   5 -18   -0.35    1.26
   7  -5  18   -0.65    1.87
  -7   5 -17    5.60    1.65
   7  -5  17    1.82    1.52
  -7   5 -16    0.65    1.30
   7  -5  16    0.56    1.65
  -7   5 -15   17.45    1.95
   7  -5  15   20.36    1.82
  -7   5 -14    8.20    1.39
   7  -5  14    8.47    1.56
  -7   5 -13   17.62    1.56
   7  -5  13   20.84    1.65
  -7   5 -12   16.84    1.22
   7  -5  12   19.06    1.61
  -7   5 -11    5.17    0.78
   7  -5  11    4.47    0.82
  -7   5 -10    0.22    0.61
   7  -5  10    0.22    0.52
  -7   5  -9  136.44    5.25
   7  -5   9  126.98    5.90
  -7   5  -8    0.87    0.30
  -7   5  -1  303.35    9.98
   7  -5   1  283.51   15.58
  -7   5   0   58.52    2.52
   7  -5   0   64.51    2.82
  -7   5   1  481.07   13.02
   7  -5  -1  457.94   13.72
  -7   5   2    8.51    0.96
   7  -5  -2    7.94    0.74
  -7   5   3   78.92    3.43
   7  -5  -3   83.87    3.39
  -7   5   4    9.90    1.09
   7  -5  -4   11.59    1.30
  -7   5   5  985.41   26.52
   7  -5  -5  981.25   27.57
  -7   5   6   32.12    2.08
   7  -5  -6   30.13    2.39
  -7   5   7   47.36    2.78
   7  -5  -7   51.01    2.56
  -7   5   8   52.40    2.91
   7  -5  -8   49.53    3.39
  -7   5   9    5.77    1.87
   7  -5  -9    7.38    1.56
  -7   5  10   26.18    2.60
   7  -5 -10   24.40    2.52
  -7   5  11   59.65    3.34
   7  -5 -11   57.13    3.82
  -7   5  12   29.78    2.82
   7  -5 -12   25.87    2.60
  -7   5  13   36.46    3.21
   7  -5 -13   33.99    3.08
  -7   5  14    9.33    2.95
   7  -5 -14    7.03    2.69
  -7   5  15   79.14    5.30
   7  -5 -15   83.52    5.43
  -7   5  16   23.22    3.91
   7  -5 -16   30.26    4.73
  -7   5  17   15.58    4.17
   7  -5 -17   14.11    3.47
  -7   5  18   -0.26    3.65
   7  -5 -18    1.74    3.08
  -7   5  19   16.32    3.86
   7  -5 -19   10.07    4.34
  -8   5 -17    1.69    1.74
   8  -5  17    0.48    1.22
  -8   5 -16    2.73    1.56
   8  -5  16    2.82    1.13
  -8   5 -15    6.16    1.35
   8  -5  15    5.60    1.13
  -8   5 -14    0.04    1.04
   8  -5  14    1.00    1.00
  -8   5 -13    0.74    0.82
   8  -5  13    1.26    0.74
  -8   5 -12   -0.30    0.61
   8  -5  12   -0.22    0.56
  -8   5 -11    3.04    0.52
   8  -5  11    3.47    0.48
  -8   5   0   71.02    2.91
   8  -5   0   66.63    4.43
  -8   5   1   96.98    3.86
   8  -5  -1   96.11    4.12
  -8   5   2   68.68    2.95
   8  -5  -2   70.24    2.87
  -8   5   3    6.38    1.04
   8  -5  -3    7.03    0.96
  -8   5   4  536.73   15.41
   8  -5  -4  527.91   15.97
  -8   5   5    8.77    1.30
   8  -5  -5    9.07    1.52
  -8   5   6   74.41    3.91
   8  -5  -6   76.27    3.78
  -8   5   7   28.13    2.04
   8  -5  -7   29.95    2.43
  -8   5   8  353.97   12.15
   8  -5  -8  355.18   12.89
  -8   5   9  140.26    6.16
   8  -5  -9  153.06    6.51
  -8   5  10  203.81    7.51
   8  -5 -10  198.56    8.25
  -8   5  11   22.10    2.43
   8  -5 -11   27.13    2.69
  -8   5  12    1.78    2.04
   8  -5 -12    0.09    1.87
  -8   5  13   28.74    3.39
   8  -5 -13   31.21    2.95
  -8   5  14   76.79    4.43
   8  -5 -14   68.85    4.64
  -8   5  15   41.63    4.17
   8  -5 -15   52.27    3.78
  -8   5  16   47.58    5.21
   8  -5 -16   54.09    4.25
  -8   5  17   25.13    4.25
   8  -5 -17   29.35    4.47
  -8   5  18   -2.60    3.95
   8  -5 -18    0.04    3.60
  -9   5 -16    1.00    1.30
   9  -5  16   -0.04    1.09
  -9   5 -15    7.34    0.82
   9  -5  15    6.86    1.00
  -9   5 -14    0.61    0.35
  -9   5   1   76.45    3.34
   9  -5  -1   82.05    3.69
  -9   5   2   15.28    1.00
   9  -5  -2   15.32    1.22
  -9   5   3    4.51    1.00
   9  -5  -3    3.95    0.69
  -9   5   4    0.91    1.00
   9  -5  -4    0.17    0.78
  -9   5   5   12.94    1.39
   9  -5  -5   11.81    1.52
  -9   5   6   89.60    3.47
   9  -5  -6   92.85    3.86
  -9   5   7  556.87   16.76
   9  -5  -7  568.24   17.93
  -9   5   8    9.94    1.87
   9  -5  -8    8.20    1.56
  -9   5   9   86.56    4.64
   9  -5  -9   84.30    4.69
  -9   5  10   57.61    3.52
   9  -5 -10   51.83    3.30
  -9   5  11    2.39    1.91
   9  -5 -11    3.00    1.91
  -9   5  12   17.45    2.52
   9  -5 -12   16.41    2.43
  -9   5  13   35.34    3.26
   9  -5 -13   37.94    2.87
  -9   5  14   38.50    3.73
   9  -5 -14   36.59    3.73
  -9   5  15   66.59    5.30
   9  -5 -15   59.17    5.04
  -9   5  16    2.26    3.26
   9  -5 -16   -0.26    2.91
  -9   5  17   14.50    3.69
   9  -5 -17   15.45    3.86
  -9   5  18    4.08    5.30
   9  -5 -18   10.38    5.21
 -10   5   2   44.41    2.13
  10  -5  -2   42.85    2.30
 -10   5   3   22.27    1.52
  10  -5  -3   23.05    1.48
 -10   5   4   66.16    2.95
  10  -5  -4   67.16    2.65
 -10   5   5    0.43    1.39
  10  -5  -5    0.96    1.04
 -10   5   6    1.26    1.39
  10  -5  -6    1.13    1.22
 -10   5   7   56.43    3.04
  10  -5  -7   49.40    3.26
 -10   5   8   32.12    2.43
  10  -5  -8   33.64    2.56
 -10   5   9   13.80    2.13
  10  -5  -9   11.85    1.91
 -10   5  10  174.25    6.69
  10  -5 -10  174.81    7.42
 -10   5  11   16.71    2.78
  10  -5 -11   13.33    2.47
 -10   5  12   61.25    4.25
  10  -5 -12   61.82    4.51
 -10   5  13    1.30    2.95
  10  -5 -13    0.61    2.17
 -10   5  14   30.65    3.30
  10  -5 -14   26.65    3.21
 -10   5  15    8.86    3.17
  10  -5 -15   11.24    3.00
 -10   5  16   27.96    4.04
  10  -5 -16   44.76    4.51
 -10   5  17    1.87    3.56
  10  -5 -17   -0.35    3.82
 -11   5   2    1.56    0.35
  11  -5  -2    1.82    0.52
 -11   5   3    3.56    0.65
  11  -5  -3    3.99    0.78
 -11   5   4   83.87    3.56
  11  -5  -4   87.73    3.78
 -11   5   5  157.19    5.99
  11  -5  -5  150.33    5.69
 -11   5   6    2.73    1.48
  11  -5  -6    3.73    1.26
 -11   5   7   21.05    2.26
  11  -5  -7   23.31    2.08
 -11   5   8    0.96    1.52
  11  -5  -8    0.61    1.39
 -11   5   9  139.61    6.73
  11  -5  -9  144.77    6.12
 -11   5  10    1.00    1.82
  11  -5 -10    2.60    2.39
 -11   5  11   13.76    2.47
  11  -5 -11   13.67    2.47
 -11   5  12    0.26    2.13
  11  -5 -12    1.35    2.08
 -11   5  13    4.73    2.47
  11  -5 -13    4.43    2.43
 -11   5  14    2.00    2.95
  11  -5 -14    2.34    2.73
 -11   5  15   93.51    5.82
  11  -5 -15  101.36    6.21
 -11   5  16    0.91    3.43
  11  -5 -16   -0.43    3.73
 -11   5  17    2.65    2.73
  11  -5 -17    1.87    3.69
 -12   5   3   16.58    1.00
  12  -5  -3   15.15    1.17
 -12   5   4    0.00    0.87
  12  -5  -4    0.69    0.82
 -12   5   5    1.35    0.91
  12  -5  -5    1.69    1.13
 -12   5   6    4.30    1.26
  12  -5  -6    5.08    1.35
 -12   5   7   43.80    2.69
  12  -5  -7   45.71    2.82
 -12   5   8   40.72    2.65
  12  -5  -8   37.42    3.17
 -12   5   9   -0.87    1.52
  12  -5  -9    0.09    1.61
 -12   5  10   20.49    3.13
  12  -5 -10   23.66    2.95
 -12   5  11    7.64    2.17
  12  -5 -11    8.68    2.69
 -12   5  12    3.21    2.08
  12  -5 -12    6.38    2.21
 -12   5  13    0.35    2.30
  12  -5 -13   -0.09    2.47
 -12   5  14   21.10    3.34
  12  -5 -14   12.68    3.04
 -12   5  15    0.17    2.82
  12  -5 -15   -0.52    2.95
 -12   5  16    0.65    2.91
  12  -5 -16    2.17    3.34
 -13   5   4   14.28    1.09
  13  -5  -4   11.68    1.22
 -13   5   5   12.76    1.30
  13  -5  -5   15.50    1.43
 -13   5   6   -0.69    1.43
  13  -5  -6    0.09    1.09
 -13   5   7    0.52    1.26
  13  -5  -7    0.56    1.09
 -13   5   8   25.35    2.04
  13  -5  -8   29.22    2.17
 -13   5   9   68.98    3.86
  13  -5  -9   72.76    4.34
 -13   5  10    0.78    2.00
  13  -5 -10    1.87    1.91
 -13   5  11    1.91    1.95
  13  -5 -11    0.26    1.91
 -13   5  12   13.54    2.95
  13  -5 -12   10.51    2.47
 -13   5  13    4.95    3.39
  13  -5 -13    5.17    3.04
 -13   5  14    5.08    4.04
  13  -5 -14    6.95    3.95
 -13   5  15    4.95    3.34
  13  -5 -15    6.73    3.69
 -14   5   4    2.43    0.39
 -14   5   5   31.21    1.87
  14  -5  -5   30.43    2.04
 -14   5   6   63.60    3.34
  14  -5  -6   62.51    3.30
 -14   5   7    3.82    1.74
  14  -5  -7    4.91    1.39
 -14   5   8   56.48    3.82
  14  -5  -8   60.17    4.25
 -14   5   9   16.54    2.34
  14  -5  -9   16.54    2.21
 -14   5  10   12.46    2.73
  14  -5 -10   11.46    2.08
 -14   5  11    1.00    1.95
  14  -5 -11    0.39    2.30
 -14   5  12   20.53    3.08
  14  -5 -12   18.58    2.82
 -14   5  13   13.11    2.82
  14  -5 -13   11.16    3.04
 -14   5  14   -0.65    2.65
  14  -5 -14   -1.69    3.04
 -14   5  15    4.17    3.52
 -15   5   5    2.60    0.52
  15  -5  -5    1.65    0.52
 -15   5   6    4.78    1.13
  15  -5  -6    3.82    1.13
 -15   5   7    2.39    1.17
  15  -5  -7    4.25    1.35
 -15   5   8    0.78    1.39
  15  -5  -8    0.22    1.56
 -15   5   9    0.69    1.56
  15  -5  -9    0.74    1.52
  17   6   0   -0.26    2.04
  17   6   1   -0.87    2.30
  16   6  -5    3.00    3.86
 -16  -6   5    8.81    3.69
  16   6  -4    3.56    4.73
 -16  -6   4    3.91    4.34
  16   6  -3    7.68    3.30
 -16  -6   3    6.47    3.95
  16   6  -2    5.64    3.26
 -16  -6   2    2.17    3.43
  16   6  -1   12.81    3.56
 -16  -6   1   10.68    3.56
  16   6   0    5.77    2.91
 -16  -6   0   -0.22    3.30
  16   6   1    9.46    2.82
 -16  -6  -1   10.64    3.26
  16   6   2    0.69    2.65
 -16  -6  -2    1.43    4.21
  16   6   3   42.02    3.95
 -16  -6  -3   44.71    4.12
  16   6   4    1.39    3.34
 -16  -6  -4   -1.74    3.26
  16   6   5   -0.13    2.60
 -16  -6  -5    0.48    3.60
 -16  -6  -6    1.65    3.43
  15   6  -7    0.39    3.60
 -15  -6   7    1.39    3.17
  15   6  -6   -1.00    3.65
 -15  -6   6    1.91    3.34
  15   6  -5    2.47    2.56
 -15  -6   5    2.95    3.34
  15   6  -4   91.94    5.64
 -15  -6   4   89.12    6.77
  15   6  -3   13.33    2.95
 -15  -6   3    9.51    3.73
  15   6  -2    1.65    2.91
 -15  -6   2   -2.43    3.17
  15   6  -1    0.48    2.78
 -15  -6   1   -0.22    2.73
  15   6   0   17.19    3.21
 -15  -6   0   15.15    3.17
  15   6   1   13.46    3.69
 -15  -6  -1   12.59    3.26
  15   6   2    6.99    2.87
 -15  -6  -2    9.85    3.08
  15   6   3    7.60    3.17
 -15  -6  -3   10.59    3.04
  15   6   4    2.47    2.73
 -15  -6  -4    4.82    3.21
  15   6   5    4.08    3.30
 -15  -6  -5    0.74    3.34
  15   6   6   15.97    3.04
 -15  -6  -6   16.24    3.17
  15   6   7    6.99    3.17
 -15  -6  -7   12.33    3.30
  15   6   8   26.13    3.78
 -15  -6  -8   33.51    4.56
  15   6   9    1.22    3.00
 -15  -6  -9    2.26    3.13
  14   6  -9    6.90    3.91
 -14  -6   9    9.46    3.47
  14   6  -8   16.97    4.08
 -14  -6   8   17.28    4.34
  14   6  -7   32.47    4.25
 -14  -6   7   27.39    3.69
  14   6  -6    5.43    2.91
 -14  -6   6    3.69    3.17
  14   6  -5    0.96    3.86
 -14  -6   5    1.87    3.00
  14   6  -4   11.20    2.91
 -14  -6   4    9.51    3.43
  14   6  -3   82.05    5.12
 -14  -6   3   81.70    5.25
  14   6  -2   44.28    3.95
 -14  -6   2   40.59    3.56
  14   6  -1   -1.04    2.43
 -14  -6   1   -0.30    2.34
  14   6   0    2.21    2.65
 -14  -6   0    4.38    2.39
  14   6   1   55.61    4.43
 -14  -6  -1   54.31    4.04
  14   6   2    0.39    3.56
 -14  -6  -2    0.39    2.69
  14   6   3   49.18    3.99
 -14  -6  -3   58.08    4.38
  14   6   4    2.95    2.60
 -14  -6  -4    4.04    2.56
  14   6   5   26.52    3.21
 -14  -6  -5   28.91    3.43
  14   6   6    6.69    3.65
 -14  -6  -6    6.55    3.00
  14   6   7    3.78    2.65
 -14  -6  -7    2.56    2.87
  14   6   8    0.13    2.78
 -14  -6  -8    2.47    2.78
  14   6   9    1.43    3.86
 -14  -6  -9    0.00    3.08
  14   6  10    1.61    5.60
 -14  -6 -10   -3.13    6.21
  14   6  11   25.96    5.04
 -14  -6 -11   26.61    4.21
  14   6  12    1.61    3.08
 -14  -6 -12    1.13    2.73
  13   6 -11   22.23    4.08
 -13  -6  11   23.14    4.38
  13   6 -10   15.54    4.64
 -13  -6  10   18.36    4.64
  13   6  -9    6.90    3.73
 -13  -6   9    6.34    3.65
  13   6  -8    0.17    3.13
 -13  -6   8    1.00    2.82
  13   6  -7   -0.48    4.38
 -13  -6   7    2.82    4.30
  13   6  -6   13.93    2.78
 -13  -6   6   13.50    3.39
  13   6  -5   75.75    4.38
 -13  -6   5   79.09    5.17
  13   6  -4    0.74    2.43
 -13  -6   4    0.82    2.47
  13   6  -3    1.48    2.47
 -13  -6   3    2.69    2.39
  13   6  -2   97.50    4.95
 -13  -6   2  104.36    5.64
  13   6  -1   54.31    3.69
 -13  -6   1   56.17    4.21
  13   6   0   14.28    3.00
 -13  -6   0   13.54    2.95
  13   6   1   15.06    2.78
 -13  -6  -1   14.20    2.73
  13   6   2  137.09    6.60
 -13  -6  -2  124.89    6.47
  13   6   3   23.48    3.30
 -13  -6  -3   23.53    3.47
  13   6   4   83.48    5.47
 -13  -6  -4   79.87    4.78
  13   6   5   88.51    5.90
 -13  -6  -5   89.25    5.56
  13   6   6   37.16    3.69
 -13  -6  -6   35.81    3.60
  13   6   7    3.78    2.87
 -13  -6  -7    4.82    2.47
  13   6   8    5.34    3.78
 -13  -6  -8    6.55    3.56
  13   6   9   10.98    2.82
 -13  -6  -9   10.90    2.73
  13   6  10   25.26    3.30
 -13  -6 -10   27.87    3.52
  13   6  11    1.65    3.43
 -13  -6 -11    1.30    2.65
  13   6  12   -0.43    3.34
 -13  -6 -12   -0.65    3.21
  13   6  13    1.13    3.47
 -13  -6 -13   -1.56    3.26
  12   6 -13   19.10    4.43
 -12  -6  13   13.07    4.69
  12   6 -12   -2.00    3.69
 -12  -6  12   -0.43    3.34
  12   6 -11   96.76    6.77
 -12  -6  11  102.97    7.12
  12   6 -10   24.87    4.17
 -12  -6  10   20.66    3.91
  12   6  -9    6.29    3.04
 -12  -6   9    5.47    3.08
  12   6  -8  113.34    6.73
 -12  -6   8  109.00    5.56
  12   6  -7   19.45    2.56
 -12  -6   7   19.58    3.13
  12   6  -6   14.80    3.00
 -12  -6   6   13.24    2.95
  12   6  -5   59.43    4.60
 -12  -6   5   58.69    4.25
  12   6  -4  116.69    5.82
 -12  -6   4  134.53    6.69
  12   6  -3    6.73    2.60
 -12  -6   3    2.91    2.39
  12   6  -2    5.34    2.60
 -12  -6   2    5.90    2.56
  12   6  -1   25.26    2.78
 -12  -6   1   17.54    2.69
  12   6   0   10.20    2.30
 -12  -6   0    4.12    2.17
  12   6   1   10.46    2.56
 -12  -6  -1    9.55    2.52
  12   6   2   58.17    3.91
 -12  -6  -2   54.44    3.91
  12   6   3   27.35    3.17
 -12  -6  -3   21.36    3.04
  12   6   4   89.08    5.17
 -12  -6  -4   92.29    5.21
  12   6   5   86.73    4.99
 -12  -6  -5   83.74    4.64
  12   6   6   36.07    4.21
 -12  -6  -6   34.42    4.21
  12   6   7    1.87    2.39
 -12  -6  -7    3.60    2.21
  12   6   8    6.86    2.43
 -12  -6  -8    6.55    2.39
  12   6   9   -1.30    3.47
 -12  -6  -9    2.47    2.82
  12   6  10    9.94    3.08
 -12  -6 -10   14.11    2.95
  12   6  11    1.39    2.65
 -12  -6 -11    0.13    2.73
  12   6  12   17.02    3.21
 -12  -6 -12   17.28    3.39
  12   6  13  119.42    8.42
 -12  -6 -13  125.50    7.77
  12   6  14    1.35    4.30
 -12  -6 -14    0.82    3.17
  11   6 -14    3.34    3.60
 -11  -6  14    2.43    3.52
  11   6 -13    0.09    4.04
 -11  -6  13    3.30    3.95
  11   6 -12   24.74    3.78
 -11  -6  12   29.04    3.86
  11   6 -11   23.53    3.82
 -11  -6  11   24.53    4.08
  11   6 -10    8.42    3.21
 -11  -6  10    6.99    2.65
  11   6  -9    3.13    2.65
 -11  -6   9    1.52    2.21
  11   6  -8  232.72    7.51
 -11  -6   8  217.31    8.47
  11   6  -7  109.87    6.12
 -11  -6   7  112.09    5.86
  11   6  -6    0.61    2.13
 -11  -6   6    1.61    2.08
  11   6  -5    1.52    2.04
 -11  -6   5    0.87    1.95
  11   6  -4   61.38    3.78
 -11  -6   4   64.16    3.69
  11   6  -3   21.97    2.65
 -11  -6   3   23.75    2.73
  11   6  -2   33.47    2.87
 -11  -6   2   42.46    3.30
  11   6  -1  121.94    6.12
 -11  -6   1  111.04    5.69
  11   6   0    1.78    1.78
 -11  -6   0    1.91    1.82
  11   6   1   49.23    3.30
 -11  -6  -1   50.01    3.69
  11   6   2   94.42    4.56
 -11  -6  -2   93.51    4.86
  11   6   3  177.63    8.25
 -11  -6  -3  170.60    7.68
  11   6   4   79.05    4.56
 -11  -6  -4   66.98    4.47
  11   6   5    7.34    2.34
 -11  -6  -5    6.21    2.17
  11   6   6    0.26    1.95
 -11  -6  -6    0.78    1.91
  11   6   7   27.57    3.73
 -11  -6  -7   24.44    3.34
  11   6   8   54.18    3.43
 -11  -6  -8   54.22    3.99
  11   6   9   29.65    3.26
 -11  -6  -9   32.91    3.17
  11   6  10   13.63    3.82
 -11  -6 -10   13.50    2.69
  11   6  11   20.27    3.26
 -11  -6 -11   21.23    3.78
  11   6  12    2.21    2.78
 -11  -6 -12    3.60    2.56
  11   6  13   30.69    3.91
 -11  -6 -13   33.43    4.04
  11   6  14    5.47    3.60
 -11  -6 -14    9.25    3.60
  11   6  15    1.43    4.04
 -11  -6 -15    1.95    3.52
  10   6 -15   19.40    4.34
 -10  -6  15   23.40    4.47
  10   6 -14   41.59    5.56
 -10  -6  14   42.28    5.90
  10   6 -13    6.29    3.21
 -10  -6  13    2.13    3.26
  10   6 -12    3.82    3.04
 -10  -6  12    4.34    3.13
  10   6 -11   42.63    4.30
 -10  -6  11   36.07    3.65
  10   6 -10  163.05    7.60
 -10  -6  10  167.22    7.25
  10   6  -9  854.18   26.44
 -10  -6   9  851.49   26.05
  10   6  -8   -0.91    1.82
 -10  -6   8   -0.22    2.26
  10   6  -7    2.65    2.56
 -10  -6   7    1.48    2.30
  10   6  -6   19.45    2.65
 -10  -6   6   19.01    2.82
  10   6  -5  128.15    6.42
 -10  -6   5  139.39    5.95
  10   6  -4   51.61    3.73
 -10  -6   4   54.31    3.43
  10   6  -3    3.21    1.91
 -10  -6   3    3.95    2.00
  10   6  -2   17.67    2.52
 -10  -6   2   17.97    2.73
  10   6  -1   96.76    4.38
 -10  -6   1  105.83    5.34
  10   6   0  118.99    5.25
 -10  -6   0  119.03    5.21
  10   6   1   16.80    2.26
 -10  -6  -1   19.71    2.47
  10   6   2   47.27    3.65
 -10  -6  -2   46.54    3.39
  10   6   3    2.39    1.78
 -10  -6  -3    3.26    1.95
  10   6   4   62.94    3.60
 -10  -6  -4   64.12    3.82
  10   6   5   42.89    3.21
 -10  -6  -5   42.28    3.43
  10   6   6   90.42    4.78
 -10  -6  -6   91.90    4.95
  10   6   7   15.63    2.60
 -10  -6  -7   15.76    2.69
  10   6   8   19.71    2.82
 -10  -6  -8   21.49    2.56
  10   6   9    6.82    2.39
 -10  -6  -9    3.86    2.56
  10   6  10   31.69    3.34
 -10  -6 -10   33.04    3.30
  10   6  11  105.14    6.38
 -10  -6 -11  102.71    6.42
  10   6  12    2.43    2.65
 -10  -6 -12    3.30    2.82
  10   6  13   18.54    4.04
 -10  -6 -13   18.10    3.73
  10   6  14    6.69    3.17
 -10  -6 -14    7.81    3.21
  10   6  15   27.48    3.95
 -10  -6 -15   31.30    3.65
  10   6  16    5.51    4.12
 -10  -6 -16    1.00    4.08
   9   6 -16    2.08    5.73
  -9  -6  16    3.65    5.51
   9   6 -15   -0.26    3.34
  -9  -6  15   -1.39    5.51
   9   6 -14   67.81    4.82
  -9  -6  14   68.54    5.60
   9   6 -13   13.07    3.52
  -9  -6  13   15.19    3.43
   9   6 -12   84.69    5.99
  -9  -6  12   88.60    6.16
   9   6 -11    7.08    2.87
  -9  -6  11    7.55    2.56
   9   6 -10   84.48    5.47
  -9  -6  10   79.87    4.99
   9   6  -9   14.76    2.47
  -9  -6   9   18.23    2.73
   9   6  -8   13.07    2.26
  -9  -6   8   14.50    2.47
   9   6  -7    1.35    1.82
  -9  -6   7   -0.35    1.91
   9   6  -6  115.43    5.08
  -9  -6   6  105.27    5.30
   9   6  -5    1.26    1.74
  -9  -6   5    2.26    1.74
   9   6  -4  391.30   12.81
  -9  -6   4  389.00   12.72
   9   6  -3   79.14    4.47
  -9  -6   3   75.62    4.99
   9   6  -2   73.49    3.99
  -9  -6   2   80.27    4.12
   9   6  -1   -0.48    1.39
  -9  -6   1   -0.91    1.43
   9   6   0   38.16    2.82
  -9  -6   0   36.42    3.08
   9   6   1    0.87    1.78
  -9  -6  -1    2.60    1.52
   9   6   2   28.00    2.60
  -9  -6  -2   26.31    2.60
   9   6   3  115.43    4.99
  -9  -6  -3  112.82    5.86
   9   6   4  106.53    4.69
  -9  -6  -4   99.45    5.30
   9   6   5    4.60    2.60
  -9  -6  -5    2.87    2.39
   9   6   6   13.28    2.08
  -9  -6  -6   18.32    2.60
   9   6   7   82.22    4.43
  -9  -6  -7   82.44    4.73
   9   6   8   32.69    3.21
  -9  -6  -8   32.43    3.21
   9   6   9   -3.21    2.21
  -9  -6  -9    0.22    1.91
   9   6  10    0.00    2.30
  -9  -6 -10   -0.61    2.60
   9   6  11   29.30    3.04
  -9  -6 -11   25.53    3.08
   9   6  12   -1.95    2.95
  -9  -6 -12   -0.78    3.43
   9   6  13   39.94    3.86
  -9  -6 -13   45.10    4.17
   9   6  14    0.56    2.87
  -9  -6 -14    1.78    3.00
   9   6  15    0.30    3.21
  -9  -6 -15   -0.26    3.00
   9   6  16   22.27    3.56
  -9  -6 -16   18.67    3.65
   8   6 -17  120.20    7.16
  -8  -6  17  117.82    7.68
   8   6 -16   71.45    5.82
  -8  -6  16   77.18    6.25
   8   6 -15  303.09   17.36
  -8  -6  15  269.88   11.07
   8   6 -14    8.42    4.82
  -8  -6  14   12.24    3.34
   8   6 -13   22.75    3.30
  -8  -6  13   20.84    5.21
   8   6 -12   23.57    2.87
  -8  -6  12   29.56    5.43
   8   6 -11  394.73   13.59
  -8  -6  11  403.67   12.85
   8   6 -10   24.74    3.04
  -8  -6  10   27.48    3.00
   8   6  -9    6.29    1.69
  -8  -6   9    3.95    2.08
   8   6  -8    3.65    2.13
  -8  -6   8    6.90    2.34
   8   6  -7   53.96    3.60
  -8  -6   7   54.09    3.56
   8   6  -6  132.53    5.86
  -8  -6   6  138.26    6.51
   8   6  -5  215.36    8.07
  -8  -6   5  212.84    8.77
   8   6  -4   10.42    1.87
  -8  -6   4    9.51    1.78
   8   6  -3  118.25    4.95
  -8  -6   3  120.33    4.91
   8   6  -2    3.99    1.91
  -8  -6   2    5.17    2.21
   8   6  -1  459.28   14.11
  -8  -6   1  472.13   15.06
   8   6   0   17.32    2.13
  -8  -6   0   14.20    1.82
   8   6   1  781.26   21.75
  -8  -6  -1  750.09   22.75
   8   6   2   10.46    2.00
  -8  -6  -2   11.24    2.04
   8   6   3  786.77   23.48
  -8  -6  -3  810.60   22.83
   8   6   4  338.25   11.42
  -8  -6  -4  333.61   11.50
   8   6   5   10.85    2.08
  -8  -6  -5   13.63    1.87
   8   6   6   17.84    2.26
  -8  -6  -6   18.88    2.26
   8   6   7   11.76    2.39
  -8  -6  -7    9.98    2.30
   8   6   8    1.65    2.21
  -8  -6  -8    1.61    2.56
   8   6   9    2.60    1.82
  -8  -6  -9    1.61    1.87
   8   6  10   31.65    3.04
  -8  -6 -10   29.13    2.91
   8   6  11    7.99    2.73
  -8  -6 -11    6.64    2.65
   8   6  12    3.82    2.39
  -8  -6 -12    4.95    2.87
   8   6  13    0.61    2.60
  -8  -6 -13    1.52    2.65
   8   6  14   19.53    3.99
  -8  -6 -14   17.71    3.34
   8   6  15   11.72    2.91
  -8  -6 -15   14.54    3.21
   8   6  16    5.17    3.21
  -8  -6 -16    5.64    3.34
   8   6  17    0.13    3.47
  -8  -6 -17   -0.17    2.87
   7   6 -17    0.96    3.30
  -7  -6  17   -1.52    3.47
   7   6 -16   20.10    3.95
  -7  -6  16   18.75    3.60
   7   6 -15   11.20    3.39
  -7  -6  15    6.47    3.69
   7   6 -14   74.41    4.64
  -7  -6  14   76.62    5.51
   7   6 -13   -0.30    2.39
  -7  -6  13    0.69    2.47
   7   6 -12   -0.65    2.65
  -7  -6  12   -1.00    2.60
   7   6 -11    0.35    2.91
  -7  -6  11    0.04    2.13
   7   6 -10   48.06    4.82
  -7  -6  10   45.75    3.34
   7   6  -9   88.69    4.25
  -7  -6   9   83.87    5.86
   7   6  -8  113.82    4.73
   7   6  -7   11.63    2.00
  -7  -6   7   13.80    2.00
   7   6  -6  150.55    6.25
  -7  -6   6  165.18    6.99
   7   6  -5    5.99    1.61
  -7  -6   5    6.47    1.69
   7   6  -4    1.56    1.61
  -7  -6   4    0.61    1.56
   7   6  -3    9.51    1.56
  -7  -6   3    8.51    1.61
   7   6  -2   15.50    1.82
  -7  -6   2   15.80    1.82
   7   6  -1  123.81    4.99
  -7  -6   1  121.38    5.38
   7   6   0  458.76   13.93
  -7  -6   0  461.02   14.20
   7   6   1  138.18    4.91
  -7  -6  -1  134.62    5.95
   7   6   2   41.11    2.87
  -7  -6  -2   41.54    2.78
   7   6   3   92.20    3.91
  -7  -6  -3   94.55    4.12
   7   6   4  299.57   10.03
  -7  -6  -4  301.96   10.20
   7   6   5    8.03    1.91
  -7  -6  -5    4.04    1.69
   7   6   6    3.43    1.56
  -7  -6  -6    3.04    1.61
   7   6   7  169.30    6.42
  -7  -6  -7  170.91    6.51
   7   6   8   -0.26    1.69
  -7  -6  -8    1.30    1.69
   7   6   9    6.90    1.95
  -7  -6  -9    3.86    2.30
   7   6  10   40.72    3.34
  -7  -6 -10   41.24    3.34
   7   6  11  219.79    9.29
  -7  -6 -11  212.19    8.73
   7   6  12  286.42   10.20
  -7  -6 -12  271.36   10.03
   7   6  13   26.39    3.65
  -7  -6 -13   25.70    3.69
   7   6  14  137.96    6.95
  -7  -6 -14  131.01    8.03
   7   6  15    0.39    3.00
  -7  -6 -15   -0.30    3.17
   7   6  16   -1.56    3.13
  -7  -6 -16    1.56    3.56
   7   6  17    4.56    3.95
  -7  -6 -17    1.69    3.73
   7   6  18   32.64    4.69
  -7  -6 -18   33.90    4.91
   6   6 -18   64.94    5.51
  -6  -6  18   62.21    6.08
   6   6 -17    1.91    2.95
  -6  -6  17   -1.39    3.13
   6   6 -16   32.86    3.52
  -6  -6  16   36.55    4.08
   6   6 -15   10.81    3.04
  -6  -6  15    8.29    2.65
   6   6 -14   21.40    3.04
  -6  -6  14   24.79    3.47
   6   6 -13  221.91    8.47
  -6  -6  13  222.35    9.29
   6   6 -12   71.89    4.47
  -6  -6  12   81.61    4.73
   6   6 -11   62.03    3.73
  -6  -6  11   60.69    4.30
   6   6 -10   99.89    5.04
  -6  -6  10   99.93    4.51
   6   6  -9  140.52    5.25
  -6  -6   9  133.62    5.56
  -6  -6   8  208.76    8.55
   6   6  -7   73.84    5.25
  -6  -6   7   84.87    4.08
   6   6  -6   20.92    2.08
  -6  -6   6   22.96    3.21
   6   6  -5  300.14   10.46
  -6  -6   5  288.85   12.81
   6   6  -4    1.69    1.56
  -6  -6   4    2.34    1.52
   6   6  -3 1274.18   35.42
  -6  -6   3 1286.46   34.82
   6   6  -2  231.29    7.47
  -6  -6   2  229.29    7.25
   6   6  -1   38.90    2.87
  -6  -6   1   42.93    2.60
   6   6   0    5.64    1.43
  -6  -6   0    6.38    1.43
   6   6   1  110.18    4.82
  -6  -6  -1  105.18    4.86
   6   6   2  172.77    5.69
  -6  -6  -2  171.95    6.60
   6   6   3  564.03   17.36
  -6  -6  -3  566.50   18.02
   6   6   4  229.77    7.81
  -6  -6  -4  215.45    7.08
   6   6   5   26.83    2.21
  -6  -6  -5   29.26    2.52
   6   6   6   60.56    3.39
  -6  -6  -6   64.03    3.04
   6   6   7   88.08    4.86
  -6  -6  -7   82.70    4.38
   6   6   8  112.04    5.30
  -6  -6  -8  113.74    5.04
   6   6   9   21.10    2.21
  -6  -6  -9   20.27    2.39
   6   6  10    6.60    2.43
  -6  -6 -10    5.47    2.26
   6   6  11  242.79    9.03
  -6  -6 -11  234.50    9.03
   6   6  12   19.32    2.52
  -6  -6 -12   16.89    2.52
   6   6  13  116.38    5.99
  -6  -6 -13  107.61    6.16
   6   6  14    3.99    2.65
  -6  -6 -14    2.00    2.56
   6   6  15   51.40    4.56
  -6  -6 -15   47.14    4.04
   6   6  16   -0.09    3.60
  -6  -6 -16   -1.82    3.26
   6   6  17    6.21    3.00
  -6  -6 -17    1.61    3.08
   6   6  18   24.35    4.17
  -6  -6 -18   22.27    4.04
   5   6 -19   -0.56    3.17
  -5  -6  19   -1.78    3.43
   5   6 -18   79.79    6.47
  -5  -6  18   81.65    7.16
   5   6 -17   10.07    3.60
  -5  -6  17    6.73    3.69
   5   6 -16  182.58    9.72
  -5  -6  16  176.29    9.98
   5   6 -15   78.49    5.21
  -5  -6  15   79.79    5.77
   5   6 -14    1.65    2.56
  -5  -6  14    1.43    2.56
   5   6 -13    7.64    2.47
  -5  -6  13    9.16    2.39
   5   6 -12    7.08    2.08
  -5  -6  12    2.87    2.04
   5   6 -11  247.57    8.94
  -5  -6  11  237.06    9.59
   5   6 -10  498.96   16.89
  -5  -6  10  474.47   15.19
   5   6  -9   76.88    4.30
  -5  -6   9   81.26    4.43
   5   6  -8   15.19    1.91
  -5  -6   8   13.85    1.87
   5   6  -7   -0.39    1.22
  -5  -6   7   -1.04    1.52
   5   6  -6  180.41    7.47
  -5  -6   6  189.49    7.86
   5   6  -5  164.87    6.69
  -5  -6   5  197.95    7.42
   5   6  -4  617.95   25.09
  -5  -6   4  577.92   19.01
   5   6  -3    8.47    2.21
  -5  -6   3   11.16    1.65
   5   6  -2   76.62    3.86
  -5  -6   2   76.45    6.77
   5   6  -1   95.59    3.99
   5   6   0  286.73    9.94
  -5  -6   0  288.98   10.24
   5   6   1   80.61    3.86
  -5  -6  -1   82.48    3.78
   5   6   2   45.32    2.56
  -5  -6  -2   42.59    2.65
   5   6   3   27.22    1.95
  -5  -6  -3   25.48    2.08
   5   6   4  117.12    4.34
  -5  -6  -4  116.47    4.73
   5   6   5  377.93   12.76
  -5  -6  -5  386.26   13.02
   5   6   6 1284.08   32.99
  -5  -6  -6 1289.89   33.25
   5   6   7  126.63    5.25
  -5  -6  -7  128.97    5.38
   5   6   8  172.43    6.69
  -5  -6  -8  173.95    6.95
   5   6   9   72.76    4.04
  -5  -6  -9   71.71    4.17
   5   6  10  108.18    5.30
  -5  -6 -10  103.40    5.30
   5   6  11  157.58    6.47
  -5  -6 -11  157.54    6.47
   5   6  12  141.60    6.51
  -5  -6 -12  140.22    6.34
   5   6  13  100.89    5.56
  -5  -6 -13   97.24    5.99
   5   6  14   62.73    4.99
  -5  -6 -14   65.33    4.64
   5   6  15   40.59    4.60
  -5  -6 -15   46.01    4.99
   5   6  16   79.92    6.38
  -5  -6 -16   78.36    5.69
   5   6  17    2.47    3.69
  -5  -6 -17    1.39    3.56
   5   6  18    8.16    4.43
  -5  -6 -18    7.51    3.99
   4   6 -19    3.34    3.17
  -4  -6  19    0.30    3.30
   4   6 -18   28.61    3.82
  -4  -6  18   28.35    4.08
   4   6 -17   64.72    4.73
  -4  -6  17   59.12    4.99
   4   6 -16  132.53    6.64
  -4  -6  16  130.14    6.90
   4   6 -15   68.94    4.25
  -4  -6  15   65.64    4.56
   4   6 -14   18.80    2.78
  -4  -6  14   19.06    3.04
   4   6 -13   18.97    2.65
  -4  -6  13   20.10    2.60
   4   6 -12   75.53    4.34
  -4  -6  12   74.45    4.69
   4   6 -11   33.82    2.60
  -4  -6  11   39.50    3.00
   4   6 -10   42.93    3.08
  -4  -6  10   39.24    2.95
   4   6  -9   97.11    4.30
  -4  -6   9   94.29    4.82
   4   6  -8  249.65    8.55
  -4  -6   8  274.14    8.47
   4   6  -7  174.42    6.29
  -4  -6   7  189.92    7.55
   4   6  -6   44.76    2.52
  -4  -6   6   44.15    2.73
   4   6  -5  236.76    8.38
  -4  -6   5  242.79    7.60
   4   6  -4  798.40   22.36
  -4  -6   4  762.42   21.88
   4   6  -3  490.45   17.28
  -4  -6   3  516.97   16.32
   4   6  -2   31.21    2.39
  -4  -6   2   32.04    1.95
  -4  -6   1  438.66   15.67
   4   6   0  118.94    8.03
  -4  -6   0  113.00    5.95
   4   6   1  405.80   13.63
  -4  -6  -1  405.67   21.92
   4   6   2  608.83   19.23
  -4  -6  -2  638.96   31.78
   4   6   3   48.14    2.91
  -4  -6  -3   47.92    2.91
   4   6   4  150.89    5.38
  -4  -6  -4  150.85    5.47
   4   6   5   41.46    2.78
  -4  -6  -5   39.89    2.56
   4   6   6  183.67    7.55
  -4  -6  -6  176.07    6.73
   4   6   7   51.92    3.17
  -4  -6  -7   57.48    3.13
   4   6   8    4.69    1.65
  -4  -6  -8    2.82    1.48
   4   6   9  174.55    6.60
  -4  -6  -9  172.95    6.77
   4   6  10    0.74    1.82
  -4  -6 -10   -0.65    1.56
   4   6  11    1.26    2.30
  -4  -6 -11   -0.39    2.04
   4   6  12   58.21    3.73
  -4  -6 -12   61.77    4.17
   4   6  13    1.00    2.21
  -4  -6 -13    0.87    2.21
   4   6  14    8.03    2.87
  -4  -6 -14    7.94    2.34
   4   6  15   26.48    3.82
  -4  -6 -15   28.56    3.82
   4   6  16    7.94    3.08
  -4  -6 -16    5.25    3.04
   4   6  17    5.25    3.26
  -4  -6 -17    4.91    3.21
   4   6  18    0.61    3.60
  -4  -6 -18   -0.04    3.30
   4   6  19    2.17    3.86
  -4  -6 -19    1.17    4.17
   3   6 -20   -0.30    3.82
  -3  -6  20    1.30    3.78
   3   6 -19    2.30    3.65
  -3  -6  19    1.65    3.86
   3   6 -18   51.44    4.60
  -3  -6  18   43.80    4.91
   3   6 -17  103.32    5.17
  -3  -6  17  100.58    6.51
   3   6 -16  474.78   14.63
  -3  -6  16  460.24   16.89
   3   6 -15   19.80    2.82
  -3  -6  15   18.10    2.91
   3   6 -14   82.52    4.95
  -3  -6  14   79.92    4.60
   3   6 -13   49.44    3.82
  -3  -6  13   48.14    3.65
   3   6 -12  268.75   11.76
  -3  -6  12  276.78   10.03
   3   6 -11   87.91    4.82
  -3  -6  11   86.86    4.78
   3   6 -10  135.61    5.56
  -3  -6  10  128.41    5.86
   3   6  -9   35.94    2.34
  -3  -6   9   39.42    2.56
   3   6  -8    5.30    1.52
  -3  -6   8    7.64    1.65
   3   6  -7  530.73   15.45
  -3  -6   7  528.56   14.67
   3   6  -6   62.12    3.08
  -3  -6   6   58.99    2.91
   3   6  -5    5.82    1.56
  -3  -6   5    7.34    1.48
   3   6  -4   69.33    3.52
  -3  -6   4   65.07    3.17
   3   6  -3  208.07    6.47
  -3  -6   3  206.46    6.42
   3   6  -2  346.94    9.90
  -3  -6   2  340.60    9.77
   3   6  -1  208.54    7.29
  -3  -6   1  215.49    7.21
   3   6   0    7.55    1.30
  -3  -6   0    9.42    1.22
   3   6   1    6.64    1.22
  -3  -6  -1    6.82    1.13
   3   6   2  559.39   16.32
  -3  -6  -2  563.55   16.63
   3   6   3  456.37   22.92
  -3  -6  -3  488.93   16.67
   3   6   4  868.90   42.80
  -3  -6  -4  789.07   23.92
   3   6   5  185.45    7.47
  -3  -6  -5  177.24   10.59
   3   6   6    8.99    1.78
  -3  -6  -6    4.73    1.52
   3   6   7    9.64    1.78
  -3  -6  -7   10.16    1.65
   3   6   8    4.47    1.78
  -3  -6  -8    3.60    1.69
   3   6   9  177.11    6.69
  -3  -6  -9  178.50    6.82
   3   6  10  270.14    9.68
  -3  -6 -10  271.79   11.03
   3   6  11  117.03    5.47
  -3  -6 -11  125.59    5.82
   3   6  12   -0.43    1.78
  -3  -6 -12    0.13    1.74
   3   6  13   25.83    2.91
  -3  -6 -13   29.26    3.00
   3   6  14  192.44    8.77
  -3  -6 -14  195.30    9.12
   3   6  15    0.87    2.87
  -3  -6 -15    2.43    2.78
   3   6  16   86.26    5.77
  -3  -6 -16   86.99    5.47
   3   6  17    4.73    3.00
  -3  -6 -17    0.09    2.82
   3   6  18  167.00    9.03
  -3  -6 -18  176.42    9.42
   3   6  19   68.24    5.90
  -3  -6 -19   66.77    6.12
   2   6 -20    7.34    3.34
  -2  -6  20    7.29    4.12
   2   6 -19   52.53    4.56
  -2  -6  19   56.61    4.78
   2   6 -18   27.87    3.78
  -2  -6  18   33.47    4.21
   2   6 -17  294.24   12.29
  -2  -6  17  292.11   12.76
   2   6 -16    6.90    2.78
  -2  -6  16    5.08    3.21
   2   6 -15   12.63    2.47
  -2  -6  15   11.33    2.52
   2   6 -14    4.21    2.00
  -2  -6  14    2.17    2.08
   2   6 -13  128.23    5.90
  -2  -6  13  123.42    6.25
   2   6 -12   25.22    2.47
  -2  -6  12   24.40    2.30
   2   6 -11   35.94    2.60
  -2  -6  11   39.63    2.60
   2   6 -10  204.51    8.12
  -2  -6  10  199.30    7.03
   2   6  -9  177.29    7.16
  -2  -6   9  182.19    6.64
   2   6  -8  246.09    7.99
  -2  -6   8  243.31    8.29
   2   6  -7  283.38    9.25
  -2  -6   7  256.08    8.68
   2   6  -6  168.61    7.08
  -2  -6   6  167.39    7.34
   2   6  -5   33.73    1.95
  -2  -6   5   31.65    2.21
   2   6  -4  304.61   10.38
  -2  -6   4  301.83   10.24
   2   6  -3  542.24   15.84
  -2  -6   3  541.41   15.15
   2   6  -2   -0.22    0.91
  -2  -6   2    0.69    0.96
   2   6  -1  148.20    5.30
  -2  -6   1  149.72    4.91
   2   6   0 1072.89   27.83
  -2  -6   0 1026.83   28.65
   2   6   1  669.91   17.75
  -2  -6  -1  660.57   19.53
   2   6   2  329.22   10.38
  -2  -6  -2  319.50    9.81
   2   6   3    1.39    1.48
  -2  -6  -3    0.96    1.26
   2   6   4   72.41    3.82
  -2  -6  -4   78.14    3.56
   2   6   5  297.53   11.63
  -2  -6  -5  293.32   10.33
  -2  -6  -6   88.95    4.17
   2   6   7   84.61    5.43
  -2  -6  -7   84.91    3.65
   2   6   8    0.00    1.56
  -2  -6  -8    1.00    2.73
   2   6   9    1.43    1.52
  -2  -6  -9    2.78    2.26
   2   6  10  368.21   11.42
  -2  -6 -10  303.66   13.20
   2   6  11   65.81    4.04
  -2  -6 -11   57.91    4.04
   2   6  12   13.15    2.17
  -2  -6 -12   17.28    2.47
   2   6  13  182.76    7.29
  -2  -6 -13  167.95    7.29
   2   6  14    0.48    2.39
  -2  -6 -14    4.04    2.21
   2   6  15   48.53    4.60
  -2  -6 -15   48.40    4.04
   2   6  16    0.48    2.78
  -2  -6 -16    2.30    2.65
   2   6  17  134.57    6.73
  -2  -6 -17  133.05    6.73
   2   6  18    1.04    3.60
  -2  -6 -18   -1.78    3.30
   2   6  19    9.51    4.69
  -2  -6 -19   10.72    4.47
   1   6 -21    3.78    5.17
  -1  -6  21    1.61    3.65
   1   6 -20    0.04    3.13
  -1  -6  20    0.13    3.47
   1   6 -19   37.98    4.25
  -1  -6  19   39.46    4.86
   1   6 -18   24.27    3.47
  -1  -6  18   24.74    3.69
   1   6 -17   15.76    3.04
  -1  -6  17   11.81    3.21
   1   6 -16   23.01    3.47
  -1  -6  16   17.19    3.34
   1   6 -15   11.42    3.00
  -1  -6  15   14.63    2.73
   1   6 -14   99.41    4.86
  -1  -6  14   98.28    5.17
   1   6 -13   10.77    2.04
  -1  -6  13   10.90    2.04
   1   6 -12   36.16    2.65
  -1  -6  12   40.11    3.00
   1   6 -11   54.48    3.04
  -1  -6  11   55.83    3.30
   1   6 -10  151.85    6.03
  -1  -6  10  146.86    5.17
   1   6  -9   64.16    3.17
  -1  -6   9   61.30    3.00
   1   6  -8  157.23    6.42
  -1  -6   8  162.96    6.60
   1   6  -7    0.04    0.96
  -1  -6   7    0.78    1.13
   1   6  -6  965.18   27.26
  -1  -6   6  924.42   25.31
   1   6  -5    0.74    0.96
  -1  -6   5    0.17    0.87
   1   6  -4 1592.68   43.19
  -1  -6   4 1529.30   40.11
   1   6  -3  603.66   16.84
  -1  -6   3  614.39   16.84
   1   6  -2   35.55    2.08
  -1  -6   2   30.43    1.78
   1   6  -1   31.34    1.82
  -1  -6   1   33.38    1.87
   1   6   0  101.32    3.47
  -1  -6   0  105.40    4.34
   1   6   1   86.39    3.34
  -1  -6  -1   83.00    3.60
   1   6   2  457.81   12.59
  -1  -6  -2  428.81   12.46
   1   6   3   98.11    3.60
  -1  -6  -3   89.86    3.56
   1   6   4   12.46    1.39
  -1  -6  -4   13.15    1.43
   1   6   5  180.59    7.81
  -1  -6  -5  183.19    7.42
   1   6   6   26.74    2.08
  -1  -6  -6   27.57    1.91
   1   6   7  178.46    6.47
  -1  -6  -7  188.05    7.51
   1   6   8   92.81    3.95
  -1  -6  -8   90.16    4.17
   1   6   9   31.17    2.52
  -1  -6  -9   34.21    2.82
   1   6  10  259.29   12.02
  -1  -6 -10  264.41    9.46
   1   6  11    0.69    2.52
  -1  -6 -11    0.52    1.82
   1   6  12   89.73    4.38
  -1  -6 -12   93.81    5.64
   1   6  13    7.21    2.52
  -1  -6 -13   10.07    3.21
   1   6  14   25.31    3.08
  -1  -6 -14   27.04    3.34
   1   6  15   -1.74    2.69
  -1  -6 -15   -0.22    2.56
   1   6  16    1.09    3.21
  -1  -6 -16    0.96    3.13
   1   6  17  176.68    9.46
  -1  -6 -17  181.63    9.29
   1   6  18  246.40   12.50
  -1  -6 -18  250.35   11.68
   1   6  19   17.10    4.30
  -1  -6 -19   19.80    4.47
   0   6 -21    9.29    2.95
   0  -6  21   11.94    3.73
   0   6 -20   -0.09    3.04
   0  -6  20   -0.61    2.69
   0   6 -19    1.52    2.47
   0  -6  19   -1.87    2.69
   0   6 -18    8.33    2.82
   0  -6  18    7.03    2.82
   0   6 -17   72.93    4.25
   0  -6  17   68.54    5.34
   0   6 -16    3.86    2.30
   0  -6  16    4.56    2.87
   0   6 -15  108.66    5.56
   0  -6  15   91.99    5.38
   0   6 -14   25.83    2.65
   0  -6  14   26.39    2.60
   0   6 -13   -1.56    1.61
   0  -6  13    0.82    1.69
   0   6 -12   13.11    1.91
   0  -6  12   14.59    1.87
   0   6 -11  159.40    6.25
   0  -6  11  170.56    6.77
   0   6 -10   71.67    3.13
   0  -6  10   68.37    4.17
   0   6  -9   44.45    2.87
   0  -6   9   43.50    3.08
   0   6  -8  210.15    7.03
   0  -6   8  203.85    6.60
   0   6  -7  551.18   16.45
   0  -6   7  543.76   14.93
   0   6  -6  150.29    4.99
   0  -6   6  150.37    5.08
   0   6  -5 1558.26   38.42
   0  -6   5 1450.56   37.59
   0   6  -4  230.29    6.86
   0  -6   4  225.04    7.77
   0   6  -3    9.55    1.22
   0  -6   3    7.55    1.17
   0   6  -2   96.63    3.69
   0  -6   2  103.45    3.47
   0   6  -1    0.04    0.78
   0  -6   1   -0.26    0.78
   0   6   0  224.78    6.86
   0  -6   0  223.52    7.38
   0   6   1    0.09    0.82
   0  -6  -1    0.52    0.87
   0   6   2  102.10    3.86
   0  -6  -2   99.54    3.60
   0   6   3    8.60    1.35
   0  -6  -3    6.77    1.17
   0   6   4  241.53    7.68
   0  -6  -4  244.88    7.60
   0   6   5 1616.04   40.28
   0  -6  -5 1561.95   39.33
   0   6   6  169.00    8.03
   0  -6  -6  157.45    6.29
   0   6   7  653.11   20.06
   0  -6  -7  640.78   20.32
   0   6   8  247.22    8.64
   0  -6  -8  263.85    9.55
   0   6   9   53.22    2.95
   0  -6  -9   51.22    3.04
   0   6  10  101.71    4.64
   0  -6 -10   91.99    4.38
   0   6  11  223.78    7.90
   0  -6 -11  224.30    9.59
   0   6  12   20.53    2.39
   0  -6 -12   21.62    2.65
   0   6  13   -0.78    2.00
   0  -6 -13    0.17    1.78
   0   6  14   31.26    4.25
   0  -6 -14   38.55    3.56
   0   6  15  141.78    5.69
   0  -6 -15  145.42    6.51
   0   6  16    5.38    2.65
   0  -6 -16    4.34    3.52
   0   6  17   98.50    5.86
   0  -6 -17   88.64    5.77
   0   6  18   10.38    3.65
   0  -6 -18   10.33    3.43
   0   6  19    3.13    4.08
   0  -6 -19   -2.17    4.34
  -1   6 -21   -0.61    3.21
   1  -6  21   -4.60    4.95
  -1   6 -20   25.87    3.52
   1  -6  20   27.74    3.52
  -1   6 -19   12.81    2.69
   1  -6  19    9.77    2.95
  -1   6 -18  175.90    7.25
   1  -6  18  173.68    7.99
  -1   6 -17  116.82    5.95
   1  -6  17  117.64    5.73
  -1   6 -16   -0.22    2.30
   1  -6  16    3.21    2.91
  -1   6 -15    1.09    1.95
   1  -6  15   -0.17    1.82
  -1   6 -14   17.41    2.17
   1  -6  14   20.58    2.39
  -1   6 -13    5.82    1.65
   1  -6  13    5.43    1.87
  -1   6 -12   56.56    3.39
   1  -6  12   54.31    3.26
  -1   6 -11    2.04    1.56
   1  -6  11    1.61    1.87
  -1   6 -10  172.43    6.42
   1  -6  10  176.33    6.64
  -1   6  -9   20.19    1.74
   1  -6   9   20.97    1.87
  -1   6  -8   62.51    2.60
   1  -6   8   61.60    2.87
  -1   6  -7  150.24    5.08
   1  -6   7  138.13    6.16
[truncated: 241,192 more chars]
