# Supplementary material for: Crystal structure of 3,14-dimethyl-2,13-di­aza-6,17-diazo­niatri­cyclo­[16.4.0.07,12]docosane bis­(per­chlorate) from synchrotron X-ray data
Source: Acta Crystallogr E Crystallogr Commun. 2021 Apr 23;77(Pt 5):551–4. doi: 10.1107/S2056989021004278 (PMC8100260; doi:10.1107/S2056989021004278)
Supplement: Supplementary file 2 [file e-77-00551-Isup2.hkl]

#
# h,k,l, Fc-squared, Fo-squared, sigma(Fo-squared), status flag
#
data_I
_shelx_title ' S250 in P2(1)/n'
_shelx_refln_list_code          4
_shelx_F_calc_maximum       87.67
_exptl_crystal_F_000       576.00
_reflns_d_resolution_high  0.7186

loop_
 _space_group_symop_operation_xyz
 'x, y, z'
 '-x+1/2, y+1/2, -z+1/2'
 '-x, -y, -z'
 'x-1/2, -y-1/2, z-1/2'

_cell_length_a    10.6890
_cell_length_b     8.4450
_cell_length_c    14.0200
_cell_angle_alpha  90.000
_cell_angle_beta   92.897
_cell_angle_gamma  90.000

_shelx_F_squared_multiplier     1.000

loop_
 _refln_index_h
 _refln_index_k
 _refln_index_l
 _refln_F_squared_calc
 _refln_F_squared_meas
 _refln_F_squared_sigma
 _refln_observed_status
   4   0   0       4082.20       4600.77        81.63 o
   6   0   0       1065.85       1145.99        20.99 o
   8   0   0        673.11        646.00        12.97 o
  10   0   0        443.08        457.33        10.47 o
  12   0   0        239.09        242.40         5.82 o
  14   0   0          0.45         -0.24         0.68 o
   1   1   0         76.66        113.00         1.81 o
   2   1   0          2.49          4.70         0.34 o
   3   1   0       1861.82       2025.31       111.22 o
   4   1   0        695.66        645.23         9.06 o
   5   1   0        396.12        360.99         5.19 o
   6   1   0        589.92        540.44         8.70 o
   7   1   0        815.48        934.29        22.15 o
   8   1   0         92.00        100.50         1.83 o
   9   1   0        507.32        466.38         7.44 o
  10   1   0         95.53         86.88         2.90 o
  11   1   0        157.19        142.17         3.16 o
  12   1   0          6.94          7.09         0.53 o
  13   1   0         52.64         52.57         1.63 o
  14   1   0         17.50         14.90         1.29 o
   1   2   0       4460.59       5014.32       133.42 o
   2   2   0        228.93        251.35         3.98 o
   3   2   0       2400.03       2279.21        28.24 o
   4   2   0         10.22          7.12         0.42 o
   5   2   0       6603.10       7303.49       357.45 o
   6   2   0       1064.44       1114.86        27.02 o
   7   2   0        498.34        520.55        15.55 o
   8   2   0         89.84         92.42         3.49 o
   9   2   0         58.67         82.16         2.34 o
  10   2   0        224.35        194.87         3.37 o
  11   2   0         20.54         17.02         0.66 o
  12   2   0         45.29         36.67         1.63 o
  13   2   0        125.93         96.25        17.07 o
  14   2   0          4.68          5.97         1.15 o
   1   3   0         22.08         48.11         1.00 o
   2   3   0         41.38         15.66         0.89 o
   3   3   0        264.39        338.78         6.75 o
   4   3   0       2041.40       1924.60        44.43 o
   5   3   0        135.26        145.36         5.25 o
   6   3   0       1027.60       1001.89        32.77 o
   7   3   0        476.81        454.31        21.41 o
   8   3   0        381.93        369.49        23.70 o
   9   3   0        140.85        129.70         3.33 o
  10   3   0        139.34        127.97         4.24 o
  11   3   0         37.58         27.88         2.73 o
  12   3   0         17.48         18.41         1.54 o
  13   3   0          0.04         -0.48         1.05 o
  14   3   0         68.90         69.30         2.75 o
   0   4   0        232.28        265.51         6.31 o
   1   4   0        181.67        155.06         2.89 o
   2   4   0        349.48        423.48         9.46 o
   3   4   0         93.87         38.77         1.23 o
   4   4   0        220.08        309.03        11.04 o
   5   4   0       1089.76       1083.76        48.02 o
   6   4   0        166.14        201.05        12.28 o
   7   4   0        364.71        388.78        26.66 o
   8   4   0         34.06         36.88         2.25 o
   9   4   0         30.94         35.94         2.38 o
  10   4   0         31.32         25.13         1.54 o
  11   4   0          3.08          3.61         1.03 o
  12   4   0          0.02         -0.61         1.06 o
  13   4   0         47.53         56.05         2.74 o
   1   5   0          0.16          0.44         0.32 o
   2   5   0       1097.70       1103.72        16.21 o
   3   5   0         23.17         16.27         0.79 o
   4   5   0       1789.84       1764.00        87.77 o
   5   5   0          0.68         -0.07         0.29 o
   6   5   0        929.74        862.66        55.67 o
   7   5   0         88.16         70.93         7.36 o
   8   5   0         69.11         84.59        11.61 o
   9   5   0         46.89         60.33         3.14 o
  10   5   0         19.07         28.33         3.07 o
  11   5   0          2.18          3.51         1.27 o
  12   5   0         35.59         44.05         2.35 o
  13   5   0         26.51         32.52         2.13 o
   0   6   0        234.12        218.99         4.91 o
   1   6   0        131.09         99.83         1.85 o
   2   6   0        924.10        985.04        23.45 o
   3   6   0          9.94          7.34         0.50 o
   4   6   0         94.73        107.87         2.40 o
   5   6   0        300.69        241.14        18.27 o
   6   6   0          2.68          4.04         0.76 o
   7   6   0        351.80        371.27        39.77 o
   8   6   0         12.14         10.02         1.95 o
   9   6   0         19.90         36.52         2.03 o
  10   6   0         76.43        116.24         3.61 o
  11   6   0          0.08          1.80         1.24 o
  12   6   0          2.84          7.48         2.97 o
   1   7   0        577.46        541.70        13.02 o
   2   7   0        322.46        313.78        11.21 o
   3   7   0        454.52        400.72        25.53 o
   4   7   0         86.34         98.69        10.20 o
   5   7   0         86.29         90.71        10.70 o
   6   7   0        284.69        260.90        33.48 o
   7   7   0        381.10        380.17        51.96 o
   8   7   0         37.08         28.53         4.49 o
   9   7   0        108.53        157.23         4.80 o
  10   7   0         23.21         28.17         2.06 o
  11   7   0        169.27        267.95         7.79 o
   0   8   0       1059.88        991.06        18.63 o
   1   8   0         57.06         48.92         1.40 o
   2   8   0        529.42        492.11        50.25 o
   3   8   0         44.13         42.63         6.49 o
   4   8   0        146.85        134.78        20.30 o
   5   8   0         35.89         36.85         5.48 o
   6   8   0         14.48         10.02         1.71 o
   7   8   0         31.70         32.24         5.81 o
   8   8   0          0.15          0.07         0.49 o
   9   8   0          0.58         -0.05         0.32 o
  10   8   0        149.70        220.30         6.09 o
   1   9   0          6.94         11.34         0.94 o
   2   9   0        147.56        141.51        16.92 o
   3   9   0        147.42        143.96        20.80 o
   4   9   0         97.01         82.05        13.54 o
   5   9   0          9.81         10.54         2.55 o
   6   9   0        128.87        138.02        26.47 o
   7   9   0        519.87        494.84       104.08 o
   8   9   0         18.37         17.41         4.69 o
   9   9   0          0.37         -0.22         0.43 o
   0  10   0        905.96        888.35        21.52 o
   1  10   0          4.91          5.56         0.99 o
   2  10   0         56.43         57.68         5.43 o
   3  10   0         14.43         15.07         1.09 o
   4  10   0         19.76         23.37         1.99 o
   5  10   0          5.38          5.78         1.03 o
   6  10   0         23.28         19.90         4.82 o
   7  10   0         39.10         37.03        10.59 o
   1  11   0        106.82         86.40         2.44 o
   2  11   0         97.77         95.57         4.95 o
   3  11   0         44.13         51.18         5.26 o
   4  11   0          5.35          6.00         1.41 o
   5  11   0          0.32          0.15         0.96 o
 -13   0   1         12.43         11.68         1.06 o
 -11   0   1        169.64        161.10         3.96 o
  -9   0   1        217.28        199.14         5.04 o
  -7   0   1        526.86        557.31        11.03 o
  -5   0   1       1975.34       2031.59        53.25 o
   3   0   1         65.21        101.54         2.26 o
   7   0   1        610.73        545.08        10.85 o
   9   0   1        627.63        656.30        12.72 o
  11   0   1         64.43         87.96         2.53 o
  13   0   1          0.02          0.81         0.78 o
 -14   1   1        420.65        393.16        16.99 o
 -13   1   1         24.06         22.82         0.87 o
 -12   1   1         26.62         20.99         0.80 o
 -11   1   1          0.31          0.22         0.43 o
 -10   1   1        313.32        274.01         4.34 o
  -9   1   1        116.71        125.95         3.46 o
  -8   1   1         42.97         49.66         1.12 o
  -7   1   1        318.21        326.72         6.13 o
  -6   1   1        378.03        338.36         5.18 o
  -5   1   1          6.97          5.54         0.29 o
  -4   1   1         22.29          7.79         0.52 o
  -3   1   1        484.49        495.54         6.72 o
  -1   1   1        389.33        457.71         6.94 o
   0   1   1        102.03         78.10         1.29 o
   1   1   1        808.73        674.00         9.15 o
   2   1   1        112.85        115.12         2.66 o
   3   1   1       1556.76       1513.29        27.38 o
   4   1   1       1806.48       2118.07        77.31 o
   5   1   1         35.10         15.11         0.42 o
   6   1   1         24.96         57.24         1.17 o
   7   1   1        291.84        306.46         4.87 o
   8   1   1       1909.74       1981.96        68.30 o
   9   1   1          2.41          4.04         0.35 o
  10   1   1         76.03         67.13         2.41 o
  11   1   1         12.26         12.69         0.75 o
  12   1   1          4.19          4.14         0.45 o
  13   1   1          1.10          0.96         0.43 o
  14   1   1          3.04          3.30         0.46 o
 -14   2   1          0.11          0.07         0.39 o
 -13   2   1          6.71          3.37         0.45 o
 -12   2   1         41.25         35.02         1.58 o
 -11   2   1        167.38        126.55         6.81 o
 -10   2   1          0.04          0.71         0.31 o
  -9   2   1         90.31         87.08         3.46 o
  -8   2   1        475.23        513.40        14.81 o
  -7   2   1        242.32        229.81         7.29 o
  -6   2   1        648.13        645.17        16.68 o
  -5   2   1        117.81        146.81         2.49 o
  -3   2   1         23.13         38.68         0.79 o
  -2   2   1        189.42        310.74         5.56 o
  -1   2   1          0.20          0.29         0.22 o
   1   2   1       3622.72       4046.36        93.17 o
   3   2   1        207.04        208.33         3.23 o
   4   2   1       4735.39       4907.40        92.97 o
   5   2   1        317.23        413.47         8.81 o
   6   2   1        337.98        347.41         7.34 o
   7   2   1         16.86         16.30         0.88 o
   8   2   1        107.88         95.07         5.20 o
   9   2   1         92.33         81.17         3.22 o
  10   2   1        159.79        160.30         2.97 o
  11   2   1         12.10         11.85         1.20 o
  12   2   1         39.02         41.30         1.63 o
  13   2   1         24.85         27.09         1.53 o
  14   2   1          0.01         -0.13         0.87 o
 -14   3   1         29.14         31.24         1.96 o
 -13   3   1         17.89         19.44         1.57 o
 -12   3   1          2.65          0.40         0.17 o
 -11   3   1         16.24         13.95         0.60 o
 -10   3   1          4.32          3.20         0.32 o
  -9   3   1        230.79        239.59         5.27 o
  -8   3   1         91.69         74.48         4.25 o
  -7   3   1        389.18        448.39        19.28 o
  -6   3   1         14.17         13.22         0.48 o
  -5   3   1        114.06         94.07         2.75 o
  -4   3   1         94.19        100.07         1.81 o
  -3   3   1          0.68          1.41         0.28 o
  -2   3   1        825.43        836.60        13.53 o
  -1   3   1        189.92        230.33         4.49 o
   0   3   1       1413.99       1438.83        22.55 o
   1   3   1        410.52        591.65         8.14 o
   2   3   1       3640.79       4036.58        55.56 o
   3   3   1        935.48        853.25        25.99 o
   4   3   1        218.77        247.39         6.47 o
   5   3   1        177.96        162.50         7.72 o
   6   3   1          6.97          8.49         0.66 o
   7   3   1         41.69         38.05         1.48 o
   8   3   1        576.64        607.34        11.68 o
   9   3   1        156.04        181.70         4.75 o
  10   3   1         44.55         41.48         2.20 o
  11   3   1         27.66         28.72         1.57 o
  12   3   1          5.91          8.78         1.14 o
  13   3   1         71.34         65.82         2.72 o
  14   3   1          2.73          2.95         1.09 o
 -13   4   1          0.49          0.79         1.38 o
 -12   4   1          3.08          4.42         1.22 o
 -11   4   1         11.40         10.10         1.64 o
 -10   4   1         75.65         63.39        10.70 o
  -9   4   1         65.43         54.49         4.85 o
  -8   4   1        303.50        319.48        24.82 o
  -7   4   1        124.73        116.66         7.16 o
  -6   4   1        243.87        250.36        12.63 o
  -5   4   1         24.63         35.94         1.05 o
  -4   4   1         25.10          9.39         0.46 o
  -3   4   1        667.68        769.01        19.29 o
  -2   4   1        133.01        223.82         3.55 o
  -1   4   1         50.00         66.76         1.34 o
   0   4   1        260.04        316.70         4.79 o
   1   4   1        846.71        985.70        14.00 o
   2   4   1       3623.22       3612.84       107.95 o
   3   4   1          5.32          8.29         0.41 o
   4   4   1        530.09        536.24        22.20 o
   5   4   1        563.68        620.02        29.35 o
   6   4   1        353.10        351.34        19.80 o
   7   4   1        102.07        140.63         3.60 o
   8   4   1        346.75        334.94        14.52 o
   9   4   1         36.13         28.27         1.80 o
  10   4   1         16.33         24.77         2.42 o
  11   4   1         15.34         14.27         1.37 o
  12   4   1         30.15         30.98         1.85 o
  13   4   1         88.25        108.40         3.53 o
 -13   5   1          2.57          4.28         1.66 o
 -12   5   1         38.42         48.16         2.55 o
 -11   5   1         86.11         97.96         3.48 o
 -10   5   1          3.38          3.47         1.27 o
  -9   5   1         76.08         94.53        11.81 o
  -8   5   1        132.03        111.44        11.54 o
  -7   5   1        521.38        522.96        45.01 o
  -6   5   1          5.71          2.96         0.38 o
  -5   5   1        897.84        847.08        50.48 o
  -4   5   1        362.29        378.64        14.64 o
  -3   5   1        170.22        158.53         4.23 o
  -2   5   1        119.78        144.91         2.46 o
  -1   5   1        169.44        161.54         2.74 o
   0   5   1        237.68        246.71         4.05 o
   1   5   1          1.32         -0.08         0.33 o
   2   5   1        372.38        487.09         8.27 o
   3   5   1        471.18        400.29        15.59 o
   4   5   1         94.34        101.79         6.53 o
   5   5   1        301.63        303.94        19.16 o
   6   5   1         20.24         25.32         1.80 o
   7   5   1        408.20        383.83        51.37 o
   8   5   1          0.30          1.29         0.84 o
   9   5   1        399.23        476.92        18.00 o
  10   5   1         34.09         45.92         2.04 o
  11   5   1         25.54         33.21         1.84 o
  12   5   1         31.91         45.04         2.26 o
  13   5   1        117.20        141.93         4.66 o
 -12   6   1         11.58         21.46         3.77 o
 -11   6   1         81.03        113.64         5.32 o
 -10   6   1         59.96         98.27         4.43 o
  -9   6   1          0.19         -0.06         0.26 o
  -8   6   1        344.72        359.61        48.91 o
  -7   6   1         87.16         95.41        11.22 o
  -6   6   1         30.52         32.03         3.33 o
  -5   6   1         96.43         77.03         6.34 o
  -4   6   1        390.42        364.27        23.32 o
  -3   6   1        186.91        196.24         5.86 o
  -2   6   1        158.44        142.92         2.52 o
  -1   6   1         23.38         31.37         0.86 o
   0   6   1          0.30          0.08         0.40 o
   1   6   1        104.29         83.63         1.67 o
   2   6   1        642.36        622.08        16.44 o
   3   6   1          5.67          6.27         0.49 o
   4   6   1        421.87        332.49        26.79 o
   5   6   1         74.89         63.54         7.20 o
   6   6   1         85.09         87.66         7.64 o
   7   6   1        115.92        109.45        12.08 o
   8   6   1        618.52        748.88        15.36 o
   9   6   1          0.28          1.76         1.13 o
  10   6   1         14.89         17.82         1.63 o
  11   6   1         29.23         48.43         2.40 o
  12   6   1          9.61          9.79         1.75 o
 -11   7   1         17.27         25.31         1.92 o
 -10   7   1         13.63         19.86         2.14 o
  -9   7   1         10.15         11.77         2.96 o
  -8   7   1         27.63         23.32         3.37 o
  -7   7   1        194.68        206.60        29.16 o
  -6   7   1         34.31         35.79         4.34 o
  -5   7   1        216.68        200.84        26.30 o
  -4   7   1        723.61        658.20        65.91 o
  -3   7   1        242.62        225.91        13.28 o
  -2   7   1        924.06        863.83        22.86 o
  -1   7   1        107.42        104.71         2.09 o
   0   7   1        514.02        519.38        16.16 o
   1   7   1        121.14         98.78         2.34 o
   2   7   1          0.10          0.05         0.45 o
   3   7   1        148.74        138.69         9.70 o
   4   7   1        175.47        189.26        20.05 o
   5   7   1        189.27        175.04        19.75 o
   6   7   1        325.02        319.56        40.66 o
   7   7   1        212.06        221.97        31.23 o
   8   7   1        273.02        262.56        53.13 o
   9   7   1         24.48         36.63         2.14 o
  10   7   1          7.96         20.40         2.84 o
  11   7   1          0.78          1.52         1.48 o
 -10   8   1          2.88          9.29         1.66 o
  -9   8   1         57.91         47.53        12.82 o
  -8   8   1          8.90          6.83         1.26 o
  -7   8   1         87.61         82.00        10.53 o
  -6   8   1         52.96         45.36         9.33 o
  -5   8   1        141.44        124.21        18.51 o
  -4   8   1          4.48          2.38         0.61 o
  -3   8   1        294.39        261.58        36.93 o
  -2   8   1         66.03         61.28         6.41 o
  -1   8   1         33.90         38.06         1.38 o
   0   8   1          0.15          0.28         0.62 o
   1   8   1        498.10        461.73        31.09 o
   2   8   1         11.23         11.73         1.89 o
   3   8   1          7.31          5.82         1.13 o
   4   8   1          3.98          1.77         0.72 o
   5   8   1        158.95        144.75        20.12 o
   6   8   1         21.58         27.07         4.25 o
   7   8   1          0.52          0.57         0.46 o
   8   8   1        129.40        110.02        29.25 o
   9   8   1        190.04        271.83         7.84 o
  10   8   1          9.96         12.85         1.97 o
  -9   9   1         11.69          9.09         2.78 o
  -8   9   1         47.41         43.21        11.41 o
  -7   9   1         16.41         15.44         3.95 o
  -6   9   1         24.74         23.35         3.38 o
  -5   9   1         52.23         60.72         9.99 o
  -4   9   1         40.19         43.78         6.39 o
  -3   9   1          1.54          3.19         0.83 o
  -2   9   1        786.45        767.80        76.37 o
  -1   9   1         32.54         23.27         1.23 o
   0   9   1         56.29         60.09         1.61 o
   1   9   1        391.03        354.50        27.43 o
   2   9   1          0.00          0.01         0.77 o
   3   9   1         88.17         68.98        11.02 o
   4   9   1          0.13          1.45         0.66 o
   5   9   1          0.16          0.42         0.60 o
   6   9   1         21.36         17.99         4.00 o
   7   9   1          0.43          0.55         0.70 o
   8   9   1        121.99         96.59        28.61 o
   9   9   1          7.82          3.69         3.60 o
  -7  10   1        105.13         94.25        22.28 o
  -6  10   1          0.06          0.20         0.77 o
  -5  10   1         46.21         52.45         8.19 o
  -4  10   1         19.57         23.18         2.56 o
  -3  10   1         47.28         53.27         5.74 o
  -2  10   1         34.28         29.18         1.90 o
  -1  10   1          5.64          4.39         1.01 o
   0  10   1         23.64         15.86         1.19 o
   1  10   1        156.46        148.41         9.94 o
   2  10   1          1.92          0.30         0.88 o
   3  10   1          9.08          7.20         0.91 o
   4  10   1        151.52        162.98        21.77 o
   5  10   1        280.34        270.17        46.58 o
   6  10   1         19.20         20.17         3.75 o
   7  10   1          3.58          6.15         2.19 o
  -5  11   1         64.49         67.36        11.02 o
  -4  11   1          2.02          1.94         0.99 o
  -3  11   1         46.83         53.33         3.82 o
  -2  11   1         77.77         92.71         3.76 o
  -1  11   1         13.33         10.66         1.22 o
   0  11   1         30.71         30.36         1.51 o
   1  11   1          4.68          2.26         1.04 o
   2  11   1          5.29          3.51         1.14 o
   3  11   1         17.38         13.91         1.66 o
   4  11   1         48.83         39.92         6.45 o
   5  11   1          0.02          0.34         0.90 o
 -14   0   2        121.48        105.89         3.73 o
 -12   0   2          0.04          0.06         0.70 o
 -10   0   2         68.47         51.72         1.67 o
  -8   0   2         86.68         78.85         2.15 o
  -6   0   2       1550.11       1463.22        27.77 o
  -4   0   2         12.26          4.02         0.37 o
  -2   0   2        211.42        247.94         5.17 o
   0   0   2       2672.76       3003.94        59.40 o
   4   0   2       1879.50       1691.66        30.60 o
   6   0   2       6596.30       8552.92       209.54 o
   8   0   2          9.06          8.93         0.54 o
  10   0   2        189.55        180.49         5.81 o
  12   0   2         36.95         30.87         1.33 o
  14   0   2          6.26          7.19         0.78 o
 -14   1   2         40.09         36.01         1.19 o
 -13   1   2        146.71        133.21         2.67 o
 -12   1   2          8.66         10.89         0.63 o
 -11   1   2         19.10         12.60         0.70 o
 -10   1   2        314.26        304.12         4.87 o
  -9   1   2        526.42        508.53         7.37 o
  -8   1   2          3.08          2.17         0.37 o
  -7   1   2          3.49          1.45         0.34 o
  -6   1   2          0.09          0.50         0.28 o
  -5   1   2          1.20          0.59         0.25 o
  -4   1   2         90.66         85.20         1.53 o
  -3   1   2         89.26         94.93         1.67 o
  -2   1   2       2106.26       2290.47        28.22 o
  -1   1   2        914.32        979.44        13.38 o
   0   1   2        123.54        215.26         3.47 o
   1   1   2        129.80        126.75         1.94 o
   2   1   2       1443.27       1497.73        20.93 o
   3   1   2       4057.21       4491.93        79.18 o
   4   1   2         11.82          6.19         0.34 o
   5   1   2       1506.18       2015.86        24.90 o
   6   1   2        291.36        347.27         6.27 o
   7   1   2        336.16        371.74         9.90 o
   8   1   2        132.84        148.19         2.59 o
   9   1   2          1.87          0.71         0.29 o
  10   1   2         19.16         19.93         0.66 o
  11   1   2        120.76        100.88         1.97 o
  12   1   2         25.99         25.65         1.04 o
  13   1   2         91.04         85.30         5.15 o
  14   1   2         11.39          7.14         1.28 o
 -14   2   2         19.75         18.98         2.48 o
 -13   2   2         65.87         65.10         5.25 o
 -12   2   2          9.83         13.59         0.82 o
 -11   2   2          8.45         13.04         0.66 o
 -10   2   2         47.21         45.15         1.17 o
  -9   2   2          9.95          3.42         0.41 o
  -8   2   2        247.62        229.00         7.76 o
  -7   2   2         13.77         16.56         1.30 o
  -6   2   2        446.53        414.63         6.46 o
  -5   2   2         18.00         22.83         0.76 o
  -4   2   2        577.15        640.01        14.66 o
  -3   2   2       1286.95       1422.64        18.42 o
  -2   2   2         19.92         18.08         0.56 o
  -1   2   2       1234.67       1387.16        17.85 o
   0   2   2       3158.16       3115.00        48.66 o
   1   2   2        591.65        632.55         9.20 o
   2   2   2        787.00        736.76        10.08 o
   3   2   2          0.87          3.17         0.16 o
   4   2   2          8.98         13.08         0.70 o
   5   2   2        745.75        920.95        17.82 o
   6   2   2       1467.55       1666.24        31.02 o
   7   2   2       2490.62       2934.22       107.79 o
   8   2   2          0.67          0.16         0.49 o
   9   2   2         26.17         46.03         2.63 o
  10   2   2          1.28          3.47         0.81 o
  11   2   2         51.47         60.27         2.12 o
  12   2   2          1.73          0.41         0.81 o
  13   2   2         11.53          9.25         1.21 o
  14   2   2          0.22          0.47         0.93 o
 -14   3   2         56.10         35.48        13.25 o
 -13   3   2         38.22         28.65         4.70 o
 -12   3   2         85.57         71.08         8.13 o
 -11   3   2          6.07          4.17         0.44 o
 -10   3   2        412.33        390.75        11.51 o
  -9   3   2         23.81         16.73         0.62 o
  -8   3   2          0.52          0.31         0.32 o
  -7   3   2         14.93         18.54         0.60 o
  -6   3   2         24.82         34.08         0.83 o
  -5   3   2        123.57        125.48         4.84 o
  -4   3   2        359.97        446.98        10.77 o
  -3   3   2         39.61         36.39         0.91 o
  -2   3   2        964.54       1038.49        15.50 o
  -1   3   2        491.01        538.13         7.64 o
   0   3   2        199.91        216.36         3.44 o
   1   3   2       2504.60       2569.34        33.92 o
   2   3   2        231.90        220.66         3.78 o
   3   3   2        325.29        328.13         4.92 o
   4   3   2        192.27        173.81         4.94 o
   5   3   2         26.54         30.56         1.48 o
   6   3   2         34.44         37.80         1.50 o
   7   3   2        132.30        159.14         3.67 o
   8   3   2        488.92        584.55        19.34 o
   9   3   2        166.39        138.20         3.48 o
  10   3   2        206.83        168.64         4.52 o
  11   3   2         56.90         57.54         2.20 o
  12   3   2         18.72         13.10         1.24 o
  13   3   2         73.65         80.30         6.04 o
  14   3   2          0.10          1.04         1.26 o
 -13   4   2         21.14         17.47         1.69 o
 -12   4   2         11.01          9.52         2.71 o
 -11   4   2         32.92         30.40         3.68 o
 -10   4   2         65.80         55.81         4.45 o
  -9   4   2          5.50          9.09         0.93 o
  -8   4   2        363.36        347.10        24.93 o
  -7   4   2         24.91         25.89         1.13 o
  -6   4   2          0.80          1.78         0.33 o
  -5   4   2        259.48        276.07         8.94 o
  -4   4   2          0.26          1.03         0.32 o
  -3   4   2        171.65        205.75         3.73 o
  -2   4   2        393.98        434.09         6.41 o
  -1   4   2          3.31          7.13         0.41 o
   0   4   2         39.40         52.33         1.19 o
   1   4   2          4.68          8.18         0.48 o
   2   4   2        727.38        805.96        11.52 o
   3   4   2          1.80          9.43         0.41 o
   4   4   2        445.44        561.53        21.07 o
   5   4   2        342.14        376.49        20.75 o
   6   4   2        108.34        108.17         2.93 o
   7   4   2       1059.07       1259.75        23.25 o
   8   4   2         15.90         15.31         1.17 o
   9   4   2         54.53         28.09         1.53 o
  10   4   2         24.06         26.17         2.76 o
  11   4   2        187.16        194.61        13.12 o
  12   4   2         48.76         72.14         2.64 o
  13   4   2         34.93         38.15         2.34 o
 -13   5   2          9.21         12.71         2.18 o
 -12   5   2         94.22        106.38         4.09 o
 -11   5   2          2.51          2.01         0.86 o
 -10   5   2         46.88         50.32         6.72 o
  -9   5   2         15.03         16.69         1.80 o
  -8   5   2         75.69         78.70         7.72 o
  -7   5   2          6.99          8.56         0.56 o
  -6   5   2        103.77         99.25         5.13 o
  -5   5   2          3.55          2.87         0.42 o
  -4   5   2        292.43        297.29         9.79 o
  -3   5   2        482.16        468.36         6.76 o
  -2   5   2         44.83         54.55         1.30 o
  -1   5   2        777.69        810.75        11.25 o
   0   5   2       1288.69       1387.77        18.12 o
   2   5   2        188.79        218.33         6.85 o
   3   5   2         93.61         68.10         2.39 o
   4   5   2        191.98        221.92        11.43 o
   5   5   2         16.16         22.84         1.55 o
   6   5   2         29.17         33.68         2.59 o
   7   5   2         11.20         11.50         1.21 o
   8   5   2        512.47        642.53        20.36 o
   9   5   2         30.78         29.90         1.71 o
  10   5   2        185.33        241.47         5.98 o
  11   5   2         32.03         39.76         2.22 o
  12   5   2         11.76         17.15         1.77 o
  13   5   2          8.64         15.15         2.02 o
 -12   6   2          4.00          5.49         1.78 o
 -11   6   2         23.15         36.99         4.39 o
 -10   6   2          9.48          9.59         2.71 o
  -9   6   2         49.25         54.50         9.02 o
  -8   6   2          3.45          2.84         0.64 o
  -7   6   2         12.14         10.78         1.91 o
  -6   6   2        208.42        193.12        17.15 o
  -5   6   2         75.66         61.91         5.04 o
  -4   6   2         33.37         30.58         0.96 o
  -3   6   2        336.13        319.56         9.38 o
  -2   6   2          0.44          0.06         0.44 o
  -1   6   2         34.22         31.50         0.93 o
   0   6   2         96.19         98.21         1.78 o
   1   6   2        459.90        420.20         7.96 o
   2   6   2        280.82        305.88         6.43 o
   3   6   2        517.93        515.83        16.98 o
   4   6   2        515.53        515.98        37.91 o
   5   6   2         31.71         34.76         3.65 o
   6   6   2        147.30        142.99        13.15 o
   7   6   2         37.35         32.79         3.69 o
   8   6   2          5.72         10.60         1.39 o
   9   6   2         24.98         26.55         1.80 o
  10   6   2         32.36         45.79         2.43 o
  11   6   2         63.65         91.81         3.25 o
  12   6   2         38.50         55.06         2.70 o
 -11   7   2          0.81          0.72         1.53 o
 -10   7   2         45.34         39.29         9.84 o
  -9   7   2          3.64          3.10         0.80 o
  -8   7   2          8.35          8.80         1.71 o
  -7   7   2          8.32          5.41         0.90 o
  -6   7   2        268.03        244.26        33.48 o
  -5   7   2        237.97        198.20        30.60 o
  -4   7   2        149.95        134.67        12.03 o
  -3   7   2        105.93        115.34         6.62 o
  -2   7   2          0.46         -0.12         0.50 o
  -1   7   2         12.26         14.83         0.75 o
   0   7   2        392.30        388.11         6.16 o
   1   7   2        206.26        197.59         3.47 o
   2   7   2         42.96         30.84         1.71 o
   3   7   2        186.40        157.10        14.56 o
   4   7   2         31.51         37.54         3.74 o
   5   7   2        236.48        231.80        29.21 o
   6   7   2        144.04        129.06        15.33 o
   7   7   2         45.27         49.62         9.04 o
   8   7   2        121.09        165.13         4.78 o
   9   7   2         71.22         81.84         4.98 o
  10   7   2         22.30         32.40         2.23 o
  11   7   2         82.24        112.62         5.58 o
 -10   8   2          5.16          4.47         1.65 o
  -9   8   2         18.02         15.00         3.97 o
  -8   8   2        305.71        268.96        58.40 o
  -7   8   2         42.92         40.73         6.39 o
  -6   8   2        141.69        126.31        19.12 o
  -5   8   2         24.82         22.41         3.26 o
  -4   8   2        379.86        377.56        58.00 o
  -3   8   2         76.02         78.85        11.83 o
  -2   8   2          7.44          3.59         0.69 o
  -1   8   2        175.48        162.92         3.67 o
   0   8   2         29.10         22.55         1.00 o
   1   8   2          4.93          5.03         1.08 o
   2   8   2         55.86         59.37         7.96 o
   3   8   2         11.96         15.16         2.78 o
   4   8   2        229.42        211.23        31.06 o
   5   8   2         45.37         47.52         6.33 o
   6   8   2        387.42        373.33        59.24 o
   7   8   2         12.25         13.22         2.39 o
   8   8   2         64.53         49.08        16.01 o
   9   8   2         59.20         88.37         3.41 o
  10   8   2          9.69         16.86         2.16 o
  -9   9   2        144.98        124.63        35.67 o
  -8   9   2         31.20         28.51         6.98 o
  -7   9   2          4.37          4.99         0.81 o
  -6   9   2          0.68          0.13         0.75 o
  -5   9   2        271.13        270.94        39.88 o
  -4   9   2          0.99         -0.35         0.75 o
  -3   9   2         88.23         96.14        11.31 o
  -2   9   2         64.55         49.63         3.60 o
  -1   9   2         82.97         79.39         1.95 o
   0   9   2        128.80        129.94         3.34 o
   1   9   2         11.88         13.17         1.58 o
   2   9   2         76.42         63.83         8.53 o
   3   9   2         95.37         92.67        12.40 o
   4   9   2          0.02          0.47         0.78 o
   5   9   2          0.12          0.39         0.62 o
   6   9   2        168.71        151.94        31.01 o
   7   9   2          2.79          3.93         1.16 o
   8   9   2         16.18         10.56         3.14 o
   9   9   2         40.40         68.69         3.17 o
  -7  10   2          0.00          0.25         0.82 o
  -6  10   2         17.62         14.41         2.97 o
  -5  10   2          0.00         -0.30         0.96 o
  -4  10   2         23.13         23.70         3.05 o
  -3  10   2         72.46         66.21         5.54 o
  -2  10   2        129.43        123.24         7.06 o
  -1  10   2          1.03          0.34         0.98 o
   0  10   2         81.20         77.67         2.04 o
   1  10   2         35.94         29.66         3.15 o
   2  10   2         55.52         65.58         6.80 o
   3  10   2          6.66          5.61         1.01 o
   4  10   2         34.38         33.74         4.47 o
   5  10   2          0.63          0.78         0.79 o
   6  10   2        160.57        131.17        37.00 o
   7  10   2         18.23         12.37         2.43 o
  -5  11   2         11.96         12.77         1.60 o
  -4  11   2         30.53         24.55         2.96 o
  -3  11   2          1.19         -0.27         1.06 o
  -2  11   2         21.08         13.96         1.25 o
  -1  11   2         26.44         21.50         1.41 o
   0  11   2        113.41         99.13         3.67 o
   1  11   2          0.18          0.18         0.98 o
   2  11   2         46.12         46.28         4.27 o
   3  11   2          6.30         12.02         1.41 o
   4  11   2          6.24          7.38         1.46 o
 -13   0   3         21.39         17.97         1.63 o
 -11   0   3        159.93        170.32         4.23 o
  -9   0   3        517.74        492.91        13.33 o
  -7   0   3        223.00        243.46         5.59 o
  -5   0   3         27.65         43.09         1.41 o
  -3   0   3          0.75          1.31         0.39 o
   3   0   3        754.76       1122.07        20.79 o
   5   0   3        588.97        575.16        13.12 o
   7   0   3       1671.89       1850.43        40.38 o
   9   0   3       1229.52       1112.33        28.52 o
  11   0   3        344.77        386.75         9.22 o
  13   0   3         41.44         34.42         1.53 o
 -14   1   3         69.04         73.13         3.13 o
 -13   1   3        110.92        111.57         4.33 o
 -12   1   3         21.01         22.37         0.84 o
 -11   1   3         10.81         10.96         0.66 o
 -10   1   3        690.76        588.24         8.61 o
  -9   1   3         24.36         21.97         0.85 o
  -8   1   3       2914.45       2830.22        36.95 o
  -7   1   3         99.40        102.16         1.98 o
  -6   1   3       1009.05       1119.19        15.21 o
  -5   1   3        335.58        334.18         5.41 o
  -4   1   3        226.67        238.92         3.77 o
  -3   1   3        258.44        277.37         4.32 o
  -2   1   3         90.36         78.07         1.52 o
  -1   1   3          2.82         10.66         0.41 o
   1   1   3         60.37         76.10         1.36 o
   2   1   3        593.83        563.32         7.57 o
   3   1   3        507.45        525.14         7.23 o
   4   1   3        417.54        385.91         5.64 o
   5   1   3        430.89        379.76         5.34 o
   6   1   3          5.51          1.29         0.19 o
   7   1   3         15.05         16.15         0.73 o
   8   1   3        287.48        268.66         4.36 o
   9   1   3        118.52        128.49         2.85 o
  10   1   3        340.54        275.14         5.24 o
  11   1   3         39.50         43.23         1.52 o
  12   1   3         89.73         72.48         3.95 o
  13   1   3         18.24         10.69         2.03 o
  14   1   3         77.76         75.01         2.63 o
 -14   2   3         11.94          9.17         1.32 o
 -13   2   3         35.81         34.23         1.27 o
 -12   2   3         56.13         56.97         3.36 o
 -11   2   3        145.67        127.98         2.54 o
 -10   2   3        144.25        113.72         2.17 o
  -9   2   3         25.15         30.22         0.85 o
  -8   2   3        465.47        451.67        13.94 o
  -7   2   3          0.27          0.88         0.37 o
  -6   2   3        577.26        513.74         7.46 o
  -5   2   3        306.45        339.74         5.14 o
  -4   2   3        658.93        579.55        10.75 o
  -3   2   3        913.83       1020.21        13.60 o
  -2   2   3          7.52         13.33         0.46 o
  -1   2   3       6063.89       6570.87        79.77 o
   0   2   3        302.43        348.66         5.57 o
   1   2   3       1155.71       1111.24        15.79 o
   2   2   3       2027.92       1996.37        26.43 o
   3   2   3         47.28         52.06         1.40 o
   4   2   3       1393.28       1343.26        22.51 o
   5   2   3         16.90         32.23         1.14 o
   6   2   3       2865.26       3309.63        59.00 o
   7   2   3         60.12         69.14         2.12 o
   8   2   3        167.42        203.71         4.74 o
   9   2   3        448.96        464.78        10.16 o
  10   2   3          5.30          6.70         1.31 o
  11   2   3        134.89        135.22         3.99 o
  12   2   3         68.44         78.93         2.58 o
  13   2   3         15.05         14.26         1.33 o
  14   2   3          1.52          2.25         0.98 o
 -14   3   3         31.80         25.29         4.69 o
 -13   3   3        229.64        207.46        28.46 o
 -12   3   3         26.22         28.10         2.27 o
 -11   3   3         13.36         12.74         1.05 o
 -10   3   3         17.45         11.46         0.58 o
  -9   3   3         12.56          9.53         0.86 o
  -8   3   3        436.73        385.93        15.41 o
  -7   3   3        405.35        396.03        16.74 o
  -6   3   3        269.35        282.24         9.60 o
  -5   3   3        230.57        235.32         3.77 o
  -4   3   3         25.42         14.46         0.52 o
  -3   3   3        177.92        158.75         4.30 o
  -2   3   3         21.19         29.93         0.79 o
  -1   3   3       1558.50       1619.06        20.80 o
   0   3   3        566.80        531.60         7.44 o
   1   3   3        874.22        765.63        10.98 o
   2   3   3         39.12         31.23         0.72 o
   3   3   3       2088.30       1833.98        35.09 o
   4   3   3         11.07         10.98         0.57 o
   5   3   3       2240.78       2407.16        43.32 o
   6   3   3        200.40        249.44         5.63 o
   7   3   3          6.94          1.04         0.79 o
   8   3   3         45.98         52.94         1.94 o
   9   3   3        218.37        228.14         7.49 o
  10   3   3        173.05        144.56         8.18 o
  11   3   3          4.56          2.99         0.93 o
  12   3   3          1.90          2.77         1.09 o
  13   3   3        131.36        156.15         4.89 o
  14   3   3          6.69          5.70         1.22 o
 -13   4   3         77.65         62.65        16.76 o
 -12   4   3          5.15          2.95         0.48 o
 -11   4   3         68.02         58.99         6.71 o
 -10   4   3         24.70         23.68         1.94 o
  -9   4   3         41.34         34.61         2.64 o
  -8   4   3         62.70         55.47         4.18 o
  -7   4   3          2.58          3.32         0.46 o
  -6   4   3       1344.72       1303.28        52.36 o
  -5   4   3          6.18          3.53         0.38 o
  -4   4   3        947.26        894.65        32.16 o
  -3   4   3         28.56         32.15         0.90 o
  -2   4   3         62.33         60.22         1.72 o
  -1   4   3        116.76        153.18         2.60 o
   0   4   3       1063.32       1047.04        13.85 o
   1   4   3         34.47         45.35         1.03 o
   2   4   3        733.06        621.82        12.14 o
   3   4   3         93.61        101.23         4.87 o
   4   4   3       1487.49       1503.13        60.51 o
   5   4   3          1.42          2.72         0.21 o
   6   4   3       1712.89       1959.58        34.18 o
   7   4   3        422.47        544.70        11.03 o
   8   4   3        858.72        923.96        82.98 o
   9   4   3          1.96          4.45         1.14 o
  10   4   3         10.12         10.06         1.26 o
  11   4   3          0.21         -1.02         1.17 o
  12   4   3          4.02          6.09         1.44 o
  13   4   3          0.06          0.26         1.25 o
 -13   5   3         29.95         39.35         2.57 o
 -12   5   3         24.49         19.67         6.45 o
 -11   5   3          2.67          4.39         0.81 o
 -10   5   3         27.76         26.74         4.31 o
  -9   5   3          4.18          4.92         0.96 o
  -8   5   3          6.10          6.86         0.57 o
  -7   5   3        102.35         92.02         7.80 o
  -6   5   3         37.46         30.67         1.16 o
  -5   5   3         77.71         66.10         2.39 o
  -4   5   3         29.74         37.37         1.51 o
  -3   5   3        322.63        325.30         4.94 o
  -2   5   3        975.68        997.49        15.46 o
  -1   5   3        207.33        229.70         3.67 o
   0   5   3          0.35          0.16         0.36 o
   1   5   3        252.90        235.31         3.94 o
   2   5   3          0.02          0.31         0.32 o
   3   5   3        364.31        353.88        12.21 o
   4   5   3          1.10          1.00         0.32 o
   5   5   3       1518.50       1451.96        84.87 o
   6   5   3         33.33         29.07         3.20 o
   7   5   3         58.99         50.22         1.86 o
   8   5   3          4.59         10.90         1.09 o
   9   5   3          2.09          9.61         1.37 o
  10   5   3         52.61         64.42         4.49 o
  11   5   3          8.64         12.32         1.45 o
  12   5   3          4.83         10.94         1.82 o
  13   5   3        228.43        293.10        17.11 o
 -12   6   3          2.19          2.03         1.52 o
 -11   6   3         17.38         13.47         3.28 o
 -10   6   3          2.26          1.77         0.68 o
  -9   6   3         52.92         51.63         9.35 o
  -8   6   3         88.82         94.80        10.89 o
  -7   6   3          7.82          7.53         0.60 o
  -6   6   3       1090.21       1031.81       113.57 o
  -5   6   3         10.52          8.56         0.65 o
  -4   6   3        464.94        449.33        20.90 o
  -3   6   3        199.59        194.29         4.78 o
  -2   6   3        506.69        511.68        11.12 o
  -1   6   3        583.94        590.34         8.14 o
   0   6   3          7.02          8.00         0.60 o
   1   6   3        100.51         89.45         1.93 o
   2   6   3          0.01          1.10         0.46 o
   3   6   3        411.40        419.66        18.37 o
   4   6   3         49.59         40.00         3.08 o
   5   6   3         17.83         21.31         1.83 o
   6   6   3        505.78        457.24        48.31 o
   7   6   3         63.88         91.16         2.77 o
   8   6   3        574.58        780.63        15.99 o
   9   6   3         86.37        111.69         3.71 o
  10   6   3          1.03          2.74         1.28 o
  11   6   3        111.91        169.89         5.49 o
  12   6   3         15.22         24.03         2.93 o
 -11   7   3          0.23         -0.03         0.42 o
 -10   7   3         88.29         80.67        18.21 o
  -9   7   3          8.92         10.80         1.65 o
  -8   7   3        144.82        135.81        22.20 o
  -7   7   3         21.73         20.86         3.86 o
  -6   7   3        162.05        145.98        21.24 o
  -5   7   3         89.82         89.07        13.09 o
  -4   7   3         20.75         26.42         2.40 o
  -3   7   3        109.94        110.29         9.03 o
  -2   7   3        116.99        103.67         3.84 o
  -1   7   3        874.74        784.79        11.28 o
   0   7   3        321.91        318.39         7.59 o
   1   7   3          0.51          1.17         0.59 o
   2   7   3        541.08        529.52        27.76 o
   3   7   3          0.31          0.91         0.50 o
   4   7   3        204.96        172.51        22.47 o
   5   7   3        144.00        147.27        19.05 o
   6   7   3         98.13        102.65        15.54 o
   7   7   3         23.30         20.56         3.73 o
   8   7   3         51.53         60.12         3.81 o
   9   7   3          9.33         11.08         2.03 o
  10   7   3        144.33        206.67         8.44 o
  11   7   3         35.61         46.30         3.18 o
 -10   8   3         45.10         36.35         9.77 o
  -9   8   3          7.19          6.50         1.62 o
  -8   8   3         20.17         19.64         3.17 o
  -7   8   3         74.47         61.51        12.53 o
  -6   8   3         91.79         78.84        13.20 o
  -5   8   3         19.30         18.20         3.08 o
  -4   8   3          3.50          3.31         1.06 o
  -3   8   3        316.84        300.36        32.25 o
  -2   8   3         76.74         80.21         3.04 o
  -1   8   3        445.17        448.08         7.00 o
   0   8   3         35.64         34.95         1.76 o
   1   8   3        143.04        130.67        14.27 o
   2   8   3         21.71         15.17         2.20 o
   3   8   3        389.36        388.86        55.93 o
   4   8   3         51.68         46.95         7.22 o
   5   8   3          0.62          0.52         0.60 o
   6   8   3         25.08         21.13         2.61 o
   7   8   3          0.16          0.20         0.42 o
   8   8   3          7.75          9.35         1.81 o
   9   8   3         19.70         25.37         2.29 o
  10   8   3         44.33         76.91         3.19 o
  -9   9   3         30.15         24.16         6.75 o
  -8   9   3        185.71        166.91        40.09 o
  -7   9   3         24.40         22.93         4.85 o
  -6   9   3        131.83        120.32        18.26 o
  -5   9   3         12.11         11.01         1.10 o
  -4   9   3         46.40         43.98         5.72 o
  -3   9   3         13.10          9.04         1.31 o
  -2   9   3          0.13         -0.42         0.90 o
  -1   9   3         35.66         41.59         1.37 o
   0   9   3        370.74        366.98        15.21 o
   1   9   3          0.54         -0.40         0.74 o
   2   9   3        194.66        191.61        27.00 o
   3   9   3          6.24          3.86         0.75 o
   4   9   3        183.07        173.40        28.31 o
   5   9   3          9.09          6.76         1.42 o
   6   9   3         31.81         31.66         7.09 o
   7   9   3        146.07        129.87        30.38 o
   8   9   3         24.51         16.97         5.86 o
   9   9   3          9.71         16.59         2.97 o
  -7  10   3          1.23          0.39         0.82 o
  -6  10   3         65.15         72.15        10.14 o
  -5  10   3          4.75          6.91         1.04 o
  -4  10   3         37.92         38.46         5.00 o
  -3  10   3        140.44        144.50         7.53 o
  -2  10   3        120.84        123.06         6.41 o
  -1  10   3        187.61        186.65         3.47 o
   0  10   3          4.58          3.51         0.95 o
   1  10   3         26.39         28.48         2.91 o
   2  10   3         16.81         16.11         1.59 o
   3  10   3          9.25         11.67         1.10 o
   4  10   3          8.77          7.08         1.14 o
   5  10   3          6.58          6.05         1.12 o
   6  10   3         20.30         19.72         4.39 o
   7  10   3         20.26         18.95         5.91 o
  -4  11   3         14.61         10.41         1.20 o
  -3  11   3         21.82         20.37         1.42 o
  -2  11   3          1.36          3.33         1.12 o
  -1  11   3         93.98         89.78         4.83 o
   0  11   3         12.14         14.48         1.22 o
   1  11   3         27.65         26.43         2.39 o
   2  11   3          0.17         -0.30         1.06 o
   3  11   3         19.31         18.38         1.88 o
   4  11   3         23.03         19.96         2.91 o
 -14   0   4          0.32         -0.72         1.24 o
 -12   0   4         65.37         64.21         3.39 o
 -10   0   4        785.82        657.85        13.62 o
  -8   0   4          1.52          0.78         0.65 o
  -6   0   4          1.01          1.07         0.52 o
  -4   0   4        744.03        959.19        18.45 o
  -2   0   4       7371.70       9035.51       226.55 o
   2   0   4        819.19        687.61        13.23 o
   4   0   4         57.20        124.59         3.75 o
   6   0   4        847.95        893.68        16.46 o
   8   0   4        988.63        854.29        16.23 o
  10   0   4        367.90        376.28        23.23 o
  12   0   4          3.27          3.16         0.56 o
  14   0   4          0.74          1.06         0.64 o
 -14   1   4         16.52         14.17         0.85 o
 -13   1   4        440.61        420.89        16.68 o
 -12   1   4         83.71         73.45         1.64 o
 -11   1   4         29.73         23.69         0.98 o
 -10   1   4          0.29         -0.35         0.49 o
  -9   1   4        697.51        650.64         9.24 o
  -8   1   4       1062.56       1063.94        14.22 o
  -7   1   4          0.08          0.56         0.38 o
  -6   1   4        230.80        206.61         3.65 o
  -5   1   4        296.51        273.04         4.44 o
  -4   1   4         26.93         21.13         0.67 o
  -3   1   4       4207.97       4397.04        53.29 o
  -2   1   4        156.34        194.16         3.29 o
  -1   1   4         27.52         20.71         0.82 o
   0   1   4        166.04        194.92         3.20 o
   1   1   4         40.35         44.85         0.97 o
   2   1   4        299.70        296.49         4.48 o
   3   1   4         33.66         47.22         0.94 o
   4   1   4        253.52        237.47         3.73 o
   5   1   4        477.89        587.79         8.35 o
   6   1   4         39.42         33.73         0.75 o
   7   1   4        386.04        326.86         7.82 o
   8   1   4         71.77         82.99         1.64 o
   9   1   4        517.99        506.38         7.77 o
  10   1   4         31.90         25.98         0.82 o
  11   1   4         32.31         19.23         0.93 o
  12   1   4          0.21          0.36         0.28 o
  13   1   4         32.35         30.85         2.72 o
  14   1   4         41.55         34.72         1.54 o
 -14   2   4         11.24         11.65         1.88 o
 -13   2   4         20.53         19.97         1.52 o
 -12   2   4         23.45         19.45         0.84 o
 -11   2   4         23.28         18.67         0.81 o
 -10   2   4        602.13        535.77         9.51 o
  -9   2   4         88.66         67.45         2.18 o
  -8   2   4        542.54        498.00        17.53 o
  -7   2   4          2.67          3.21         0.42 o
  -6   2   4        701.74        684.81         9.49 o
  -5   2   4        338.96        281.27         5.32 o
  -4   2   4        285.90        295.32         4.49 o
  -3   2   4       1299.60       1223.88        17.20 o
  -2   2   4       3039.99       3203.53        42.30 o
  -1   2   4         15.12         12.49         0.48 o
   0   2   4       3262.59       3345.85        43.78 o
   1   2   4       1299.73       1193.32        15.75 o
   2   2   4        171.70        149.12         2.45 o
   3   2   4        436.09        335.81         5.48 o
   4   2   4        338.72        395.16        10.40 o
   5   2   4        644.83        579.94        26.13 o
   6   2   4         51.47         68.69         2.04 o
   7   2   4         12.26         11.05         0.76 o
   8   2   4       1011.62       1007.08        26.35 o
   9   2   4         53.28         51.56         1.83 o
  10   2   4         99.34         84.51         2.89 o
  11   2   4        182.24        203.14         4.91 o
  12   2   4         30.21         31.78         3.92 o
  13   2   4         42.70         46.01         1.84 o
  14   2   4          8.18          7.73         1.03 o
 -14   3   4          4.79          2.17         0.66 o
 -13   3   4          1.58          1.08         0.57 o
 -12   3   4         87.15         77.96         7.47 o
 -11   3   4          0.45          0.58         0.52 o
 -10   3   4         58.42         51.48         3.46 o
  -9   3   4         28.93         26.64         1.66 o
  -8   3   4       2606.20       2381.46       104.22 o
  -7   3   4        169.76        170.75         6.61 o
  -6   3   4       1202.72       1159.08        42.79 o
  -5   3   4        177.49        166.26         2.87 o
  -4   3   4         16.18         11.06         0.51 o
  -3   3   4         38.56         36.71         1.06 o
  -2   3   4         28.46         34.60         0.84 o
  -1   3   4        227.52        196.49         3.22 o
   0   3   4          2.78          2.55         0.32 o
   1   3   4        902.57       1039.47        16.40 o
   2   3   4       2474.79       2290.27        30.35 o
   3   3   4        371.19        417.63         9.31 o
   4   3   4        551.19        506.33        11.88 o
   5   3   4        162.61        209.51         4.81 o
   6   3   4        123.70        145.51         3.64 o
   7   3   4        397.96        416.82         8.53 o
   8   3   4          1.69          1.92         0.72 o
   9   3   4          3.32          3.63         0.96 o
  10   3   4        130.23        122.32         4.46 o
  11   3   4         29.40         37.33         1.64 o
  12   3   4          0.25          1.51         1.19 o
  13   3   4          3.78          4.48         1.87 o
 -13   4   4          3.78          3.06         0.89 o
 -12   4   4          3.47          4.22         0.61 o
 -11   4   4         12.46         11.81         1.14 o
 -10   4   4        143.45        131.15        12.19 o
  -9   4   4        251.32        245.39        18.75 o
  -8   4   4        232.77        223.65        19.34 o
  -7   4   4          0.13          0.21         0.46 o
  -6   4   4        709.81        672.75        26.63 o
  -5   4   4        664.78        592.97        23.64 o
  -4   4   4          0.81          0.70         0.38 o
  -3   4   4        100.43        140.04         2.45 o
  -2   4   4        453.33        516.39         7.69 o
  -1   4   4       2250.04       2409.46        30.28 o
   0   4   4        279.33        292.50         4.74 o
   1   4   4       1600.17       1425.63        18.48 o
   2   4   4         13.12         15.10         0.86 o
   3   4   4       2074.29       1966.85        60.62 o
   4   4   4          4.80          2.98         0.36 o
   5   4   4        158.37        168.91         9.60 o
   6   4   4        374.83        450.56         9.37 o
   7   4   4        272.60        292.75         6.18 o
   8   4   4        186.75        167.87         4.88 o
   9   4   4         35.39         44.35         2.82 o
  10   4   4          0.63          0.69         1.02 o
  11   4   4        133.84        174.16         4.58 o
  12   4   4          5.34          9.57         1.30 o
  13   4   4        178.37        210.65         5.76 o
 -13   5   4         22.63         16.64         5.10 o
 -12   5   4          1.27          0.70         0.55 o
 -11   5   4        112.63        106.44        18.37 o
 -10   5   4         84.07         78.71        12.06 o
  -9   5   4          0.35          0.89         0.54 o
  -8   5   4        621.16        601.41        55.25 o
  -7   5   4         12.14         11.97         1.06 o
  -6   5   4       1287.28       1178.13        83.02 o
  -5   5   4          4.56          3.85         0.54 o
  -4   5   4        335.50        335.82         8.79 o
  -3   5   4        329.29        342.95         6.20 o
  -2   5   4         79.77         84.68         1.69 o
  -1   5   4        409.58        441.08         6.41 o
   0   5   4        405.11        467.55         7.02 o
   1   5   4        164.17        193.71         3.11 o
   2   5   4       1922.44       1885.04        57.98 o
   3   5   4         38.30         30.40         1.05 o
   4   5   4        841.91        718.94        37.57 o
   5   5   4        424.37        443.83        30.23 o
   6   5   4        278.59        300.12        35.88 o
   7   5   4          1.28          6.48         1.25 o
   8   5   4         64.51         68.92         3.73 o
   9   5   4         23.29         30.67         1.66 o
  10   5   4         26.30         28.78         1.67 o
  11   5   4         20.03         32.90         2.01 o
  12   5   4          1.05          0.39         1.32 o
 -12   6   4         82.44         75.29        19.83 o
 -11   6   4         41.56         41.67         8.90 o
 -10   6   4         37.38         36.31         6.56 o
  -9   6   4        282.74        290.68        44.11 o
  -8   6   4          8.02          7.99         0.87 o
  -7   6   4          0.27          0.49         0.62 o
  -6   6   4          0.83          1.74         0.63 o
  -5   6   4        581.41        503.02        34.76 o
  -4   6   4        735.13        705.76        29.93 o
  -3   6   4         76.10         63.62         1.51 o
  -2   6   4        295.98        296.28         4.69 o
  -1   6   4       1515.10       1493.82        19.30 o
   0   6   4        219.04        230.03         4.38 o
   1   6   4          9.64         12.30         0.62 o
   2   6   4         68.58         70.43         1.73 o
   3   6   4        807.09        701.59        44.24 o
   4   6   4        110.76        123.55        12.12 o
   5   6   4         90.42         94.74         9.54 o
   6   6   4        164.46        179.15        21.23 o
   7   6   4        217.39        293.76         6.99 o
   8   6   4        239.69        328.16         7.92 o
   9   6   4         65.43        101.13         3.46 o
  10   6   4         39.87         62.02         2.56 o
  11   6   4         65.06         71.69         5.89 o
  12   6   4         55.70         88.59         3.58 o
 -11   7   4         51.41         52.89        13.97 o
 -10   7   4          5.07          6.19         1.84 o
  -9   7   4         56.75         52.94         9.31 o
  -8   7   4        220.11        197.02        31.38 o
  -7   7   4        258.45        239.75        34.08 o
  -6   7   4        364.37        322.39        53.15 o
  -5   7   4          2.41          0.86         0.67 o
  -4   7   4         40.52         34.07         4.65 o
  -3   7   4        262.79        252.82        18.79 o
  -2   7   4        108.00        102.04         3.54 o
  -1   7   4        132.88        136.98         3.10 o
   0   7   4        132.41        131.55         3.97 o
   1   7   4        594.02        602.28        40.21 o
   2   7   4        190.08        182.59        19.48 o
   3   7   4          5.37          2.33         0.50 o
   4   7   4        369.76        328.58        40.38 o
   5   7   4         42.98         39.41         5.67 o
   6   7   4         45.05         42.42         5.45 o
   7   7   4        174.54        143.62        32.26 o
   8   7   4         33.11         45.22         2.25 o
   9   7   4         33.58         50.23         4.56 o
  10   7   4          2.02          3.80         1.62 o
  11   7   4          0.61          2.44         2.10 o
 -10   8   4        157.16        136.11        38.97 o
  -9   8   4          0.35          0.29         0.65 o
  -8   8   4         16.82         15.82         3.70 o
  -7   8   4         72.72         60.13        11.91 o
  -6   8   4        279.56        251.58        43.45 o
  -5   8   4          4.36          4.25         0.74 o
  -4   8   4        215.25        194.71        32.06 o
  -3   8   4         20.35         15.56         1.06 o
  -2   8   4        948.71        961.43        36.54 o
  -1   8   4        385.48        371.48         5.99 o
   0   8   4        303.85        334.94        17.72 o
   1   8   4         33.30         30.90         3.22 o
   2   8   4        151.66        145.48        26.48 o
   3   8   4          0.16         -0.01         0.57 o
   4   8   4         25.91         22.89         3.17 o
   5   8   4          1.79          1.50         0.58 o
   6   8   4          6.19          3.80         1.00 o
   7   8   4          0.57          0.20         0.39 o
   8   8   4        200.36        284.43         8.59 o
   9   8   4         30.59         42.88         2.61 o
  10   8   4        100.64        158.25         9.31 o
  -9   9   4         38.46         32.30         8.69 o
  -8   9   4         22.49         13.65         2.09 o
  -7   9   4         26.96         19.56         3.52 o
  -6   9   4          9.45         13.55         2.84 o
  -5   9   4        113.55        118.91        16.27 o
  -4   9   4        286.86        284.75        26.83 o
  -3   9   4        303.00        303.12        25.69 o
  -2   9   4         80.31         92.80         3.06 o
  -1   9   4        190.50        197.38         4.16 o
   0   9   4         11.76         12.00         1.05 o
   1   9   4        145.35        162.38        17.41 o
   2   9   4          0.02          0.77         0.74 o
   3   9   4          6.41          7.60         0.97 o
   4   9   4         19.02         23.46         4.16 o
   5   9   4         42.43         38.88         7.67 o
   6   9   4          9.47         12.89         2.38 o
   7   9   4         87.85         69.85        19.33 o
   8   9   4         10.89         20.43         2.42 o
  -7  10   4        140.05        141.48        25.08 o
  -6  10   4         75.05         70.55        10.70 o
  -5  10   4          1.25          1.93         0.99 o
  -4  10   4          1.64          2.18         1.00 o
  -3  10   4          0.84          1.47         0.91 o
  -2  10   4        211.78        210.05         7.73 o
  -1  10   4         23.15         22.66         1.21 o
   0  10   4         38.89         41.60         4.02 o
   1  10   4          1.53          0.72         0.83 o
   2  10   4          7.49          8.31         1.05 o
   3  10   4         50.08         54.33         7.30 o
   4  10   4         48.93         40.18         5.71 o
   5  10   4         16.37         21.88         3.79 o
   6  10   4          9.15          6.29         1.95 o
   7  10   4          1.67          0.13         0.59 o
  -4  11   4        106.13        110.53         8.79 o
  -3  11   4        184.46        205.38        11.56 o
  -2  11   4          2.19          2.79         1.09 o
  -1  11   4         22.19         18.15         1.40 o
   0  11   4         86.37         79.43         2.23 o
   1  11   4          5.70          6.69         1.64 o
   2  11   4         54.27         47.98         3.69 o
   3  11   4          2.33          2.34         1.17 o
   4  11   4        121.02        124.93        24.24 o
 -13   0   5         32.01         29.63         2.01 o
 -11   0   5        323.14        249.76         8.03 o
  -9   0   5        427.76        370.80         7.82 o
  -7   0   5        126.08        155.95         4.11 o
  -5   0   5        101.95        108.73         4.62 o
  -3   0   5        389.38        459.75         9.71 o
  -1   0   5       7685.54       9720.24       195.74 o
   1   0   5         15.82         27.00         0.95 o
   3   0   5        132.40        199.73         6.42 o
   5   0   5        165.66        116.71         3.43 o
   7   0   5        855.12        851.19        26.94 o
   9   0   5          1.60          3.36         0.52 o
  11   0   5         36.98         33.34         1.39 o
  13   0   5         84.14         73.47         3.12 o
 -14   1   5         52.30         53.64         1.81 o
 -13   1   5         16.07         17.43         1.18 o
 -12   1   5         56.53         44.58         2.70 o
 -11   1   5         21.55         22.77         0.98 o
 -10   1   5         24.64         18.96         0.98 o
  -9   1   5        134.12        121.24         2.23 o
  -8   1   5        795.59        737.18        18.48 o
  -7   1   5          0.79          0.33         0.44 o
  -6   1   5        637.93        556.49         8.18 o
  -5   1   5        536.41        532.33         7.69 o
  -4   1   5       1507.99       1677.12        21.77 o
  -3   1   5       1034.60       1300.46        17.16 o
  -2   1   5       2867.03       3113.99        40.79 o
  -1   1   5         58.39         46.21         1.04 o
   0   1   5        430.04        578.09         8.27 o
   1   1   5       1855.08       2104.78        26.25 o
   2   1   5         64.48         56.91         1.13 o
   3   1   5         73.21         52.49         1.10 o
   4   1   5        276.49        303.21         4.61 o
   5   1   5        121.42        146.30         3.11 o
   6   1   5          3.05          2.32         0.26 o
   7   1   5         17.11         11.54         0.51 o
   8   1   5        123.19        135.93         2.31 o
   9   1   5         43.26         44.72         1.41 o
  10   1   5         57.64         57.11         1.33 o
  11   1   5          3.53          1.77         0.31 o
  12   1   5         14.06          8.46         2.18 o
  13   1   5          9.24          7.16         0.81 o
  14   1   5          0.65          0.92         0.79 o
 -14   2   5          0.06          0.60         0.81 o
 -13   2   5         22.79         17.69         1.81 o
 -12   2   5          2.27          1.42         0.66 o
 -11   2   5         16.33         12.71         0.75 o
 -10   2   5        324.34        313.49        17.89 o
  -9   2   5         34.73         35.43         1.97 o
  -8   2   5        140.56        138.02         6.41 o
  -7   2   5        206.48        186.16         3.17 o
  -6   2   5        754.19        716.72        18.10 o
  -5   2   5        123.23        141.88         3.54 o
  -4   2   5       1315.84       1392.08        18.45 o
  -3   2   5       1068.18       1253.76        18.29 o
  -2   2   5       2321.00       2449.60        30.73 o
  -1   2   5        237.79        274.34         4.81 o
   0   2   5       1743.90       1877.15        27.60 o
   1   2   5       4569.80       4863.28        57.49 o
   2   2   5        515.97        459.48         7.44 o
   3   2   5        129.95        135.58         2.24 o
   4   2   5        178.48        132.48         2.41 o
   5   2   5        424.23        421.40        10.47 o
   6   2   5         13.84         17.26         0.71 o
   7   2   5        215.21        251.11         5.28 o
   8   2   5        106.50        111.33         2.88 o
   9   2   5          0.93         -0.38         0.73 o
  10   2   5          7.36          6.04         0.95 o
  11   2   5          0.24          0.29         0.76 o
  12   2   5         83.21         76.98         2.44 o
  13   2   5         64.17         66.54         3.16 o
 -14   3   5          7.82          6.46         1.33 o
 -13   3   5         53.91         52.51         6.53 o
 -12   3   5         49.89         42.96         4.46 o
 -11   3   5        277.22        273.17        16.88 o
 -10   3   5        108.48         96.08         6.98 o
  -9   3   5        123.98        125.72        11.22 o
  -8   3   5         17.21         12.25         0.95 o
  -7   3   5        447.80        402.77         9.92 o
  -6   3   5        176.59        158.80         2.99 o
  -5   3   5        257.39        220.33         4.03 o
  -4   3   5        110.84        131.24         2.80 o
  -3   3   5       1640.86       1878.14        26.17 o
  -2   3   5       2785.47       2889.36        36.10 o
  -1   3   5        210.83        183.11         3.10 o
   0   3   5        276.28        401.05         5.87 o
   1   3   5       1559.28       1981.59        27.07 o
   2   3   5        100.24         85.05         1.61 o
   3   3   5         92.29         72.84         2.13 o
   4   3   5         48.81         56.67         1.71 o
   5   3   5         70.74         79.96         3.43 o
   6   3   5        523.58        543.50        11.21 o
   7   3   5        386.04        454.53         9.28 o
   8   3   5         20.02         26.09         1.95 o
   9   3   5         63.53         68.63         2.29 o
  10   3   5         16.71         13.71         1.24 o
  11   3   5         57.95         51.44         2.05 o
  12   3   5          8.75         10.34         1.34 o
  13   3   5          0.67          0.59         1.10 o
 -13   4   5          2.48          1.71         0.67 o
 -12   4   5        105.49         92.20        13.81 o
 -11   4   5          7.68          8.77         1.45 o
 -10   4   5        225.20        234.32        21.30 o
  -9   4   5         13.60         12.85         1.40 o
  -8   4   5        204.56        208.08        19.79 o
  -7   4   5        385.59        347.12        21.48 o
  -6   4   5         68.61         60.82         3.26 o
  -5   4   5          4.81          5.00         0.51 o
  -4   4   5        298.74        332.22         8.07 o
  -3   4   5          5.08          7.40         1.03 o
  -2   4   5         51.92         50.44         1.15 o
  -1   4   5         85.23         72.63         1.49 o
   0   4   5       4716.45       4788.14        57.39 o
   1   4   5        682.39        796.25        12.87 o
   2   4   5         72.69         62.28         1.47 o
   3   4   5         95.98        112.25         3.24 o
   4   4   5          1.02          3.74         0.33 o
   5   4   5          9.06          3.37         0.37 o
   6   4   5         92.10        107.18         4.24 o
   7   4   5          7.81          5.88         0.90 o
   8   4   5         91.45        125.14         3.77 o
   9   4   5         10.39          8.60         1.13 o
  10   4   5         46.47         58.22         2.41 o
  11   4   5         27.08         36.35         1.74 o
  12   4   5        209.91        240.83         5.83 o
  13   4   5          0.05          0.93         1.32 o
 -13   5   5         26.38         18.73         5.54 o
 -12   5   5          2.67          1.92         0.64 o
 -11   5   5        192.12        192.04        29.48 o
 -10   5   5          0.50          0.66         0.66 o
  -9   5   5         22.18         15.35         2.42 o
  -8   5   5         11.44         11.04         1.40 o
  -7   5   5       1280.75       1124.47       126.26 o
  -6   5   5        280.82        275.01        23.52 o
  -5   5   5        150.26        142.68         3.60 o
  -4   5   5         31.96         30.00         1.35 o
  -3   5   5        308.65        340.12         6.39 o
  -2   5   5         50.83         61.60         1.30 o
  -1   5   5         32.18         37.18         1.00 o
   0   5   5        116.79        106.99         1.93 o
   1   5   5        180.11        174.23         3.00 o
   2   5   5          7.49          7.78         0.70 o
   3   5   5        364.35        351.31        14.74 o
   4   5   5         85.35         95.65         3.96 o
   5   5   5        356.18        323.82        19.88 o
   6   5   5         37.43         21.33         2.91 o
   7   5   5        406.99        460.06        15.10 o
   8   5   5          0.88          1.17         1.12 o
   9   5   5         12.83         13.00         1.59 o
  10   5   5          0.00          0.42         1.37 o
  11   5   5         60.54         72.76         2.85 o
  12   5   5         10.58         17.90         1.92 o
 -12   6   5         48.54         34.43         9.40 o
 -11   6   5          0.00          0.35         0.58 o
 -10   6   5         92.39         93.21        16.48 o
  -9   6   5          0.89          1.13         0.61 o
  -8   6   5        159.81        154.99        24.18 o
  -7   6   5          5.72          4.53         0.80 o
  -6   6   5        258.50        214.97        32.27 o
  -5   6   5        166.95        151.14        12.30 o
  -4   6   5        224.14        208.96        13.26 o
  -3   6   5          7.12          7.13         0.68 o
  -2   6   5         47.18         34.37         1.36 o
  -1   6   5          1.65          0.59         0.50 o
   0   6   5       1498.04       1510.28        27.25 o
   1   6   5        179.12        174.71         3.33 o
   2   6   5        257.47        260.89        12.94 o
   3   6   5        163.61        153.17         9.85 o
   4   6   5         29.71         32.96         3.15 o
   5   6   5        284.81        306.84        32.16 o
   6   6   5         20.54         21.49         2.42 o
   7   6   5          5.69          6.10         1.95 o
   8   6   5          6.49         12.25         1.36 o
   9   6   5          0.65          3.61         1.72 o
  10   6   5         34.76         41.62         2.29 o
  11   6   5          4.71          6.61         1.55 o
  12   6   5         66.52         83.17         3.32 o
 -11   7   5         11.02          8.43         1.86 o
 -10   7   5         21.64         17.03         3.52 o
  -9   7   5         61.78         48.37         9.66 o
  -8   7   5          1.66          1.07         0.65 o
  -7   7   5        240.65        225.93        34.90 o
  -6   7   5        208.59        167.11        35.03 o
  -5   7   5         92.46         83.21        15.16 o
  -4   7   5        638.58        589.98        57.27 o
  -3   7   5        453.14        444.54        19.73 o
  -2   7   5        935.54        990.36        24.52 o
  -1   7   5         23.36         16.51         0.86 o
   0   7   5        353.87        360.07        11.89 o
   1   7   5         18.02         13.03         1.66 o
   2   7   5         27.95         21.65         2.73 o
   3   7   5        226.52        226.45        28.93 o
   4   7   5         35.82         28.50         3.23 o
   5   7   5         96.94         91.94        10.64 o
   6   7   5        261.28        249.43        37.91 o
   7   7   5         32.39         23.45         8.11 o
   8   7   5          1.66          4.43         1.62 o
   9   7   5         20.76         25.79         1.97 o
  10   7   5         13.33         24.18         3.78 o
  11   7   5          3.44          3.24         1.47 o
 -10   8   5          6.61          4.67         0.84 o
  -9   8   5         10.22          8.75         2.30 o
  -8   8   5          0.22          1.07         0.86 o
  -7   8   5         68.81         65.01        10.83 o
  -6   8   5        112.68        105.19        14.41 o
  -5   8   5        123.66        112.05        16.59 o
  -4   8   5          2.92          2.98         0.77 o
  -3   8   5         29.10         36.34         2.25 o
  -2   8   5        134.40        128.19         5.34 o
  -1   8   5        119.07         97.34         2.15 o
   0   8   5        146.33        130.18         6.49 o
   1   8   5         38.88         34.93         4.23 o
   2   8   5         40.16         32.39         3.82 o
   3   8   5         99.49         86.67        13.98 o
   4   8   5         68.61         65.64         8.81 o
   5   8   5        167.26        166.17        30.19 o
   6   8   5          7.86          5.80         1.38 o
   7   8   5         18.46         10.59         3.71 o
   8   8   5         29.62         42.77         4.79 o
   9   8   5         20.43         31.75         2.41 o
  10   8   5          0.16          0.97         1.89 o
  -8   9   5         80.60         68.37        17.55 o
  -7   9   5         14.55         18.70         3.16 o
  -6   9   5         60.13         61.26         7.31 o
  -5   9   5         23.18         24.10         2.58 o
  -4   9   5        532.41        545.58        46.20 o
  -3   9   5        312.54        322.62        21.93 o
  -2   9   5        221.68        240.24         5.22 o
  -1   9   5          1.88          1.06         0.81 o
   0   9   5         34.42         34.83         2.23 o
   1   9   5        240.49        240.71        29.91 o
   2   9   5          7.57          4.63         0.81 o
   3   9   5          0.03         -0.10         0.70 o
   4   9   5         41.44         43.02         7.74 o
   5   9   5          0.52          2.18         0.84 o
   6   9   5        128.78        109.10        24.24 o
   7   9   5          0.00         -0.42         0.49 o
   8   9   5          0.45          0.42         1.63 o
  -7  10   5          2.50          1.61         0.96 o
  -6  10   5          7.33          9.08         1.18 o
  -5  10   5         53.96         61.92         7.62 o
  -4  10   5         19.23         14.76         1.68 o
  -3  10   5          6.07          5.71         1.11 o
  -2  10   5        227.70        206.51         5.37 o
  -1  10   5         15.01         10.24         1.03 o
   0  10   5          2.93          2.46         1.00 o
   1  10   5         33.90         37.66         3.48 o
   2  10   5         32.30         38.11         4.17 o
   3  10   5         55.24         49.30         7.64 o
   4  10   5          0.32          0.11         0.81 o
   5  10   5         84.90         74.48        17.84 o
   6  10   5          8.36          8.80         2.56 o
  -3  11   5          8.20          5.57         1.26 o
  -2  11   5          4.51          5.16         1.26 o
  -1  11   5         38.09         30.84         1.75 o
   0  11   5         11.17         12.26         1.25 o
   1  11   5        151.21        142.28         9.75 o
   2  11   5         10.89         11.80         1.30 o
   3  11   5          0.25          0.26         0.96 o
 -14   0   6         15.57         17.18         1.73 o
 -12   0   6          1.49          1.27         0.99 o
 -10   0   6        160.90        127.38         3.73 o
  -8   0   6        143.18        133.10         3.31 o
  -6   0   6        424.99        430.67         9.53 o
  -4   0   6        503.79        610.93        12.38 o
  -2   0   6       3652.59       4128.88       103.23 o
   0   0   6        325.77        301.08         6.43 o
   2   0   6        771.07        925.90        18.01 o
   4   0   6         39.44         39.89         1.41 o
   6   0   6        108.59        111.77         2.90 o
   8   0   6        197.20        184.33         4.39 o
  10   0   6        148.86        115.67         3.04 o
  12   0   6         98.87         80.62         2.50 o
 -14   1   6         19.28         20.53         1.25 o
 -13   1   6         12.79         13.85         0.94 o
 -12   1   6         35.43         34.73         1.20 o
 -11   1   6         29.86         31.44         1.62 o
 -10   1   6          3.47          2.44         0.70 o
  -9   1   6        486.92        408.55         8.18 o
  -8   1   6          0.99          0.43         0.53 o
  -7   1   6        396.65        386.15         7.03 o
  -6   1   6         17.43         22.02         1.00 o
  -5   1   6        143.68        167.31         3.16 o
  -4   1   6          2.28          2.81         0.46 o
  -3   1   6        459.76        512.08         8.21 o
  -2   1   6         15.57          9.14         1.43 o
  -1   1   6       2022.22       1982.86        28.58 o
   0   1   6         15.84         13.86         0.50 o
   1   1   6         34.13         94.47         1.80 o
   2   1   6        319.53        417.52         6.19 o
   3   1   6        364.22        451.37         6.75 o
   4   1   6          4.09          4.38         0.34 o
   5   1   6         31.54         42.64         1.00 o
   6   1   6        154.47        170.25         2.90 o
   7   1   6        110.56        114.20         2.91 o
   8   1   6          0.65          1.49         0.33 o
   9   1   6        532.76        456.92         7.12 o
  10   1   6          5.23          5.25         0.38 o
  11   1   6         30.82         22.48         1.84 o
  12   1   6          9.92         11.67         0.95 o
  13   1   6         10.00          8.73         1.19 o
 -14   2   6          2.12          3.11         0.80 o
 -13   2   6         31.04         27.95         2.78 o
 -12   2   6         19.73         21.91         2.20 o
 -11   2   6         54.26         51.00         4.28 o
 -10   2   6         13.69         10.77         0.82 o
  -9   2   6         25.44         24.60         0.96 o
  -8   2   6        391.86        350.06         8.31 o
  -7   2   6        822.83        818.90        18.48 o
  -6   2   6        102.81        100.73         2.96 o
  -5   2   6        391.20        420.43         6.79 o
  -4   2   6          8.47          6.45         0.48 o
  -3   2   6        153.71        163.26         2.92 o
  -2   2   6        573.92        590.41         8.48 o
  -1   2   6        215.84        242.79         3.96 o
   0   2   6       1311.69       1289.12        17.98 o
   1   2   6       2244.88       2563.04        31.35 o
   2   2   6        783.22        882.96        11.77 o
   3   2   6         81.51         83.09         1.54 o
   4   2   6         15.88          9.32         0.43 o
   5   2   6        773.08        815.88        26.90 o
   6   2   6        100.96         97.94         2.95 o
   7   2   6        321.99        346.74        14.65 o
   8   2   6          0.06          0.02         0.20 o
   9   2   6         22.43         21.74         1.22 o
  10   2   6        235.60        225.85         5.61 o
  11   2   6         10.45          8.41         1.00 o
  12   2   6          7.40          6.15         1.09 o
  13   2   6         31.79         40.09         1.84 o
 -13   3   6         39.17         40.16         6.23 o
 -12   3   6         62.29         55.99         5.68 o
 -11   3   6         14.91         12.22         1.17 o
 -10   3   6         11.72         12.37         1.37 o
  -9   3   6         58.58         48.27         4.73 o
  -8   3   6         48.25         48.59         4.23 o
  -7   3   6        139.51        133.79         2.58 o
  -6   3   6        788.61        790.49        12.01 o
  -5   3   6         72.62         73.81         1.52 o
  -4   3   6        262.66        292.90         4.96 o
  -3   3   6        226.85        263.05         4.17 o
  -2   3   6       2484.36       2597.85        32.31 o
  -1   3   6        842.66        879.82        11.75 o
   0   3   6          1.56          1.32         0.63 o
   1   3   6        355.83        317.39         5.72 o
   2   3   6        174.12        180.54         3.88 o
   3   3   6        294.37        321.12         8.30 o
   4   3   6        240.23        248.89         5.74 o
   5   3   6        224.56        239.06        10.03 o
   6   3   6        141.63        101.61         5.50 o
   7   3   6         20.24         19.42         1.06 o
   8   3   6         73.01         89.41         2.61 o
   9   3   6         82.94         66.51         2.53 o
  10   3   6          2.59          1.37         0.96 o
  11   3   6         41.26         43.71         2.75 o
  12   3   6         59.62         80.25         2.97 o
  13   3   6          5.63          6.35         1.31 o
 -13   4   6         50.37         40.90         7.77 o
 -12   4   6          8.46          7.05         1.39 o
 -11   4   6          0.37          0.99         0.67 o
 -10   4   6         26.68         30.40         3.41 o
  -9   4   6        120.90        120.84        13.93 o
  -8   4   6         47.09         35.57         2.77 o
  -7   4   6         69.59         57.75         3.51 o
  -6   4   6        345.46        345.45        13.78 o
  -5   4   6        670.34        665.98        10.99 o
  -4   4   6        191.09        175.97         3.53 o
  -3   4   6        217.63        212.85         3.54 o
  -2   4   6        497.03        559.92         8.14 o
  -1   4   6       1575.99       1651.70        21.63 o
   0   4   6         61.60         81.14         1.62 o
   1   4   6         22.94         23.11         0.82 o
   2   4   6         17.99         17.58         0.68 o
   3   4   6        350.17        318.55         7.96 o
   4   4   6         68.59         83.43         3.20 o
   5   4   6       3033.23       2996.30       184.30 o
   6   4   6        142.90        149.40         9.72 o
   7   4   6         94.18        124.94         3.61 o
   8   4   6        229.75        246.02         6.21 o
   9   4   6         98.95        113.28         3.76 o
  10   4   6         32.29         34.92         2.37 o
  11   4   6          3.12          4.63         1.85 o
  12   4   6         26.54         37.74         2.09 o
 -12   5   6          4.94          5.53         0.81 o
 -11   5   6          3.12          3.84         0.77 o
 -10   5   6          0.37          0.85         0.73 o
  -9   5   6        111.66        105.84        14.27 o
  -8   5   6        107.75         97.79        14.97 o
  -7   5   6         39.70         37.24         4.11 o
  -6   5   6        329.38        315.24        28.86 o
  -5   5   6         30.13         27.09         2.01 o
  -4   5   6         48.36         56.02         2.24 o
  -3   5   6          9.85         11.35         0.66 o
  -2   5   6       3777.74       3877.12        46.44 o
  -1   5   6        420.66        373.60         5.52 o
   0   5   6        541.39        616.73        12.31 o
   1   5   6         19.59         30.38         1.12 o
   2   5   6          4.81          6.33         0.56 o
   3   5   6         46.68         43.22         2.53 o
   4   5   6          1.68          2.06         0.41 o
   5   5   6        117.67        103.76         8.38 o
   6   5   6         34.15         36.01         3.97 o
   7   5   6         30.40         46.72         2.07 o
   8   5   6        191.46        236.55         6.34 o
   9   5   6          4.78          7.31         1.23 o
  10   5   6         32.22         35.37         1.92 o
  11   5   6         10.94         20.11         1.80 o
  12   5   6         29.78         47.13         2.55 o
 -12   6   6         14.11          9.23         1.82 o
 -11   6   6          0.24          0.50         0.69 o
 -10   6   6         12.96         13.40         2.30 o
  -9   6   6         81.65         77.53        14.61 o
  -8   6   6         98.82         93.75        18.22 o
  -7   6   6        138.41        110.91        20.11 o
  -6   6   6         17.27         15.35         2.84 o
  -5   6   6        159.97        146.18        16.61 o
  -4   6   6         35.45         38.65         2.55 o
  -3   6   6         50.91         55.40         2.07 o
  -2   6   6        213.94        167.20         3.15 o
  -1   6   6       1044.09        941.46        13.87 o
   0   6   6        137.96        150.92         3.64 o
   1   6   6         25.37         24.55         1.01 o
   2   6   6         71.53         71.81         5.49 o
   3   6   6          7.66          6.46         0.72 o
   4   6   6        135.36        142.28        15.54 o
   5   6   6       1072.56       1042.32       113.44 o
   6   6   6         43.06         47.04         6.81 o
   7   6   6          4.14          3.16         1.09 o
   8   6   6         14.37         17.95         1.56 o
   9   6   6         12.45         15.28         2.46 o
  10   6   6         65.51         89.02         3.36 o
  11   6   6          0.06          0.51         1.33 o
 -11   7   6         46.71         35.90         7.92 o
 -10   7   6         43.28         35.28         6.80 o
  -9   7   6         48.59         44.35         6.65 o
  -8   7   6         51.68         49.21         6.81 o
  -7   7   6        107.54         85.46        13.51 o
  -6   7   6         10.75          8.71         0.93 o
  -5   7   6        194.46        175.64        25.62 o
  -4   7   6         28.74         24.93         2.57 o
  -3   7   6         28.93         32.08         1.33 o
  -2   7   6        558.18        562.20         7.86 o
  -1   7   6         26.20         27.54         1.12 o
   0   7   6        208.53        210.98        16.57 o
   1   7   6         68.13         64.87         8.97 o
   2   7   6        227.05        196.19        26.76 o
   3   7   6        453.34        416.70        59.24 o
   4   7   6         95.83         87.93        12.43 o
   5   7   6         55.36         47.33         5.96 o
   6   7   6          1.20          0.48         0.44 o
   7   7   6          3.07          2.04         1.65 o
   8   7   6         49.51         73.89         5.43 o
   9   7   6         46.12         51.09         2.57 o
  10   7   6          1.11          3.45         1.63 o
 -10   8   6         26.11         20.90         4.39 o
  -9   8   6          0.84          0.96         0.95 o
  -8   8   6         99.04         94.10        15.17 o
  -7   8   6          0.23          0.78         0.82 o
  -6   8   6         32.43         33.12         4.03 o
  -5   8   6        117.41        118.84        16.35 o
  -4   8   6          5.44          3.12         0.86 o
  -3   8   6          0.01          0.02         0.87 o
  -2   8   6        285.14        281.28         4.83 o
  -1   8   6        253.93        276.18         7.77 o
   0   8   6         83.06         81.47         6.09 o
   1   8   6         62.64         61.08         9.21 o
   2   8   6        181.49        169.98        33.53 o
   3   8   6          3.96          3.91         0.82 o
   4   8   6         27.44         32.91         5.89 o
   5   8   6        110.46        103.55        17.01 o
   6   8   6         47.99         50.21        10.44 o
   7   8   6          1.54          1.62         0.60 o
   8   8   6         15.31         24.53         2.25 o
   9   8   6          0.73          2.39         1.78 o
  -8   9   6         20.50         19.76         4.13 o
  -7   9   6         41.94         39.35         4.81 o
  -6   9   6          3.78          3.94         0.98 o
  -5   9   6         25.26         28.52         2.47 o
  -4   9   6         69.45         61.55         4.00 o
  -3   9   6         46.19         41.60         3.51 o
  -2   9   6          0.33          0.29         0.85 o
  -1   9   6         26.43         26.11         1.25 o
   0   9   6        134.91        137.30        11.88 o
   1   9   6        112.61        108.55         9.59 o
   2   9   6        177.95        162.50        23.23 o
   3   9   6         79.85         87.81        16.25 o
   4   9   6          0.03          0.91         0.65 o
   5   9   6         17.26         14.45         2.67 o
   6   9   6        104.57         90.61        21.19 o
   7   9   6         19.46         14.55         5.99 o
   8   9   6          4.11          7.38         1.96 o
  -6  10   6          3.98          5.92         1.11 o
  -5  10   6          1.85          1.85         1.03 o
  -4  10   6          2.77          1.77         1.35 o
  -3  10   6         33.78         29.54         1.49 o
  -2  10   6         87.86         83.53         2.18 o
  -1  10   6         52.93         51.27         2.96 o
   0  10   6         77.08         77.36         6.67 o
   1  10   6        115.66        114.97         9.69 o
   2  10   6        175.45        191.15        21.10 o
   3  10   6         49.12         40.96         5.72 o
   4  10   6         36.67         35.33         7.26 o
   5  10   6          0.02          0.93         0.80 o
   6  10   6          6.54          6.38         1.67 o
  -2  11   6         55.72         52.40         2.06 o
  -1  11   6        135.65        142.00         5.23 o
   0  11   6         68.31         60.76         3.65 o
   1  11   6         10.86         11.99         1.91 o
   2  11   6          3.70          2.34         1.02 o
 -13   0   7         76.99         91.19         5.34 o
 -11   0   7        161.92        141.50         4.34 o
  -9   0   7          8.21          5.76         1.04 o
  -7   0   7         91.81         75.62         2.43 o
  -5   0   7         32.79         26.82         1.22 o
  -3   0   7         90.80         64.97         2.09 o
  -1   0   7       1071.84       1066.85        20.83 o
   1   0   7        222.36        235.42         6.68 o
   3   0   7        177.40        155.04         3.88 o
   5   0   7        107.29        135.47         3.31 o
   7   0   7       2646.55       2455.80        43.62 o
   9   0   7        189.89        175.32         4.38 o
  11   0   7        276.85        255.55         6.58 o
  13   0   7         15.42         12.06         0.88 o
 -14   1   7         48.40         59.70         2.56 o
 -13   1   7         17.74         17.33         1.01 o
 -12   1   7        104.40        107.55         3.04 o
 -11   1   7          0.26         -0.03         0.68 o
 -10   1   7        507.34        430.25        20.39 o
  -9   1   7          0.88          2.07         0.67 o
  -8   1   7         59.88         47.39         1.30 o
  -7   1   7        293.53        281.88         4.42 o
  -6   1   7        202.92        209.08         3.41 o
  -5   1   7         12.76         17.01         0.68 o
  -4   1   7        482.55        510.82         7.44 o
  -3   1   7         36.82         43.22         1.31 o
  -2   1   7       2120.40       2274.68        29.30 o
  -1   1   7         20.27         36.81         1.00 o
   0   1   7       3380.60       3612.90        44.17 o
   1   1   7         23.52         31.33         0.84 o
   2   1   7        118.13        107.48         2.04 o
   3   1   7         10.12         14.47         0.58 o
   4   1   7        190.04        260.38         4.07 o
   5   1   7         39.49         47.31         1.06 o
   6   1   7        264.62        276.20         6.10 o
   7   1   7        124.41        117.25         2.14 o
   8   1   7         35.28         25.41         0.73 o
   9   1   7          0.40         -0.02         0.34 o
  10   1   7        125.92        100.19         2.94 o
  11   1   7          7.07          4.91         0.45 o
  12   1   7          5.48          7.29         0.91 o
  13   1   7          0.42          0.68         0.90 o
 -13   2   7         18.30         23.66         2.17 o
 -12   2   7         24.27         24.31         1.24 o
 -11   2   7         61.74         61.59         4.63 o
 -10   2   7         20.99         19.01         2.84 o
  -9   2   7         64.71         52.75         7.27 o
  -8   2   7         70.77         70.27         4.58 o
  -7   2   7         53.00         45.54         1.27 o
  -6   2   7        581.04        543.40        13.42 o
  -5   2   7        183.05        190.11         6.74 o
  -4   2   7        441.57        493.09         8.33 o
  -3   2   7       1133.77       1149.76        16.41 o
  -2   2   7       1765.37       2077.66        26.42 o
  -1   2   7        161.47        109.71         2.34 o
   0   2   7        100.77         93.33         2.05 o
   1   2   7          8.95          9.08         0.49 o
   2   2   7        290.07        290.43         4.61 o
   3   2   7        193.54        194.38         3.70 o
   4   2   7         29.36         34.74         0.89 o
   5   2   7        176.83        176.65         6.33 o
   6   2   7       1713.14       1765.35        53.99 o
   7   2   7       1533.89       1435.68        49.25 o
   8   2   7          4.66          1.38         0.30 o
   9   2   7         85.41         81.66         2.92 o
  10   2   7         19.83         17.04         1.18 o
  11   2   7         14.10         12.12         1.40 o
  12   2   7         80.50         77.25         2.90 o
  13   2   7         52.13         50.21         2.76 o
 -13   3   7         13.56         10.64         1.06 o
 -12   3   7          2.59          2.51         0.79 o
 -11   3   7          0.66          1.45         0.81 o
 -10   3   7        142.08        129.50        16.88 o
  -9   3   7        518.14        474.42        69.21 o
  -8   3   7        155.82        145.77        15.01 o
  -7   3   7        953.51        954.75        48.39 o
  -6   3   7         72.81         57.49         1.49 o
  -5   3   7        602.59        599.78        11.97 o
  -4   3   7        710.72        726.41        10.97 o
  -3   3   7         15.05         14.51         0.66 o
  -2   3   7        599.01        698.05        10.66 o
  -1   3   7          2.77          8.42         0.55 o
   0   3   7       3777.24       4039.02        53.56 o
   1   3   7        222.78        164.07         3.04 o
   2   3   7        194.39        239.02         4.02 o
   3   3   7       1424.55       1355.06        37.77 o
   4   3   7         83.66         87.21         2.62 o
   5   3   7         15.02         21.72         0.94 o
   6   3   7        253.25        237.00         8.66 o
   7   3   7          2.35          0.47         0.19 o
   8   3   7        570.81        521.14        19.50 o
   9   3   7         13.19          9.45         1.11 o
  10   3   7         41.02         35.55         1.69 o
  11   3   7         16.49         20.96         1.61 o
  12   3   7          9.80          8.76         1.24 o
  13   3   7         42.72         47.51         2.25 o
 -13   4   7          0.18          0.54         0.74 o
 -12   4   7          3.06          3.65         0.94 o
 -11   4   7         22.80         18.68         2.42 o
 -10   4   7         20.58         20.62         3.38 o
  -9   4   7         50.42         44.46         6.37 o
  -8   4   7        323.11        297.70        45.83 o
  -7   4   7        187.79        163.62        15.14 o
  -6   4   7        588.78        579.41        33.83 o
  -5   4   7         64.75         61.28         4.03 o
  -4   4   7        876.34        877.57        12.71 o
  -3   4   7          1.18          0.51         0.48 o
  -2   4   7         95.07         70.22         1.56 o
  -1   4   7          0.79          1.11         0.77 o
   0   4   7        619.79        600.73         9.78 o
   1   4   7        380.71        361.41         6.08 o
   2   4   7       1332.82       1258.24        28.53 o
   3   4   7        112.18        117.65         4.93 o
   4   4   7        145.03        151.02         5.89 o
   5   4   7          2.27          0.61         0.30 o
   6   4   7        841.02        866.00        49.01 o
   7   4   7         13.36          7.08         1.13 o
   8   4   7          1.41          5.52         1.05 o
   9   4   7          1.66          4.34         1.03 o
  10   4   7         96.46        126.03         4.66 o
  11   4   7         59.38         87.68         3.18 o
  12   4   7         19.66         24.03         1.71 o
 -12   5   7         55.02         54.63         9.46 o
 -11   5   7         32.90         29.71         4.93 o
 -10   5   7         70.86         66.08         9.21 o
  -9   5   7        772.31        695.27       107.39 o
  -8   5   7         48.66         38.37         7.05 o
  -7   5   7         70.55         60.11         8.44 o
  -6   5   7          6.54          6.33         1.27 o
  -5   5   7        989.28        893.01        59.65 o
  -4   5   7        243.83        226.75         8.16 o
  -3   5   7         81.56         65.56         1.57 o
  -2   5   7        556.61        522.12         7.56 o
  -1   5   7         64.47         65.14         1.38 o
   0   5   7         12.34         24.93         1.33 o
   1   5   7        135.26        113.63         2.49 o
   2   5   7        287.65        249.59         5.23 o
   3   5   7       2949.93       2758.96       170.79 o
   4   5   7          0.16          0.48         0.40 o
   5   5   7        258.15        271.91        24.05 o
   6   5   7         45.08         50.46         4.85 o
   7   5   7         99.77        136.64         3.86 o
   8   5   7         19.40         25.92         1.80 o
   9   5   7          5.30          2.76         1.33 o
  10   5   7          1.08          3.40         1.32 o
  11   5   7         11.30         11.99         1.45 o
  12   5   7          1.38          1.97         1.35 o
 -11   6   7         74.97         74.34        15.12 o
 -10   6   7          2.95          1.31         0.89 o
  -9   6   7          0.08          0.38         0.78 o
  -8   6   7         42.10         40.53         6.32 o
  -7   6   7         13.30         10.80         1.07 o
  -6   6   7         71.70         62.77         8.06 o
  -5   6   7          0.31         -0.18         0.72 o
  -4   6   7        149.42        160.31        10.09 o
  -3   6   7        525.91        490.90        15.32 o
  -2   6   7        313.83        266.52         4.80 o
  -1   6   7          0.37          0.19         0.54 o
   0   6   7        609.59        574.93        28.05 o
   1   6   7        169.20        158.33        11.02 o
   2   6   7         72.97         70.25         5.95 o
   3   6   7          6.37          7.16         1.14 o
   4   6   7         47.17         42.50         4.73 o
   5   6   7         86.33        102.75        10.71 o
   6   6   7         74.82         65.73         7.58 o
   7   6   7        127.59        166.15         4.46 o
   8   6   7          8.47         10.66         1.62 o
   9   6   7         54.96         80.41         3.16 o
  10   6   7          9.00         15.33         1.83 o
  11   6   7         13.40         25.32         2.43 o
 -10   7   7         90.35         88.59        18.98 o
  -9   7   7         72.56         66.52        11.61 o
  -8   7   7          0.13          0.73         0.93 o
  -7   7   7          4.26          3.00         1.01 o
  -6   7   7          1.97          1.75         0.78 o
  -5   7   7         64.70         63.11         6.96 o
  -4   7   7        314.29        297.11        24.05 o
  -3   7   7        219.12        220.09         9.18 o
  -2   7   7        419.24        418.80         6.73 o
  -1   7   7         78.15         77.17         2.20 o
   0   7   7       1003.57       1025.73        80.51 o
   1   7   7          0.03          0.10         0.58 o
   2   7   7        470.88        434.25        65.08 o
   3   7   7        452.48        395.44        57.08 o
   4   7   7         34.36         26.92         3.65 o
   5   7   7         44.01         50.83         6.84 o
   6   7   7          0.25         -0.02         0.41 o
   7   7   7         28.80         14.61         7.04 o
   8   7   7        155.95        204.41         5.73 o
   9   7   7          1.30          3.25         1.41 o
  10   7   7         48.56         69.92         3.12 o
  -9   8   7         42.11         39.66         5.92 o
  -8   8   7          2.00          1.23         1.01 o
  -7   8   7          2.02          2.43         0.93 o
  -6   8   7          6.50          8.21         1.21 o
  -5   8   7         46.10         46.12         5.37 o
  -4   8   7          0.05         -0.38         0.82 o
  -3   8   7        194.12        197.78         5.73 o
  -2   8   7         35.89         43.59         1.49 o
  -1   8   7         48.45         59.44         2.66 o
   0   8   7        290.08        268.43        22.73 o
   1   8   7         22.00         12.27         1.93 o
   2   8   7          0.58          1.03         0.66 o
   3   8   7         22.13         16.64         3.01 o
   4   8   7          1.13          1.17         0.67 o
   5   8   7        162.48        145.89        24.52 o
   6   8   7         75.41         69.59        15.11 o
   7   8   7        209.97        170.60        49.30 o
   8   8   7          0.99          1.67         1.59 o
   9   8   7         39.33         65.27         3.33 o
  -8   9   7          0.07          0.66         1.22 o
  -7   9   7          0.20          0.41         1.03 o
  -6   9   7         14.78         17.20         2.55 o
  -5   9   7         17.43         17.20         1.76 o
  -4   9   7        124.30        118.45         9.78 o
  -3   9   7        129.32        125.77         3.39 o
  -2   9   7        149.39        150.42         3.16 o
  -1   9   7          0.14          1.20         0.84 o
   0   9   7        610.18        635.58        41.38 o
   1   9   7         12.29         11.29         1.36 o
   2   9   7         18.83         26.80         2.79 o
   3   9   7          1.65          1.01         0.85 o
   4   9   7          1.05          1.12         0.71 o
   5   9   7         91.09         87.75        16.57 o
   6   9   7          0.03         -0.24         0.71 o
   7   9   7         48.29         34.41        13.36 o
  -5  10   7         29.10         28.38         2.88 o
  -4  10   7         19.16         21.23         1.51 o
  -3  10   7        156.29        156.79         5.84 o
  -2  10   7          1.54          2.49         0.99 o
  -1  10   7         27.91         30.48         1.57 o
   0  10   7         14.87         17.74         1.50 o
   1  10   7          1.69          4.29         0.96 o
   2  10   7         14.67         12.04         1.46 o
   3  10   7          0.00          0.45         0.88 o
   4  10   7         77.68         80.69        17.09 o
   5  10   7         60.23         47.38        13.48 o
 -12   0   8         38.56         36.59         2.09 o
 -10   0   8          4.26          2.76         1.52 o
  -8   0   8          4.89          7.29         1.17 o
  -6   0   8        483.13        444.78        15.97 o
  -4   0   8        450.43        470.11         9.74 o
  -2   0   8       1935.54       2166.25        44.39 o
   0   0   8       1390.30       1438.04        26.55 o
   2   0   8        285.37        362.01         7.88 o
   4   0   8        157.42        142.98         3.66 o
   6   0   8        496.95        499.91        10.06 o
   8   0   8       1378.02       1295.28        47.60 o
  10   0   8         19.74         20.81         1.09 o
  12   0   8        103.80         81.12         2.77 o
 -13   1   8         51.64         47.65         1.68 o
 -12   1   8          0.32          0.81         0.84 o
 -11   1   8         12.67         10.54         0.90 o
 -10   1   8         48.31         42.59         3.72 o
  -9   1   8         14.69         11.20         1.06 o
  -8   1   8        502.17        429.97        14.38 o
  -7   1   8       1335.59       1137.90        18.49 o
  -6   1   8         31.18         28.62         0.98 o
  -5   1   8        424.99        481.39         7.08 o
  -4   1   8        326.94        335.77         5.30 o
  -3   1   8       1360.80       1437.07        30.60 o
  -2   1   8        144.64        154.02         3.07 o
  -1   1   8       1103.11       1245.80        17.82 o
   0   1   8        159.04        190.01         3.20 o
   1   1   8         93.10        104.16         1.97 o
   2   1   8          0.07          1.24         0.36 o
   3   1   8          1.23          1.50         0.42 o
   4   1   8        155.71        138.76         2.42 o
   5   1   8        566.06        590.78         8.23 o
   6   1   8         13.44         13.27         0.82 o
   7   1   8         34.91         32.60         0.86 o
   8   1   8        119.49        121.88         2.33 o
   9   1   8         40.60         38.14         1.00 o
  10   1   8          1.36          2.34         0.43 o
  11   1   8          9.89          7.40         0.88 o
  12   1   8         18.62         16.89         3.51 o
  13   1   8          1.34          0.74         0.74 o
 -13   2   8          6.12          6.61         0.96 o
 -12   2   8        137.43        132.40         4.59 o
 -11   2   8        245.14        248.30        10.09 o
 -10   2   8          0.13          0.15         0.77 o
  -9   2   8          0.36          0.18         0.70 o
  -8   2   8          0.26          1.18         0.72 o
  -7   2   8          0.59          0.05         0.60 o
  -6   2   8        749.21        714.53        13.43 o
  -5   2   8        354.58        351.68         5.35 o
  -4   2   8        311.78        336.83         8.35 o
  -3   2   8         10.46          8.01         0.60 o
  -2   2   8       1363.44       1371.24        17.60 o
  -1   2   8         88.95         63.97         1.45 o
   0   2   8        155.05        163.47         2.90 o
   1   2   8        415.49        365.14         7.61 o
   2   2   8        663.39        693.29        11.89 o
   3   2   8        590.38        556.26        10.43 o
   4   2   8         86.50         90.33         1.71 o
   5   2   8          7.46          9.02         0.79 o
   6   2   8        252.20        269.90         8.94 o
   7   2   8         59.60         50.48         1.62 o
   8   2   8        378.29        324.74         7.01 o
   9   2   8        122.83         98.34         2.20 o
  10   2   8          3.32          3.19         1.08 o
  11   2   8        223.72        249.39         5.61 o
  12   2   8         42.56         40.82         1.83 o
  13   2   8         34.48         33.27         1.83 o
 -13   3   8          0.86          1.14         0.96 o
 -12   3   8         42.30         42.16         3.54 o
 -11   3   8         25.03         24.77         2.20 o
 -10   3   8        229.04        220.88        27.04 o
  -9   3   8        144.35        120.10        15.03 o
  -8   3   8       1536.71       1359.37       148.73 o
  -7   3   8        135.26        131.68         9.51 o
  -6   3   8        259.23        228.79         7.00 o
  -5   3   8        251.40        263.25         4.57 o
  -4   3   8          0.00          0.55         0.54 o
  -3   3   8          5.22          6.52         0.78 o
  -2   3   8        611.91        665.14         9.41 o
  -1   3   8        665.27        721.70        10.38 o
   0   3   8        877.04        796.44        13.65 o
   1   3   8        131.83        124.90         2.49 o
   2   3   8        521.22        450.89         6.60 o
   3   3   8         95.33         89.10         3.16 o
   4   3   8       1494.88       1497.86        57.12 o
   5   3   8        932.65        886.90        42.98 o
   6   3   8          0.03          0.04         0.31 o
   7   3   8        125.19        115.57         2.35 o
   8   3   8         67.27         59.04         2.35 o
   9   3   8          0.04          1.10         1.22 o
  10   3   8          0.20          0.48         1.12 o
  11   3   8         91.58        102.25         3.13 o
  12   3   8          0.06          1.28         1.32 o
 -12   4   8         22.97         21.91         2.85 o
 -11   4   8        574.04        572.19        64.03 o
 -10   4   8         13.15         10.95         1.65 o
  -9   4   8          5.41          3.99         0.80 o
  -8   4   8          7.28          9.01         1.22 o
  -7   4   8        322.31        301.92        34.85 o
  -6   4   8          4.81          2.57         0.72 o
  -5   4   8         42.02         41.53         2.85 o
  -4   4   8         56.63         48.07         1.68 o
  -3   4   8        110.26        114.55         2.21 o
  -2   4   8          3.27          9.02         0.67 o
  -1   4   8        502.01        454.56         6.55 o
   0   4   8        425.12        445.74        12.76 o
   1   4   8       1233.20       1073.29        29.50 o
   2   4   8         89.21         84.59         2.74 o
   3   4   8         89.60         87.58         1.77 o
   4   4   8         53.90         58.20         2.70 o
   5   4   8          6.50         10.46         0.57 o
   6   4   8         10.74         15.48         0.76 o
   7   4   8        166.57        141.09        12.53 o
   8   4   8          3.70          0.95         1.48 o
   9   4   8         49.98         57.13         2.61 o
  10   4   8          0.36          3.48         1.32 o
  11   4   8        190.38        245.64         6.43 o
  12   4   8          0.10          0.56         1.32 o
 -12   5   8         52.21         46.29         6.22 o
 -11   5   8          2.42          0.43         0.83 o
 -10   5   8         38.09         40.48         6.32 o
  -9   5   8         10.13         10.80         1.37 o
  -8   5   8        494.29        457.76        68.51 o
  -7   5   8         61.35         60.50         6.96 o
  -6   5   8         69.14         58.29         4.72 o
  -5   5   8        428.75        407.39        22.40 o
  -4   5   8        448.26        408.28        20.51 o
  -3   5   8        252.14        238.45         6.15 o
  -2   5   8         25.86         29.86         1.17 o
  -1   5   8         83.73         64.36         1.64 o
   0   5   8       1364.39       1276.04        39.81 o
   1   5   8          6.47          4.61         0.62 o
   2   5   8        672.83        672.78        37.10 o
   3   5   8          7.64         11.19         0.72 o
   4   5   8       1005.21        907.22        93.12 o
   5   5   8          0.06          1.02         0.42 o
   6   5   8         58.23         64.76         5.58 o
   7   5   8          0.18          1.11         0.42 o
   8   5   8         66.31         85.99         2.79 o
   9   5   8         15.46         21.08         1.73 o
  10   5   8         16.06         17.13         1.62 o
  11   5   8          7.08          7.16         1.61 o
 -11   6   8        158.46        170.29        28.35 o
 -10   6   8          0.00          0.09         0.86 o
  -9   6   8         12.98         10.99         1.26 o
  -8   6   8          2.80          3.74         0.87 o
  -7   6   8         86.50         79.41        15.27 o
  -6   6   8        183.34        161.77        16.97 o
  -5   6   8         16.13         12.36         1.17 o
  -4   6   8        237.46        240.21         8.87 o
  -3   6   8          6.20          5.96         0.77 o
  -2   6   8        240.39        242.13         4.07 o
  -1   6   8        163.25        166.79         5.66 o
   0   6   8        222.82        221.31        13.69 o
   1   6   8         81.80         72.16         8.30 o
   2   6   8          0.01          0.37         0.57 o
   3   6   8          4.12          3.05         0.61 o
   4   6   8          1.84          3.16         0.55 o
   5   6   8        130.90        138.86        15.04 o
   6   6   8         80.48         81.59        13.09 o
   7   6   8          0.43          0.09         0.39 o
   8   6   8          0.46          1.59         1.63 o
   9   6   8         33.03         31.80         2.22 o
  10   6   8         11.93         20.24         1.85 o
 -10   7   8          8.04          6.84         1.51 o
  -9   7   8         72.70         72.29        11.67 o
  -8   7   8        118.94        127.81        16.36 o
  -7   7   8         14.66         16.77         1.71 o
  -6   7   8          5.27          3.93         0.81 o
  -5   7   8        308.19        276.60        25.63 o
  -4   7   8         87.68         88.50         5.18 o
  -3   7   8        111.91        121.27         2.58 o
  -2   7   8          3.17          2.23         0.72 o
  -1   7   8        100.92        115.44         5.19 o
   0   7   8         33.82         33.88         3.87 o
   1   7   8          3.36          4.40         0.96 o
   2   7   8         42.18         43.58         7.81 o
   3   7   8         44.01         44.66         6.07 o
   4   7   8        138.34        128.41        19.32 o
   5   7   8        429.19        437.22        73.84 o
   6   7   8          3.43          2.89         0.48 o
   7   7   8         99.13         73.25        22.99 o
   8   7   8          4.75          3.73         1.67 o
   9   7   8         16.10         20.75         2.47 o
  -9   8   8         24.99         19.98         3.62 o
  -8   8   8          2.47          2.42         1.04 o
  -7   8   8         17.93         15.01         1.70 o
  -6   8   8         86.91         77.92         7.11 o
  -5   8   8          4.43          4.30         0.96 o
  -4   8   8        167.75        173.72         9.78 o
  -3   8   8          9.39         10.46         1.03 o
  -2   8   8        157.00        182.63         3.93 o
  -1   8   8         33.38         33.64         1.80 o
   0   8   8         86.08         77.64         5.32 o
   1   8   8         13.01         11.84         1.52 o
   2   8   8          0.12         -0.18         0.77 o
   3   8   8          0.30          1.23         0.66 o
   4   8   8         71.24         70.50        12.28 o
   5   8   8         79.36         71.27        14.67 o
   6   8   8         16.99         14.82         3.83 o
   7   8   8          1.04          1.42         0.81 o
   8   8   8         38.62         51.73         2.82 o
  -7   9   8         15.91         16.81         1.32 o
  -6   9   8         12.71         12.44         1.39 o
  -5   9   8         71.38         79.51         6.78 o
  -4   9   8         17.74         18.87         1.25 o
  -3   9   8        124.53        141.23         3.07 o
  -2   9   8          3.69          6.75         1.14 o
  -1   9   8          9.25         11.42         1.33 o
   0   9   8         25.96         25.46         2.44 o
   1   9   8         13.58         19.38         1.86 o
   2   9   8         64.45         69.52         9.43 o
   3   9   8         20.01         14.95         3.09 o
   4   9   8          1.16          0.84         0.88 o
   5   9   8        330.64        332.38        79.21 o
   6   9   8         27.73         25.34         7.42 o
   7   9   8          0.82          0.57         0.99 o
  -5  10   8          1.15          0.86         1.31 o
  -4  10   8         49.30         58.50         3.86 o
  -3  10   8         11.92          9.43         1.17 o
  -2  10   8         42.45         49.47         1.80 o
  -1  10   8         78.14         75.45         2.32 o
   0  10   8         52.43         47.50         4.24 o
   1  10   8          1.84          3.01         1.01 o
   2  10   8         39.08         35.09         4.58 o
   3  10   8         10.68         14.14         2.15 o
   4  10   8         33.02         34.27         7.58 o
 -13   0   9          0.54          0.41         1.41 o
 -11   0   9          0.74          1.13         1.17 o
  -9   0   9        352.94        306.01        12.55 o
  -7   0   9        679.76        600.48        12.83 o
  -5   0   9          0.04         -0.01         0.95 o
  -3   0   9         40.91         46.96        31.97 o
  -1   0   9         48.06         45.95         1.63 o
   1   0   9        511.49        530.40        11.07 o
   3   0   9        105.36        139.07         3.66 o
   5   0   9          9.00          5.06         0.66 o
   7   0   9          7.57          8.39         0.78 o
   9   0   9        152.92        139.83         3.68 o
  11   0   9         88.67         85.04         3.10 o
 -13   1   9         37.58         35.29         2.86 o
 -12   1   9         17.06         19.51         1.16 o
 -11   1   9          8.17          4.67         0.99 o
 -10   1   9          6.28          5.83         0.83 o
  -9   1   9         18.70         13.01         0.94 o
  -8   1   9       1460.04       1349.20        33.73 o
  -7   1   9         22.10         20.31         0.99 o
  -6   1   9        692.70        597.38        18.32 o
  -5   1   9        126.96        131.29         3.04 o
  -4   1   9        331.83        384.80         5.83 o
  -3   1   9        376.40        391.93         6.38 o
  -2   1   9         10.72         15.34         0.80 o
  -1   1   9          2.15          3.65         0.52 o
   0   1   9         45.13         41.39         1.06 o
   1   1   9        174.66        168.45         2.80 o
   2   1   9        184.05        195.87         3.29 o
   3   1   9          7.47         14.25         0.67 o
   4   1   9        102.55        124.89         2.24 o
   5   1   9         18.04         16.91         0.65 o
   6   1   9        422.63        389.73         5.86 o
   7   1   9         29.26         23.49         0.79 o
   8   1   9          0.66          1.17         0.46 o
   9   1   9          3.92          4.00         0.48 o
  10   1   9         32.11         26.05         0.94 o
  11   1   9          7.07          7.27         0.85 o
  12   1   9        171.96        168.90         4.65 o
 -13   2   9          0.68         -0.18         1.03 o
 -12   2   9          5.11          3.42         0.91 o
 -11   2   9          1.26          1.13         0.78 o
 -10   2   9         65.12         60.11         6.01 o
  -9   2   9        189.25        172.43        13.05 o
  -8   2   9         48.02         49.16         3.01 o
  -7   2   9          0.53          2.75         0.71 o
  -6   2   9          4.11         13.28         0.89 o
  -5   2   9          0.92          1.08         0.56 o
  -4   2   9         87.57         75.64         1.86 o
  -3   2   9        499.78        516.31         7.45 o
  -2   2   9        157.45        161.37         2.79 o
  -1   2   9        513.11        516.91         8.10 o
   0   2   9        706.17        696.01         9.79 o
   1   2   9        333.03        312.86         4.91 o
   2   2   9         99.29         98.85         1.95 o
   3   2   9        209.30        223.00         3.67 o
   4   2   9         57.68         70.92         1.79 o
   5   2   9         20.79         15.78         0.68 o
   6   2   9          0.77          1.11         0.45 o
   7   2   9          0.11          0.06         0.38 o
   8   2   9        271.97        240.28        12.79 o
   9   2   9          0.10          0.62         0.37 o
  10   2   9          1.05          0.96         0.36 o
  11   2   9         83.05         84.85         2.81 o
  12   2   9          0.24         -0.10         0.95 o
 -12   3   9         80.92         81.11         4.83 o
 -11   3   9         21.03         24.31         2.49 o
 -10   3   9          8.43          9.45         1.15 o
  -9   3   9         26.32         20.92         2.22 o
  -8   3   9        109.90        105.48         9.80 o
  -7   3   9          1.46          0.62         0.66 o
  -6   3   9          4.86          2.03         1.00 o
  -5   3   9        541.42        561.90        11.06 o
  -4   3   9         52.21         34.51         1.20 o
  -3   3   9       1893.13       1856.16        36.71 o
  -2   3   9          0.23          1.29         0.54 o
  -1   3   9        279.51        249.42         4.90 o
   0   3   9         18.23         13.53         0.80 o
   1   3   9        300.12        258.58         4.14 o
   2   3   9         96.75         88.78         2.17 o
   3   3   9          0.05          0.10         0.43 o
   4   3   9         54.54         53.65         1.85 o
   5   3   9         73.27         73.98         2.90 o
   6   3   9        172.44        153.10         5.03 o
   7   3   9          0.61          0.07         0.35 o
   8   3   9          6.25          5.53         0.55 o
   9   3   9         87.63        106.27         3.65 o
  10   3   9        113.39        123.77         3.86 o
  11   3   9          4.08          6.47         1.38 o
  12   3   9          6.31          8.23         1.36 o
 -12   4   9         30.80         28.33         3.42 o
 -11   4   9         18.87         19.08         1.63 o
 -10   4   9        701.35        706.67        72.30 o
  -9   4   9          1.48          1.35         0.87 o
  -8   4   9         21.65         21.98         1.28 o
  -7   4   9         25.46         24.38         3.03 o
  -6   4   9        252.10        241.06        16.96 o
  -5   4   9         67.88         67.92         3.95 o
  -4   4   9          4.37          6.90         0.77 o
  -3   4   9         94.02         84.18         2.11 o
  -2   4   9        648.81        612.41         9.04 o
  -1   4   9        156.28        165.77         3.19 o
   0   4   9        381.35        372.63         6.19 o
   1   4   9          1.42          3.34         0.54 o
   2   4   9        189.69        181.17         6.85 o
   3   4   9          0.00          0.16         0.54 o
   4   4   9        123.11        112.00         7.92 o
   5   4   9        195.72        205.40        15.75 o
   6   4   9         33.50         33.78         3.10 o
   7   4   9          0.42          1.30         0.40 o
   8   4   9         38.70         46.22         2.02 o
   9   4   9         69.79         64.58         2.44 o
  10   4   9         46.32         46.09         2.23 o
  11   4   9          6.18          4.11         1.80 o
 -11   5   9        172.59        167.38        18.55 o
 -10   5   9         14.82         14.38         1.69 o
  -9   5   9        104.23        106.95        14.01 o
  -8   5   9        181.29        171.33        17.74 o
  -7   5   9          8.54          8.45         1.19 o
  -6   5   9         86.74         79.05         7.70 o
  -5   5   9        127.44        132.45         7.09 o
  -4   5   9        368.40        321.37        11.18 o
  -3   5   9        622.21        651.51         9.30 o
  -2   5   9          0.08         -0.27         0.65 o
  -1   5   9         12.27         11.61         1.03 o
   0   5   9        225.31        212.56        12.99 o
   1   5   9         10.92         10.54         1.35 o
   2   5   9          0.23          0.26         0.59 o
   3   5   9          0.86          0.16         0.51 o
   4   5   9        213.46        221.64        29.15 o
   5   5   9        153.65        154.95        18.12 o
   6   5   9         20.43         16.35         2.07 o
   7   5   9        174.06        163.42        25.96 o
   8   5   9         18.27         25.88         1.86 o
   9   5   9         57.90         70.51         2.85 o
  10   5   9          4.29          6.88         1.69 o
  11   5   9          2.89          2.40         1.68 o
 -11   6   9          1.11          1.88         1.14 o
 -10   6   9        628.62        639.89        92.77 o
  -9   6   9         11.25         13.30         1.52 o
  -8   6   9          2.83          4.30         0.85 o
  -7   6   9         77.11         70.96         7.70 o
  -6   6   9        128.66        115.72        11.33 o
  -5   6   9         65.78         68.89         4.46 o
  -4   6   9         79.53         82.51         6.22 o
  -3   6   9         28.40         35.25         1.19 o
  -2   6   9        168.80        178.46         3.44 o
  -1   6   9         72.61         66.42         3.51 o
   0   6   9         50.16         47.33         2.32 o
   1   6   9         24.28         25.03         3.41 o
   2   6   9          3.48          1.11         0.71 o
   3   6   9        136.89        138.67        18.79 o
   4   6   9        137.30        136.26        16.93 o
   5   6   9         55.39         55.83         6.59 o
   6   6   9         14.89         13.66         2.74 o
   7   6   9          3.13          3.04         0.75 o
   8   6   9          0.56          2.06         1.27 o
   9   6   9          0.49         -1.34         1.68 o
  10   6   9          6.07          5.27         1.71 o
 -10   7   9         26.28         24.71         4.13 o
  -9   7   9        153.90        144.65        15.45 o
  -8   7   9         47.72         41.26         6.19 o
  -7   7   9         46.42         49.74         6.19 o
  -6   7   9         30.97         26.78         1.51 o
  -5   7   9          1.62          1.75         0.93 o
  -4   7   9         14.45         15.10         1.02 o
  -3   7   9        109.25        130.27         2.84 o
  -2   7   9         12.21          7.58         0.87 o
  -1   7   9         71.97         69.61         1.98 o
   0   7   9          5.05          2.88         0.88 o
   1   7   9         19.69         21.02         2.91 o
   2   7   9        105.23         99.82        19.77 o
   3   7   9         13.27         13.81         1.84 o
   4   7   9        133.50        130.12        20.04 o
   5   7   9         11.17         12.86         3.34 o
   6   7   9         46.48         34.59         6.74 o
   7   7   9         86.32         65.82        19.97 o
   8   7   9          0.29         -1.01         1.62 o
   9   7   9          0.39          0.79         1.63 o
  -8   8   9         38.18         36.87         5.21 o
  -7   8   9         17.11         15.27         2.27 o
  -6   8   9         14.12         15.22         1.71 o
  -5   8   9         34.64         43.38         5.38 o
  -4   8   9         20.38         14.79         1.14 o
  -3   8   9          5.22          3.61         1.08 o
  -2   8   9         30.76         32.12         1.36 o
  -1   8   9        192.06        175.17        12.12 o
   0   8   9         29.83         26.83         2.09 o
   1   8   9         56.20         54.40         5.49 o
   2   8   9          5.89          4.98         0.86 o
   3   8   9        141.46        132.77        23.15 o
   4   8   9         78.15         72.18        12.94 o
   5   8   9         49.84         46.85         9.76 o
   6   8   9          1.20          0.50         0.58 o
   7   8   9          4.73          3.55         1.70 o
   8   8   9         12.21         21.58         2.79 o
  -7   9   9         35.90         36.69         2.55 o
  -6   9   9        136.69        156.24        13.89 o
  -5   9   9          6.05          6.84         1.17 o
  -4   9   9          6.26          9.14         1.16 o
  -3   9   9         35.63         44.61         1.71 o
  -2   9   9          9.89         10.43         1.11 o
  -1   9   9          5.23          3.60         0.99 o
   0   9   9         29.26         39.00         3.73 o
   1   9   9          0.95          1.05         0.96 o
   2   9   9        179.14        187.87        24.70 o
   3   9   9          0.11          0.13         0.80 o
   4   9   9         23.00         23.93         3.53 o
   5   9   9         17.79         16.29         4.33 o
   6   9   9        106.77         85.59        26.11 o
  -4  10   9         54.63         40.46         1.79 o
  -3  10   9          0.13          1.02         1.20 o
  -2  10   9         93.03         87.53         2.55 o
  -1  10   9         91.07         84.25         3.56 o
   0  10   9          6.95          7.72         1.21 o
   1  10   9         23.90         26.03         2.30 o
   2  10   9         10.53          8.78         2.02 o
   3  10   9         72.73         77.87        13.75 o
 -12   0  10         34.10         35.41         1.96 o
 -10   0  10        108.80         92.88         3.24 o
  -8   0  10         48.01         32.10         1.66 o
  -6   0  10        175.35        199.00         5.04 o
  -4   0  10        609.40        554.48        12.31 o
  -2   0  10       1688.45       1757.16        31.09 o
   0   0  10       1258.86       1284.34        25.85 o
   2   0  10         18.74         23.54         1.15 o
   4   0  10         19.93         25.05         1.64 o
   6   0  10        116.73        104.78         2.83 o
   8   0  10        309.36        291.10         6.96 o
  10   0  10          5.14          2.63         0.75 o
  12   0  10         97.68         84.73         2.83 o
 -13   1  10         13.44         17.73         1.65 o
 -12   1  10          6.70          7.03         1.07 o
 -11   1  10        139.40        129.14         2.70 o
 -10   1  10          7.33          8.53         1.02 o
  -9   1  10         63.22         66.17         2.83 o
  -8   1  10        135.56        140.60         5.54 o
  -7   1  10          0.27          1.04         0.67 o
  -6   1  10        369.22        311.55         5.57 o
  -5   1  10         57.04         54.74         1.54 o
  -4   1  10         38.98         41.85         1.46 o
  -3   1  10       2666.77       2647.65        38.89 o
  -2   1  10        420.17        468.47         7.55 o
  -1   1  10       3261.73       3121.24        38.16 o
   0   1  10        211.82        214.95         3.59 o
   1   1  10         98.27         95.96         1.86 o
   2   1  10        101.76        123.60         2.42 o
   3   1  10         24.99         16.52         0.68 o
   4   1  10         38.11         40.62         1.10 o
   5   1  10          2.20          2.42         0.45 o
   6   1  10         66.92         61.68         2.68 o
   7   1  10         92.64         76.48         1.80 o
   8   1  10          0.94          0.51         0.47 o
   9   1  10         73.62         71.70         1.53 o
  10   1  10         16.37         11.82         0.62 o
  11   1  10        110.44         92.21         4.46 o
  12   1  10          0.00         -0.02         0.35 o
 -12   2  10          3.56          4.69         1.13 o
 -11   2  10         34.94         37.80         1.55 o
 -10   2  10        334.91        322.89        18.02 o
  -9   2  10          1.44          2.18         0.78 o
  -8   2  10        260.75        230.43         9.23 o
  -7   2  10          2.18          0.38         0.71 o
  -6   2  10         44.91         31.19         1.44 o
  -5   2  10         48.29         70.13         1.83 o
  -4   2  10        188.57        183.72         4.09 o
  -3   2  10        562.64        483.58         7.59 o
  -2   2  10        136.40        123.32         2.66 o
  -1   2  10         15.75         22.72         1.01 o
   0   2  10       1060.39       1014.75        13.13 o
   1   2  10        344.22        318.00         5.74 o
   2   2  10         99.83        105.23         3.48 o
   3   2  10         26.27         28.39         0.88 o
   4   2  10         60.64         59.22         2.41 o
   5   2  10        307.96        302.99         9.74 o
   6   2  10         52.78         38.21         1.08 o
   7   2  10        116.76        110.13         3.56 o
   8   2  10        164.66        152.17         3.79 o
   9   2  10         60.87         57.96         2.69 o
  10   2  10          0.13          0.31         0.30 o
  11   2  10          0.16          1.21         1.02 o
  12   2  10         23.80         23.98         1.65 o
 -12   3  10         39.55         39.56         1.58 o
 -11   3  10          2.96          4.41         0.95 o
 -10   3  10         40.76         44.80         4.12 o
  -9   3  10        110.79        105.88        10.07 o
  -8   3  10        579.10        582.63        39.82 o
  -7   3  10        156.83        166.77        10.17 o
  -6   3  10        481.09        407.86        19.73 o
  -5   3  10         52.46         36.87         1.31 o
  -4   3  10        511.56        491.83        10.58 o
  -3   3  10        281.69        286.69         5.38 o
  -2   3  10        579.10        570.18         9.29 o
  -1   3  10         20.21         23.67         1.04 o
   0   3  10        151.81        147.03         2.76 o
   1   3  10          0.32          0.28         0.63 o
   2   3  10        436.19        385.33        12.40 o
   3   3  10         74.20         66.57         3.44 o
   4   3  10        223.38        221.25        13.54 o
   5   3  10         54.08         50.70         2.53 o
   6   3  10        214.06        221.76        10.64 o
   7   3  10         45.15         43.60         1.74 o
   8   3  10         14.52         16.31         0.98 o
   9   3  10        117.40         91.92        15.18 o
  10   3  10          0.49          0.27         1.14 o
  11   3  10          3.33          2.33         1.36 o
 -12   4  10          6.19          6.19         1.17 o
 -11   4  10          0.62          0.75         1.10 o
 -10   4  10         64.42         64.60         5.63 o
  -9   4  10          1.23          2.38         0.96 o
  -8   4  10        196.27        183.65        18.83 o
  -7   4  10         50.68         60.44         5.39 o
  -6   4  10        119.29         95.72         6.77 o
  -5   4  10        906.78        992.03        27.74 o
  -4   4  10         21.34         23.91         1.08 o
  -3   4  10         24.61         15.62         0.97 o
  -2   4  10         17.74         11.62         0.78 o
  -1   4  10         43.69         39.88         1.89 o
   0   4  10         47.93         44.62         2.14 o
   1   4  10        282.26        281.83        14.82 o
   2   4  10         94.14        108.83         9.88 o
   3   4  10        684.36        623.87        53.42 o
   4   4  10         84.14         83.47         8.21 o
   5   4  10        304.87        319.36        27.86 o
   6   4  10         19.34         18.64         1.79 o
   7   4  10        100.74        110.53         9.71 o
   8   4  10          1.96          1.33         0.31 o
   9   4  10         11.82         14.83         1.53 o
  10   4  10         11.61         20.36         1.72 o
  11   4  10          5.40         11.45         1.60 o
 -11   5  10          3.02          1.38         1.08 o
 -10   5  10        200.11        200.48        19.95 o
  -9   5  10         61.51         60.03         4.49 o
  -8   5  10        212.89        221.67        17.65 o
  -7   5  10         31.85         31.32         3.38 o
  -6   5  10          0.27          0.87         0.87 o
  -5   5  10         22.10         18.14         1.33 o
  -4   5  10         90.82         95.38         3.19 o
  -3   5  10        259.67        249.17         4.41 o
  -2   5  10          3.63          1.60         0.76 o
  -1   5  10        174.89        148.19         6.77 o
   0   5  10         23.04         21.38         1.05 o
   1   5  10        161.40        114.54         9.91 o
   2   5  10        219.81        192.82        23.97 o
   3   5  10        169.37        159.67        18.78 o
   4   5  10         67.68         74.62        10.72 o
   5   5  10        105.63        108.96        12.01 o
   6   5  10         73.22         69.53         8.46 o
   7   5  10          0.18          0.12         0.37 o
   8   5  10         17.51         19.78         1.79 o
   9   5  10          3.00          5.37         1.44 o
  10   5  10         13.41         17.98         2.00 o
 -10   6  10        132.27        132.39        15.63 o
  -9   6  10         62.99         69.03         5.96 o
  -8   6  10         20.13         22.11         1.95 o
  -7   6  10         37.67         38.03         3.73 o
  -6   6  10         94.22         85.07         7.05 o
  -5   6  10        406.32        441.02        18.19 o
  -4   6  10         41.95         40.12         1.45 o
  -3   6  10        128.66        129.71         2.83 o
  -2   6  10        220.12        201.15         3.71 o
  -1   6  10        162.80        157.80         8.16 o
   0   6  10         72.72         80.65         7.57 o
   1   6  10        199.73        201.90        24.66 o
   2   6  10        284.63        260.51        38.36 o
   3   6  10        231.90        203.20        28.89 o
   4   6  10          0.66          0.23         0.56 o
   5   6  10         79.94         74.10        12.35 o
   6   6  10          2.06          2.93         1.16 o
   7   6  10         27.35         24.75         5.82 o
   8   6  10         23.45         29.68         2.05 o
   9   6  10          0.01         -0.28         1.68 o
  -9   7  10         48.62         56.73         5.65 o
  -8   7  10         11.45         15.33         1.68 o
  -7   7  10         45.90         49.50         3.39 o
  -6   7  10          0.02          0.57         0.89 o
  -5   7  10         14.98         14.45         2.27 o
  -4   7  10          9.01          6.39         0.94 o
  -3   7  10        254.53        248.85         4.24 o
  -2   7  10          1.52          0.98         0.88 o
  -1   7  10         39.98         40.44         1.97 o
   0   7  10         19.01         20.40         1.67 o
   1   7  10         36.79         35.07         4.13 o
   2   7  10         63.02         53.61         7.25 o
   3   7  10          3.52          2.10         0.72 o
   4   7  10          0.01          0.13         0.67 o
   5   7  10          0.43          0.88         0.56 o
   6   7  10         36.43         31.22         7.09 o
   7   7  10         91.44         84.11        20.54 o
   8   7  10          2.57          3.04         1.66 o
  -8   8  10        211.73        210.56        19.30 o
  -7   8  10          1.35          0.73         1.05 o
  -6   8  10          1.31          0.99         1.00 o
  -5   8  10         19.85         26.62         1.38 o
  -4   8  10         24.68         21.90         1.30 o
  -3   8  10        176.74        183.05         3.70 o
  -2   8  10         22.76         17.33         1.23 o
  -1   8  10          2.38          1.75         1.03 o
   0   8  10        192.17        199.93        20.37 o
   1   8  10         18.48         17.16         1.38 o
   2   8  10          1.33          0.80         0.79 o
   3   8  10         12.71         11.71         1.28 o
   4   8  10         16.19         17.09         3.62 o
   5   8  10          0.25          0.73         0.65 o
   6   8  10        133.10        127.86        34.63 o
   7   8  10         30.79         18.96         7.18 o
  -6   9  10          0.45         -0.30         1.14 o
  -5   9  10          4.10          3.83         1.20 o
  -4   9  10          0.25          1.45         1.14 o
  -3   9  10        182.86        168.56         3.96 o
  -2   9  10          3.90          2.27         1.02 o
  -1   9  10        194.31        210.09        15.18 o
   0   9  10          2.88          2.85         1.02 o
   1   9  10         25.43         29.27         2.66 o
   2   9  10          1.90          2.04         1.00 o
   3   9  10          0.75          2.52         1.08 o
   4   9  10          2.00          0.69         1.02 o
   5   9  10         51.03         49.56        13.50 o
  -2  10  10         80.07         76.06         3.05 o
  -1  10  10         15.21         13.96         1.28 o
   0  10  10         44.49         53.38         5.11 o
   1  10  10         55.73         46.82         4.99 o
 -11   0  11         12.83         13.01         1.95 o
  -9   0  11          6.05          1.22         1.22 o
  -7   0  11          3.84          8.83         1.14 o
  -5   0  11        179.09        203.94        11.47 o
  -3   0  11        259.49        243.67         7.98 o
  -1   0  11        631.43        593.29        11.45 o
   1   0  11          0.14          1.28         0.73 o
   3   0  11          5.84          1.66         0.91 o
   5   0  11        549.34        487.62        14.52 o
   7   0  11        486.75        428.35        10.05 o
   9   0  11        143.06        122.89         5.98 o
  11   0  11         24.35         25.94         1.31 o
 -12   1  11          4.75          4.87         1.18 o
 -11   1  11          0.26          0.31         1.02 o
 -10   1  11         63.53         63.72         1.86 o
  -9   1  11         47.86         49.89         1.60 o
  -8   1  11        327.61        347.71         6.04 o
  -7   1  11         54.32         51.72         1.48 o
  -6   1  11       1859.98       1813.84        24.22 o
  -5   1  11         46.15         39.16         1.32 o
  -4   1  11         14.94         12.99         0.96 o
  -3   1  11        105.08         93.31        10.17 o
  -2   1  11       4001.26       3969.56        68.24 o
  -1   1  11       1466.04       1358.37        18.09 o
   0   1  11        394.32        384.85         5.97 o
   1   1  11        151.57        153.70         2.75 o
   2   1  11        598.09        578.13        10.30 o
   3   1  11        569.52        505.48         7.44 o
   4   1  11        392.29        369.10         6.01 o
   5   1  11          0.09          0.27         0.55 o
   6   1  11         21.04         22.01         0.95 o
   7   1  11          2.15          2.80         0.63 o
   8   1  11        205.05        168.25         4.91 o
   9   1  11          0.81          0.32         0.50 o
  10   1  11         59.68         52.84         2.66 o
  11   1  11         34.06         31.75         1.63 o
 -12   2  11         27.02         27.66         1.50 o
 -11   2  11          1.16          1.22         1.00 o
 -10   2  11         73.42         73.40         3.71 o
  -9   2  11          7.31          6.72         0.95 o
  -8   2  11          6.95          5.84         1.03 o
  -7   2  11          5.33          3.54         0.81 o
  -6   2  11          2.27          2.69         0.78 o
  -5   2  11        571.21        606.32        14.41 o
  -4   2  11         58.58         62.49         2.08 o
  -3   2  11        443.00        424.55         7.32 o
  -2   2  11         40.47         39.16         1.40 o
  -1   2  11         41.03         36.61         1.56 o
   0   2  11          6.68          6.83         0.71 o
   1   2  11         18.42         23.41         0.93 o
   2   2  11        144.32        160.70         4.41 o
   3   2  11          0.71          1.19         0.61 o
   4   2  11        205.08        193.30         9.64 o
   5   2  11        545.19        460.00        21.85 o
   6   2  11          0.24          0.95         0.58 o
   7   2  11        280.66        246.51         4.90 o
   8   2  11          3.56          2.79         0.58 o
   9   2  11         39.56         29.88         1.64 o
  10   2  11         34.83         34.88         4.19 o
  11   2  11          8.37          9.27         1.33 o
 -12   3  11         23.84         24.17         1.93 o
 -11   3  11         13.28         11.69         1.18 o
 -10   3  11          1.95          1.66         0.95 o
  -9   3  11         39.47         35.01         3.22 o
  -8   3  11         53.65         45.78         1.70 o
  -7   3  11        294.39        306.84        13.81 o
  -6   3  11         20.86         27.43         1.25 o
  -5   3  11         65.77         65.24         1.97 o
  -4   3  11        198.05        178.81         3.17 o
  -3   3  11        205.52        205.46         3.73 o
  -2   3  11         84.85         92.47         2.11 o
  -1   3  11       1940.97       1768.41        42.32 o
   0   3  11        397.88        361.10        17.01 o
   1   3  11        709.66        583.36        33.00 o
   2   3  11        114.33         82.17         6.36 o
   3   3  11       1106.22        971.60        71.09 o
   4   3  11         16.83         22.27         1.25 o
   5   3  11         66.17         73.97         4.83 o
   6   3  11          1.80          1.33         0.59 o
   7   3  11          4.65          4.87         0.58 o
   8   3  11         17.93         14.25         0.85 o
   9   3  11          3.02          3.03         0.99 o
  10   3  11          4.20          3.93         1.28 o
  11   3  11         77.69        102.99         3.66 o
 -11   4  11          0.32          0.57         1.23 o
 -10   4  11        215.57        237.11        19.98 o
  -9   4  11         20.04         20.84         1.81 o
  -8   4  11        247.00        240.08        19.32 o
  -7   4  11          0.80          0.36         0.87 o
  -6   4  11        394.04        428.27        14.49 o
  -5   4  11         80.35         66.32         2.62 o
  -4   4  11         52.35         65.16         1.74 o
  -3   4  11        121.74        123.09         2.54 o
  -2   4  11         26.59         28.91         1.20 o
  -1   4  11        105.11         89.68         4.57 o
   0   4  11        272.30        230.36        16.54 o
   1   4  11        104.92        125.36        10.60 o
   2   4  11        486.53        484.58        48.66 o
   3   4  11          0.08          0.82         0.67 o
   4   4  11        152.28        136.91        17.61 o
   5   4  11        134.02        124.16        12.31 o
   6   4  11          5.35          2.77         0.60 o
   7   4  11          7.26          8.38         0.91 o
   8   4  11         29.74         22.62         2.88 o
   9   4  11          1.44          3.51         1.39 o
  10   4  11         52.36         73.09         2.88 o
 -10   5  11         11.09         15.27         1.42 o
  -9   5  11          4.13          3.33         1.03 o
  -8   5  11         28.13         28.77         2.79 o
  -7   5  11         56.82         63.47         5.09 o
  -6   5  11         72.92         64.84         2.56 o
  -5   5  11        149.05        162.39         3.42 o
  -4   5  11        258.32        225.92         4.27 o
  -3   5  11        130.31        138.37         2.90 o
  -2   5  11        148.16        129.53         2.72 o
  -1   5  11        100.23         99.74         2.87 o
   0   5  11         21.59         29.58         2.45 o
   1   5  11        338.64        275.32        35.40 o
   2   5  11          3.73          2.41         0.68 o
   3   5  11         99.86         86.42        14.77 o
   4   5  11         19.65         17.53         2.76 o
   5   5  11        154.03        148.75        17.16 o
   6   5  11         30.57         28.10         4.71 o
   7   5  11          5.05          5.35         0.78 o
   8   5  11          5.58          3.59         1.01 o
   9   5  11         39.81         52.58         3.46 o
  10   5  11          0.25          2.26         1.49 o
 -10   6  11         23.31         31.89         3.67 o
  -9   6  11          4.59          5.62         1.32 o
  -8   6  11        331.89        335.98        30.16 o
  -7   6  11          0.01          0.17         1.04 o
  -6   6  11         48.19         53.70         3.24 o
  -5   6  11        192.54        213.25        12.82 o
  -4   6  11         24.01         34.04         1.34 o
  -3   6  11         77.47         83.16         2.38 o
  -2   6  11         40.03         36.59         1.32 o
  -1   6  11         67.76         56.65         1.71 o
   0   6  11        199.04        186.12        16.65 o
   1   6  11          0.52          1.26         0.91 o
   2   6  11         43.67         43.77         8.02 o
   3   6  11         82.08         84.80        15.46 o
   4   6  11          1.11          0.37         0.64 o
   5   6  11        103.83        114.72        17.56 o
   6   6  11        172.18        169.90        29.00 o
   7   6  11        153.26        136.08        33.04 o
   8   6  11          6.66          7.14         1.86 o
   9   6  11         16.33         26.93         2.11 o
  -8   7  11         15.10         15.43         1.45 o
  -7   7  11          5.09          8.49         1.26 o
  -6   7  11         17.97         14.98         1.27 o
  -5   7  11        127.39        138.08         4.70 o
  -4   7  11         29.92         20.96         1.33 o
  -3   7  11         16.92         18.81         1.50 o
  -2   7  11         48.68         50.32         1.82 o
  -1   7  11         70.21         79.35         4.26 o
   0   7  11         99.35        106.13        11.62 o
   1   7  11         17.85         19.08         3.42 o
   2   7  11          1.80          1.11         0.95 o
   3   7  11         25.34         26.55         5.05 o
   4   7  11          4.26          5.74         1.14 o
   5   7  11         18.58         16.80         4.57 o
   6   7  11          8.35          7.68         2.53 o
   7   7  11         12.47         11.00         4.26 o
   8   7  11         32.82         44.83         2.94 o
  -7   8  11          3.83          4.08         1.30 o
  -6   8  11         18.08         15.57         1.40 o
  -5   8  11        124.67        130.54         4.57 o
  -4   8  11         19.62         21.96         1.32 o
  -3   8  11        351.09        382.43         8.51 o
  -2   8  11          0.15         -0.15         1.05 o
  -1   8  11         62.92         64.67         5.56 o
   0   8  11         22.35         24.56         1.43 o
   1   8  11         46.47         41.18         4.14 o
   2   8  11         11.27          7.61         1.93 o
   3   8  11         21.25         19.05         3.92 o
   4   8  11          2.83          2.15         0.87 o
   5   8  11        503.45        478.06       118.25 o
   6   8  11         87.41         71.69        21.26 o
  -5   9  11          5.48          7.60         1.45 o
  -4   9  11          4.44          5.62         1.41 o
  -3   9  11          0.28          1.29         1.18 o
  -2   9  11        253.50        282.88        10.77 o
  -1   9  11         38.19         45.57         2.20 o
   0   9  11         63.00         72.29         6.64 o
   1   9  11          1.74          1.42         1.11 o
   2   9  11          0.02          0.57         1.06 o
   3   9  11          0.14         -0.11         1.00 o
   4   9  11         48.73         45.10         9.98 o
 -12   0  12         10.41         12.90         1.75 o
 -10   0  12        137.85        141.93         4.44 o
  -8   0  12        160.44        155.15         5.04 o
  -6   0  12         29.64         32.74         2.04 o
  -4   0  12        913.77        890.87        70.81 o
  -2   0  12        310.42        358.96        10.75 o
   0   0  12          0.67          0.92         0.88 o
   2   0  12         74.75         87.02         4.09 o
   4   0  12        408.79        314.46         7.40 o
   6   0  12        556.32        397.05         8.84 o
   8   0  12         15.67          9.66         1.08 o
  10   0  12         24.97         29.42         1.51 o
 -12   1  12          1.67          1.34         1.12 o
 -11   1  12         26.49         27.24         1.41 o
 -10   1  12          8.91          8.92         1.08 o
  -9   1  12        144.19        144.95         3.32 o
  -8   1  12          0.42          0.34         0.87 o
  -7   1  12         95.94         92.79         2.29 o
  -6   1  12         39.08         36.03         1.48 o
  -5   1  12        177.56        191.72         3.47 o
  -4   1  12        352.06        353.32         6.27 o
  -3   1  12        418.56        377.75         6.67 o
  -2   1  12        169.38        169.56         3.30 o
  -1   1  12        561.38        556.44         8.75 o
   0   1  12        141.30        142.45         5.80 o
   1   1  12        224.92        226.52         4.21 o
   2   1  12          5.62          3.94         0.73 o
   3   1  12       1950.52       1714.79        50.92 o
   4   1  12        176.53        164.32         8.06 o
   5   1  12        405.88        326.14        12.25 o
   6   1  12          3.56          3.06         0.63 o
   7   1  12          6.57          4.92         0.65 o
   8   1  12         29.59         28.35         1.21 o
   9   1  12          4.77          7.86         0.81 o
  10   1  12          3.69          3.86         0.66 o
  11   1  12          4.73          3.78         0.56 o
 -11   2  12         80.26         79.69         2.33 o
 -10   2  12          5.50          4.56         1.06 o
  -9   2  12          0.61          0.43         0.93 o
  -8   2  12        166.22        172.28         5.06 o
  -7   2  12          0.73          0.07         0.84 o
  -6   2  12         14.44         15.87         1.14 o
  -5   2  12          0.03          1.03         0.97 o
  -4   2  12        437.74        480.05         7.57 o
  -3   2  12        100.99         90.79         2.09 o
  -2   2  12        519.74        497.20         8.49 o
  -1   2  12        121.65        111.08         2.33 o
   0   2  12        222.10        209.58         3.74 o
   1   2  12        340.42        305.32        18.18 o
   2   2  12         47.20         42.76         2.39 o
   3   2  12         14.21         11.48         1.14 o
   4   2  12         89.01         76.39         8.24 o
   5   2  12         80.03         72.93         4.60 o
   6   2  12        116.22         98.01         2.07 o
   7   2  12        113.88        104.10         4.55 o
   8   2  12          0.38          0.63         0.56 o
   9   2  12         86.18         86.24         7.80 o
  10   2  12         36.55         33.69         3.42 o
 -11   3  12          2.32          3.26         1.18 o
 -10   3  12         51.96         55.61         1.82 o
  -9   3  12          6.03          6.67         1.18 o
  -8   3  12         60.49         69.37         2.82 o
  -7   3  12         19.13         18.56         1.32 o
  -6   3  12         35.11         29.01         1.45 o
  -5   3  12          9.32          6.50         1.10 o
  -4   3  12        252.25        235.86         4.28 o
  -3   3  12         70.82         64.26         2.15 o
  -2   3  12        359.67        324.57         5.27 o
  -1   3  12        148.86        141.56         4.01 o
   0   3  12        598.15        557.05        26.40 o
   1   3  12         63.95         57.18         3.28 o
   2   3  12        143.75        119.95        12.74 o
   3   3  12         80.71         54.74         8.13 o
   4   3  12        162.73        139.31        15.16 o
   5   3  12         37.86         36.54         1.94 o
   6   3  12          0.18          1.16         0.62 o
   7   3  12         31.13         27.60         1.76 o
   8   3  12         13.23         12.80         1.99 o
   9   3  12          2.98          2.05         0.61 o
  10   3  12         34.39         27.63        10.84 o
 -11   4  12         38.99         40.27         2.39 o
 -10   4  12         20.76         19.12         1.68 o
  -9   4  12         72.30         75.53         6.02 o
  -8   4  12         48.41         55.36         3.46 o
  -7   4  12          4.93          5.09         0.99 o
  -6   4  12         11.79         13.39         1.18 o
  -5   4  12         18.33         24.86         1.25 o
  -4   4  12          0.08          0.87         0.76 o
  -3   4  12        214.32        214.96         3.83 o
  -2   4  12         98.19         95.69         2.48 o
  -1   4  12        112.96        103.74         4.75 o
   0   4  12        329.49        264.73        20.49 o
   1   4  12          5.77          2.82         0.74 o
   2   4  12          8.34          6.80         1.25 o
   3   4  12          2.78          2.94         0.67 o
   4   4  12         48.83         46.86         5.45 o
   5   4  12         56.07         46.27         5.78 o
   6   4  12         32.41         33.30         2.50 o
   7   4  12        372.49        335.91        36.84 o
   8   4  12          3.88          3.78         1.14 o
   9   4  12         56.10         27.17        14.27 o
  10   4  12         28.04         30.72         2.32 o
 -10   5  12         68.85         69.52         6.39 o
  -9   5  12         13.47         20.25         2.13 o
  -8   5  12          0.14          0.79         1.04 o
  -7   5  12         29.27         29.42         1.48 o
  -6   5  12          1.83          1.77         0.98 o
  -5   5  12          2.99          2.14         0.87 o
  -4   5  12         29.83         30.15         1.47 o
  -3   5  12        128.65        132.82         2.94 o
  -2   5  12          7.34          4.97         0.95 o
  -1   5  12        152.48        135.61         5.97 o
   0   5  12        309.48        307.88        25.00 o
   1   5  12         72.31         53.75         7.20 o
   2   5  12        189.10        168.23        21.02 o
   3   5  12         26.13         26.89         5.42 o
   4   5  12          0.06          0.43         0.70 o
   5   5  12         85.66         86.36        11.42 o
   6   5  12         45.78         47.79         7.74 o
   7   5  12         23.58         20.85         4.02 o
   8   5  12          0.06         -0.46         0.39 o
   9   5  12          7.49          9.94         1.67 o
  -9   6  12         66.20         72.22         6.18 o
  -8   6  12         24.74         22.35         1.56 o
  -7   6  12          0.24         -0.24         1.32 o
  -6   6  12         74.28         69.46         3.11 o
  -5   6  12          5.98          5.17         1.01 o
  -4   6  12         74.13         70.95         2.25 o
  -3   6  12        270.56        273.47         5.46 o
  -2   6  12         18.45         25.41         1.24 o
  -1   6  12         41.97         42.33         3.11 o
   0   6  12         11.90         16.80         2.04 o
   1   6  12         70.45         69.27        10.25 o
   2   6  12          7.33         11.59         1.85 o
   3   6  12          0.00          0.24         0.77 o
   4   6  12         45.91         44.14         6.99 o
   5   6  12        105.46         98.25        17.63 o
   6   6  12         13.19         11.57         2.79 o
   7   6  12        219.42        188.35        39.28 o
   8   6  12          4.01          1.48         0.98 o
  -8   7  12        135.16        133.02        15.58 o
  -7   7  12          5.43          6.40         1.27 o
  -6   7  12          5.91          7.25         1.27 o
  -5   7  12         26.75         26.61         1.56 o
  -4   7  12        123.02        142.47         3.06 o
  -3   7  12         24.68         22.93         1.43 o
  -2   7  12          5.86          4.23         1.03 o
  -1   7  12          0.37          0.21         1.01 o
   0   7  12         66.58         68.56         9.24 o
   1   7  12          2.50          0.63         0.89 o
   2   7  12         59.86         64.36         7.91 o
   3   7  12        113.42        124.22        21.37 o
   4   7  12         47.37         45.00         6.91 o
   5   7  12         93.32         82.69        17.34 o
   6   7  12         52.55         54.29        13.73 o
   7   7  12         28.34         19.33         7.04 o
  -6   8  12         99.40         92.64         4.68 o
  -5   8  12         14.53         16.07         1.45 o
  -4   8  12        210.38        231.71         4.61 o
  -3   8  12         18.29         21.84         1.84 o
  -2   8  12         31.04         39.94         1.75 o
  -1   8  12         36.56         36.14         2.03 o
   0   8  12         43.62         39.00         3.78 o
   1   8  12          2.13          1.43         1.09 o
   2   8  12         75.61         75.61        10.10 o
   3   8  12          9.46          9.56         1.35 o
   4   8  12         11.26         13.39         4.13 o
   5   8  12         15.28         17.23         5.63 o
  -3   9  12        182.52        169.35         3.87 o
  -2   9  12          0.05          0.38         1.17 o
  -1   9  12          0.75          0.67         1.09 o
   0   9  12          7.19          8.06         1.45 o
   1   9  12          1.32          0.97         1.05 o
   2   9  12          1.21          0.68         1.16 o
 -11   0  13        782.22        740.82        17.44 o
  -9   0  13          3.09          2.48         1.39 o
  -7   0  13         29.53         28.64         1.98 o
  -5   0  13         98.90         99.37         3.53 o
  -3   0  13         30.34         25.42         1.49 o
  -1   0  13         67.85         68.33         3.28 o
   1   0  13        704.76        679.24        14.07 o
   3   0  13          0.07          0.57         1.04 o
   5   0  13          0.49          0.65         1.15 o
   7   0  13         16.89         20.10         1.93 o
   9   0  13         19.24         18.25         2.06 o
 -11   1  13         12.03         11.30         1.33 o
 -10   1  13         71.29         73.21         2.64 o
  -9   1  13          7.37          5.73         1.19 o
  -8   1  13        203.92        204.16         4.06 o
  -7   1  13         25.68         25.83         1.40 o
  -6   1  13          0.26          0.94         0.84 o
  -5   1  13         16.31         16.60         1.38 o
  -4   1  13        134.12        126.62         3.25 o
  -3   1  13         15.63         14.16         1.22 o
  -2   1  13        226.20        237.95         4.23 o
  -1   1  13         18.98         21.73         1.01 o
   0   1  13        673.20        658.38        13.58 o
   1   1  13        530.50        519.79         9.79 o
   2   1  13        101.23         93.37         3.39 o
   3   1  13         55.73         50.97         3.05 o
   4   1  13         71.82         62.54         3.92 o
   5   1  13        343.17        272.04        10.95 o
   6   1  13         77.94         65.91         3.75 o
   7   1  13          0.09          0.08         0.67 o
   8   1  13         55.38         57.56         2.85 o
   9   1  13         12.04         15.21         0.99 o
  10   1  13         26.63         23.33         1.31 o
 -11   2  13        195.93        193.36         8.81 o
 -10   2  13         19.93         20.59         1.79 o
  -9   2  13         10.51          9.11         1.23 o
  -8   2  13          3.39          3.85         1.10 o
  -7   2  13          2.04          1.67         0.90 o
  -6   2  13         62.18         66.83         1.89 o
  -5   2  13          1.49          1.21         0.93 o
  -4   2  13          3.76          3.31         0.95 o
  -3   2  13          0.03          0.33         0.88 o
  -2   2  13         37.83         41.60         1.55 o
  -1   2  13          0.58          0.61         0.74 o
   0   2  13        137.43        132.00         4.24 o
   1   2  13        183.83        150.07         7.97 o
   2   2  13         63.88         66.67         7.13 o
   3   2  13          0.06          1.09         0.79 o
   4   2  13        130.23        107.55        13.26 o
   5   2  13         90.01         71.54         6.90 o
   6   2  13         69.40         62.07         2.54 o
   7   2  13         30.48         29.35         1.85 o
   8   2  13         30.54         24.62         2.36 o
   9   2  13         25.03         18.54         1.99 o
  10   2  13          5.34          2.19         0.63 o
 -10   3  13         12.79         12.68         1.47 o
  -9   3  13          9.09          6.96         1.41 o
  -8   3  13         48.28         46.25         2.47 o
  -7   3  13         65.16         68.65         1.99 o
  -6   3  13          0.47         -0.22         0.97 o
  -5   3  13         48.90         48.33         1.65 o
  -4   3  13         46.21         46.77         1.59 o
  -3   3  13         10.73         13.80         1.02 o
  -2   3  13         13.11         12.08         1.24 o
  -1   3  13         54.39         60.64         2.58 o
   0   3  13          0.24         -0.03         0.83 o
   1   3  13        362.06        333.19        23.13 o
   2   3  13          6.41          6.30         0.79 o
   3   3  13        119.60         90.27        10.52 o
   4   3  13         98.34         90.53        13.56 o
   5   3  13        922.68        851.70        74.48 o
   6   3  13         89.91         88.19         7.36 o
   7   3  13          8.92          6.67         0.66 o
   8   3  13          1.17          0.63         0.59 o
   9   3  13          1.93          3.82         0.59 o
 -10   4  13          6.36          8.63         1.36 o
  -9   4  13          4.69          4.17         1.17 o
  -8   4  13          0.08         -0.04         1.09 o
  -7   4  13          0.03          0.34         0.97 o
  -6   4  13         48.90         50.33         2.19 o
  -5   4  13          6.64          4.45         1.01 o
  -4   4  13         54.47         62.85         1.81 o
  -3   4  13         44.30         50.29         1.71 o
  -2   4  13        123.35        121.40         2.91 o
  -1   4  13         75.21         89.44         2.45 o
   0   4  13         20.04         15.39         1.25 o
   1   4  13          8.86         13.55         1.26 o
   2   4  13         95.48         88.92        12.60 o
   3   4  13         17.81         20.76         3.26 o
   4   4  13          0.74          0.76         0.68 o
   5   4  13         83.15         75.15         9.02 o
   6   4  13         18.32         19.42         2.06 o
   7   4  13         22.72         22.03         3.57 o
   8   4  13         31.08         22.04         4.15 o
   9   4  13          0.83          0.93         0.43 o
  -9   5  13         36.61         41.40         3.61 o
  -8   5  13         28.32         32.07         1.62 o
  -7   5  13         35.57         36.52         1.74 o
  -6   5  13         32.37         33.93         1.56 o
  -5   5  13        103.66        104.74         4.61 o
  -4   5  13          5.16          8.23         1.03 o
  -3   5  13          1.14          0.98         0.91 o
  -2   5  13         20.97         19.41         1.20 o
  -1   5  13         32.76         32.64         1.41 o
   0   5  13          3.78          3.16         0.88 o
   1   5  13         16.27         16.02         2.32 o
   2   5  13         61.18         58.55         9.36 o
   3   5  13         27.45         23.39         3.34 o
   4   5  13          6.98          5.31         1.38 o
   5   5  13        430.39        399.51        55.69 o
   6   5  13         43.77         40.37         6.17 o
   7   5  13         31.63         22.55         4.03 o
   8   5  13          1.49          1.05         0.51 o
  -8   6  13         21.98         20.25         1.78 o
  -7   6  13          0.14         -0.27         1.23 o
  -6   6  13        184.03        201.83         9.08 o
  -5   6  13          9.02          9.56         1.25 o
  -4   6  13         16.63         18.54         1.32 o
  -3   6  13         46.23         47.52         1.80 o
  -2   6  13        115.51        130.37         4.48 o
  -1   6  13         15.20         12.45         1.12 o
   0   6  13          0.27         -0.33         0.86 o
   1   6  13          4.62          6.54         1.03 o
   2   6  13        136.20        135.68        18.08 o
   3   6  13         19.64         20.48         3.10 o
   4   6  13          0.10          0.37         0.86 o
   5   6  13         61.16         64.40        13.80 o
   6   6  13         77.74         72.59        15.74 o
   7   6  13         18.33         15.61         3.55 o
  -7   7  13          6.38          6.03         1.51 o
  -6   7  13         16.15         17.04         1.55 o
  -5   7  13         75.18         85.60         3.75 o
  -4   7  13          0.10          0.49         1.24 o
  -3   7  13         89.94         96.50         2.93 o
  -2   7  13         23.00         18.79         1.49 o
  -1   7  13          4.30          5.27         1.19 o
   0   7  13         18.44         17.22         2.92 o
   1   7  13          0.03         -0.98         0.94 o
   2   7  13         16.05         16.05         2.11 o
   3   7  13          0.09         -0.18         0.88 o
   4   7  13         64.05         62.01        11.39 o
   5   7  13        164.08        138.30        30.69 o
   6   7  13         10.31          9.80         2.81 o
  -5   8  13          3.20          2.75         1.36 o
  -4   8  13          0.74          0.32         1.25 o
  -3   8  13          0.40          0.11         1.35 o
  -2   8  13         27.60         26.24         1.68 o
  -1   8  13        133.34        129.95        13.90 o
   0   8  13         21.35         26.07         1.83 o
   1   8  13         30.12         29.80         3.81 o
   2   8  13         18.72         16.51         2.33 o
   3   8  13          0.95          1.57         1.17 o
   4   8  13         61.64         58.94        13.86 o
 -10   0  14        600.40        617.81        13.22 o
  -8   0  14         31.20         37.03         2.40 o
  -6   0  14        513.05        563.53        15.86 o
  -4   0  14          0.06          0.83         1.43 o
  -2   0  14        193.42        218.88         6.12 o
   0   0  14          1.50          2.12         1.14 o
   2   0  14         45.14         41.13         1.92 o
   4   0  14          7.45          8.11         1.36 o
   6   0  14         12.95         10.08         1.58 o
   8   0  14        112.74        101.51         3.64 o
 -10   1  14         83.84         81.73         2.51 o
  -9   1  14         16.48         21.08         1.41 o
  -8   1  14         15.92         19.49         1.28 o
  -7   1  14         32.43         40.11         1.63 o
  -6   1  14          0.19          0.25         0.90 o
  -5   1  14          6.64          5.40         1.04 o
  -4   1  14          2.81          5.13         1.03 o
  -3   1  14        326.90        365.40         6.70 o
  -2   1  14         25.72         22.13         1.13 o
  -1   1  14        139.01        139.21         3.01 o
   0   1  14        135.48        141.06         2.85 o
   1   1  14        205.06        221.85        10.48 o
   2   1  14          0.45          0.72         0.85 o
   3   1  14        283.18        256.25        11.12 o
   4   1  14         45.31         39.79         1.81 o
   5   1  14        371.91        313.69         9.31 o
   6   1  14         73.69         73.08         1.89 o
   7   1  14        126.58        114.30         5.38 o
   8   1  14          0.80          1.92         0.71 o
   9   1  14        108.53         83.63         6.55 o
 -10   2  14        340.46        335.39        12.86 o
  -9   2  14        243.34        252.49         9.64 o
  -8   2  14          3.00          2.91         1.10 o
  -7   2  14          2.94          7.87         1.13 o
  -6   2  14         75.69         87.51         2.44 o
  -5   2  14          2.25          4.71         1.02 o
  -4   2  14          0.72          1.22         0.90 o
  -3   2  14         27.17         27.82         1.31 o
  -2   2  14         24.76         23.10         1.34 o
  -1   2  14        128.50        129.42         4.36 o
   0   2  14          7.50          6.00         0.88 o
   1   2  14          3.39          5.45         0.93 o
   2   2  14          6.80          5.07         0.86 o
   3   2  14        381.05        359.48        33.10 o
   4   2  14         19.44         17.90         1.39 o
   5   2  14          5.52          2.61         0.84 o
   6   2  14          5.55          3.63         0.85 o
   7   2  14          1.07          0.25         0.70 o
   8   2  14         13.53         10.88         0.93 o
   9   2  14          3.21          1.51         0.73 o
 -10   3  14         48.03         42.22         2.83 o
  -9   3  14        227.99        240.76        11.88 o
  -8   3  14         45.02         50.32         1.93 o
  -7   3  14          0.79          1.66         1.04 o
  -6   3  14         70.15         72.67         2.33 o
  -5   3  14         39.88         47.27         1.72 o
  -4   3  14         10.40         10.78         1.20 o
  -3   3  14        148.32        162.40         3.47 o
  -2   3  14         54.69         59.10         2.12 o
  -1   3  14          1.62          2.52         0.92 o
   0   3  14        179.19        173.92         7.69 o
   1   3  14         60.79         50.42         3.28 o
   2   3  14         68.25         64.24         5.61 o
   3   3  14         63.78         55.42         7.30 o
   4   3  14         52.77         44.91         3.65 o
   5   3  14         12.47         12.86         1.02 o
   6   3  14          0.02          0.38         0.68 o
   7   3  14         67.19         61.95         7.03 o
   8   3  14          3.14          4.13         0.81 o
   9   3  14         38.87         30.52         4.32 o
  -9   4  14        137.20        138.37        10.16 o
  -8   4  14         21.99         22.51         1.45 o
  -7   4  14          9.07         11.18         1.39 o
  -6   4  14         15.42         18.26         1.50 o
  -5   4  14         43.20         52.99         1.96 o
  -4   4  14          4.79          4.21         1.08 o
  -3   4  14          0.98          1.50         0.91 o
  -2   4  14         12.87         19.80         1.21 o
  -1   4  14         21.63         20.68         1.27 o
   0   4  14          7.71          9.10         1.22 o
   1   4  14         41.44         38.89         1.61 o
   2   4  14          0.72          0.90         0.90 o
   3   4  14        268.28        258.67        28.93 o
   4   4  14         28.26         27.02         3.71 o
   5   4  14         16.55         18.50         2.64 o
   6   4  14          0.03          0.24         0.75 o
   7   4  14         55.94         48.32         7.66 o
   8   4  14         37.37         29.54         5.86 o
  -8   5  14         72.94         75.57         4.45 o
  -7   5  14          6.42          9.47         1.45 o
  -6   5  14         67.66         72.14         3.06 o
  -5   5  14          1.77          1.67         1.11 o
  -4   5  14          3.20          3.37         1.13 o
  -3   5  14          3.55          1.85         0.94 o
  -2   5  14        103.79        112.21         3.76 o
  -1   5  14         40.59         40.57         2.67 o
   0   5  14         31.59         28.06         2.59 o
   1   5  14          5.49          2.43         0.95 o
   2   5  14        150.88        161.08        18.27 o
   3   5  14          4.74          5.16         0.95 o
   4   5  14          0.02         -0.04         0.81 o
   5   5  14         45.31         40.21         6.65 o
   6   5  14        283.86        255.19        46.59 o
   7   5  14         17.20         11.16         2.40 o
  -7   6  14         64.77         68.52         3.20 o
  -6   6  14         23.65         23.96         1.62 o
  -5   6  14          0.17          0.77         1.19 o
  -4   6  14         19.36         19.09         1.43 o
  -3   6  14         76.78         85.24         3.81 o
  -2   6  14          1.42          2.80         1.11 o
  -1   6  14        102.73        106.55         6.43 o
   0   6  14         27.08         29.20         2.48 o
   1   6  14         20.12         21.41         2.02 o
   2   6  14          1.12          2.56         1.00 o
   3   6  14        147.69        145.55        20.03 o
   4   6  14          3.86          6.26         0.95 o
   5   6  14         45.77         39.73         9.37 o
   6   6  14          2.15          2.04         0.79 o
  -5   7  14         78.47         81.65         2.56 o
  -4   7  14         28.63         30.13         1.64 o
  -3   7  14        209.22        221.83         4.64 o
  -2   7  14         78.31         79.51         2.37 o
  -1   7  14          3.00          4.31         1.18 o
   0   7  14         19.31         19.09         1.67 o
   1   7  14         24.24         32.90         3.41 o
   2   7  14          2.37          3.39         1.01 o
   3   7  14         24.64         25.66         4.28 o
   4   7  14          2.07          2.47         0.94 o
  -2   8  14        146.09        149.66         7.90 o
  -1   8  14         21.07         20.69         1.65 o
   0   8  14          2.16          3.28         1.28 o
   1   8  14          6.87          6.80         1.19 o
  -9   0  15        381.37        404.25        10.15 o
  -7   0  15          2.85          3.46         1.52 o
  -5   0  15       1029.92       1193.55        25.74 o
  -3   0  15         12.48          7.95         1.59 o
  -1   0  15         95.72        103.01         4.05 o
   1   0  15         14.87         18.97         1.66 o
   3   0  15        160.47        148.74         4.37 o
   5   0  15         44.37         41.73         2.19 o
   7   0  15        173.64        156.99         4.77 o
  -9   1  15          2.21          2.17         1.16 o
  -8   1  15        106.74        136.21         3.33 o
  -7   1  15          8.98         10.38         1.29 o
  -6   1  15          2.68          3.85         1.10 o
  -5   1  15         35.74         46.67         1.88 o
  -4   1  15         25.78         26.34         4.71 o
  -3   1  15         19.83         16.42         2.93 o
  -2   1  15        107.29        127.09         2.93 o
  -1   1  15         53.53         58.43         1.99 o
   0   1  15          8.36         13.33         1.10 o
   1   1  15         28.65         33.05         1.41 o
   2   1  15        149.63        147.44         6.97 o
   3   1  15          2.62          2.13         0.97 o
   4   1  15         85.62         77.74         3.34 o
   5   1  15         26.10         25.93         1.43 o
   6   1  15         26.44         25.46         1.20 o
   7   1  15          2.61          2.84         0.84 o
   8   1  15          0.10          0.71         0.87 o
  -9   2  15          0.04          0.49         1.21 o
  -8   2  15          9.22         11.81         1.45 o
  -7   2  15          8.30          7.12         1.31 o
  -6   2  15          0.04          0.27         1.19 o
  -5   2  15        435.67        495.87         8.13 o
  -4   2  15        235.20        254.48         4.64 o
  -3   2  15          3.49          4.76         1.08 o
  -2   2  15         33.27         38.84         1.60 o
  -1   2  15         22.89         21.97         1.29 o
   0   2  15          8.40         10.83         0.99 o
   1   2  15         38.88         44.33         1.54 o
   2   2  15         58.91         59.02         2.68 o
   3   2  15          1.12          0.45         0.89 o
   4   2  15         26.10         22.83         1.19 o
   5   2  15         48.57         44.41         1.55 o
   6   2  15         45.09         42.42         2.55 o
   7   2  15          9.75          8.25         0.98 o
   8   2  15        121.58        111.77        12.76 o
  -9   3  15          8.25          5.35         1.36 o
  -8   3  15        168.88        183.46         6.95 o
  -7   3  15          5.01          5.90         1.29 o
  -6   3  15          6.42          5.76         1.26 o
  -5   3  15          5.52          6.67         1.06 o
  -4   3  15         54.48         51.46         1.80 o
  -3   3  15        107.41        105.30         3.02 o
  -2   3  15          0.62         -0.19         0.93 o
  -1   3  15        395.62        420.00        15.81 o
   0   3  15          7.26         12.07         1.25 o
   1   3  15         92.08         85.06         6.22 o
   2   3  15        112.23        108.32        10.57 o
   3   3  15          1.18          1.44         0.87 o
   4   3  15          0.28          0.34         0.82 o
   5   3  15         34.33         29.52         1.88 o
   6   3  15         69.76         71.96         8.60 o
   7   3  15         33.87         26.20         4.11 o
   8   3  15         11.66          9.81         1.67 o
  -8   4  15        349.12        350.39        12.44 o
  -7   4  15          8.52          9.34         1.41 o
  -6   4  15         30.77         32.15         1.94 o
  -5   4  15         27.04         27.36         1.58 o
  -4   4  15         46.72         52.13         2.00 o
  -3   4  15         13.06         18.44         1.23 o
  -2   4  15        153.08        168.91         5.76 o
  -1   4  15         78.38         83.90         3.92 o
   0   4  15        119.29        124.27         9.12 o
   1   4  15         49.76         51.64         5.37 o
   2   4  15         13.98         14.35         1.48 o
   3   4  15         17.95         19.44         1.58 o
   4   4  15         26.69         30.54         3.57 o
   5   4  15          1.92          2.18         0.91 o
   6   4  15          8.55          5.75         0.93 o
   7   4  15         14.44         10.55         2.06 o
  -7   5  15         88.16         87.33         4.29 o
  -6   5  15         25.56         27.78         1.68 o
  -5   5  15         20.28         20.78         1.60 o
  -4   5  15         22.08         18.04         1.54 o
  -3   5  15        417.88        424.38         8.73 o
  -2   5  15         78.37         81.08         5.56 o
  -1   5  15        275.56        291.24        14.80 o
   0   5  15          5.74          7.63         1.09 o
   1   5  15         64.70         68.53         7.70 o
   2   5  15         12.92         12.95         1.12 o
   3   5  15          2.64          1.85         0.97 o
   4   5  15         33.49         31.97         4.63 o
   5   5  15          0.12         -0.14         0.88 o
   6   5  15          0.20          0.36         0.92 o
  -6   6  15          9.80          9.28         1.44 o
  -5   6  15         65.99         70.39         3.67 o
  -4   6  15         62.24         67.36         2.21 o
  -3   6  15         17.53         19.54         1.47 o
  -2   6  15         13.22         12.25         1.31 o
  -1   6  15         13.80         15.27         1.39 o
   0   6  15        102.90        120.83        12.20 o
   1   6  15          0.05         -0.14         1.06 o
   2   6  15         36.50         40.57         3.41 o
   3   6  15          0.02          0.85         0.98 o
   4   6  15         20.10         20.03         2.94 o
   5   6  15         31.28         27.50         6.20 o
  -4   7  15          2.90          3.91         1.32 o
  -3   7  15        262.62        270.82         6.34 o
  -2   7  15          1.27          3.62         1.25 o
  -1   7  15          7.13          9.82         1.47 o
   0   7  15          1.63          0.44         1.32 o
   1   7  15         11.55         12.94         1.39 o
   2   7  15         60.75         64.60         8.83 o
  -8   0  16         41.89         41.87         5.81 o
  -6   0  16         12.71         13.49         1.78 o
  -4   0  16          0.01          0.05         1.59 o
  -2   0  16         14.14         12.91         1.74 o
   0   0  16          0.04          0.41         1.32 o
   2   0  16          0.06         -0.08         1.27 o
   4   0  16         50.19         49.86         2.41 o
   6   0  16          1.13          1.78         1.39 o
  -9   1  16         53.53         50.55         2.05 o
  -8   1  16         89.45         92.39         2.90 o
  -7   1  16        352.38        393.40         6.75 o
  -6   1  16         16.87         18.94         1.48 o
  -5   1  16         39.81         45.98         2.08 o
  -4   1  16         23.76         31.03         1.66 o
  -3   1  16          0.00         -0.61         1.09 o
  -2   1  16        107.00        121.25         2.83 o
  -1   1  16        181.32        205.52         4.32 o
   0   1  16         75.90         88.07         2.41 o
   1   1  16        183.56        183.57         4.82 o
   2   1  16          5.69          6.35         1.08 o
   3   1  16         84.33         80.37         2.10 o
   4   1  16          0.03         -0.44         0.93 o
   5   1  16         20.61         25.65         1.29 o
   6   1  16         29.00         26.03         2.60 o
   7   1  16         14.99         18.08         1.25 o
  -8   2  16        101.80         95.10         2.92 o
  -7   2  16          3.90          3.32         1.32 o
  -6   2  16          3.41          3.56         1.23 o
  -5   2  16        150.60        178.11         3.76 o
  -4   2  16        189.84        209.59         4.53 o
  -3   2  16         95.97        105.95         2.88 o
  -2   2  16         17.52         16.83         1.30 o
  -1   2  16         89.97        103.03         4.42 o
   0   2  16          1.24          0.58         1.00 o
   1   2  16         18.76         17.85         1.27 o
   2   2  16          0.02          0.18         1.06 o
   3   2  16          3.35          3.70         1.03 o
   4   2  16          8.69          8.76         1.10 o
   5   2  16          0.17          0.66         0.89 o
   6   2  16          6.76          6.23         0.97 o
   7   2  16         45.07         39.87         4.10 o
  -8   3  16         54.92         54.36         3.08 o
  -7   3  16         11.33         12.14         1.59 o
  -6   3  16         95.25        108.08         2.89 o
  -5   3  16        134.94        156.23         3.44 o
  -4   3  16        179.28        200.56         4.11 o
  -3   3  16         80.65         84.98         3.65 o
  -2   3  16        189.80        191.13         5.24 o
  -1   3  16        156.99        180.50         4.88 o
   0   3  16         67.61         70.60         4.84 o
   1   3  16          2.08          2.04         1.04 o
   2   3  16         17.10         15.85         1.14 o
   3   3  16         10.02          9.73         1.28 o
   4   3  16         69.51         65.28         3.99 o
   5   3  16          0.41          0.06         0.95 o
   6   3  16         32.05         25.30         2.01 o
  -7   4  16          0.11          1.40         1.62 o
  -6   4  16          0.31          0.52         1.36 o
  -5   4  16        101.46        105.23         3.24 o
  -4   4  16        101.63        116.25         2.90 o
  -3   4  16        658.05        716.35        20.73 o
  -2   4  16          1.48          0.82         1.20 o
  -1   4  16          1.99          3.16         1.05 o
   0   4  16         58.08         62.12         3.69 o
   1   4  16          5.35          6.24         1.08 o
   2   4  16          0.07         -0.01         1.08 o
   3   4  16         90.89         92.50        10.94 o
   4   4  16         85.53         91.35         8.85 o
   5   4  16         36.96         29.64         3.10 o
   6   4  16         16.21         13.97         1.56 o
  -6   5  16        225.86        244.58         7.89 o
  -5   5  16         15.82         14.59         1.44 o
  -4   5  16        180.82        190.87         4.11 o
  -3   5  16         14.14         14.10         1.34 o
  -2   5  16          0.02          0.30         1.22 o
  -1   5  16          4.80          4.45         1.28 o
   0   5  16          7.01          8.68         1.14 o
   1   5  16          8.15          9.66         1.26 o
   2   5  16         53.31         55.56         4.84 o
   3   5  16         49.14         51.94         5.50 o
   4   5  16        146.92        139.12        17.86 o
   5   5  16          4.14          4.86         0.96 o
  -4   6  16        130.73        133.56         3.86 o
  -3   6  16        471.85        492.55        21.25 o
  -2   6  16          6.37          6.51         1.54 o
  -1   6  16         19.48         24.63         2.59 o
   0   6  16          5.51          4.42         1.34 o
   1   6  16          0.21          1.15         1.37 o
   2   6  16          0.70          1.47         1.23 o
   3   6  16         61.97         64.39         9.48 o
  -7   0  17        298.50        343.95         9.31 o
  -5   0  17         67.52         72.04         3.69 o
  -3   0  17        246.95        261.17         7.22 o
  -1   0  17         15.22         18.53         1.99 o
   1   0  17         14.39         18.34         1.83 o
   3   0  17          0.98          1.08         1.52 o
   5   0  17         32.27         34.14         2.25 o
  -7   1  17         67.48         81.23         2.79 o
  -6   1  17         13.95          9.68         1.57 o
  -5   1  17         51.07         57.23         2.20 o
  -4   1  17         19.13         21.62         1.59 o
  -3   1  17         27.91         31.83         1.72 o
  -2   1  17         26.89         29.31         1.57 o
  -1   1  17          5.40          5.51         1.16 o
   0   1  17         50.69         51.90         2.03 o
   1   1  17          1.18          1.14         0.98 o
   2   1  17          0.45         -0.15         0.99 o
   3   1  17         83.06         82.30         2.32 o
   4   1  17         81.06         76.95         2.24 o
   5   1  17         91.23         93.01         2.32 o
   6   1  17         59.29         55.59         1.94 o
  -7   2  17         43.86         55.42         2.10 o
  -6   2  17         15.98         17.81         1.66 o
  -5   2  17         22.75         22.71         1.47 o
  -4   2  17          1.83          1.79         1.18 o
  -3   2  17        223.99        246.96         5.48 o
  -2   2  17          3.74          3.76         1.32 o
  -1   2  17         52.63         50.03         1.88 o
   0   2  17          2.70          1.54         1.04 o
   1   2  17         35.13         28.95         2.01 o
   2   2  17          0.66          0.83         1.17 o
   3   2  17          1.99          1.58         1.08 o
   4   2  17        125.62        130.48         7.02 o
   5   2  17         27.26         28.21         1.41 o
   6   2  17         28.13         27.36         1.49 o
  -6   3  17          7.87          7.85         1.40 o
  -5   3  17        182.21        188.17         4.27 o
  -4   3  17         44.89         51.43         2.06 o
  -3   3  17         55.65         73.51         3.02 o
  -2   3  17        107.62        114.28         3.23 o
  -1   3  17         83.39         95.70         3.44 o
   0   3  17         38.85         44.10         3.11 o
   1   3  17          0.20         -0.25         1.11 o
   2   3  17          3.31          4.90         1.08 o
   3   3  17        306.52        291.89        23.76 o
   4   3  17        183.73        181.11        11.37 o
   5   3  17        133.75        121.70         9.16 o
  -5   4  17          0.65         -0.39         1.31 o
  -4   4  17        148.18        142.69         4.66 o
  -3   4  17         25.50         25.83         1.66 o
  -2   4  17        159.84        152.48         8.04 o
  -1   4  17         72.64         73.16         4.08 o
   0   4  17          2.75          1.77         1.20 o
   1   4  17         17.63         16.29         1.59 o
   2   4  17        121.40        137.07         9.69 o
   3   4  17         10.49         12.38         1.29 o
   4   4  17         91.62         91.34         9.74 o
  -4   5  17          5.51          3.80         1.40 o
  -3   5  17        554.92        589.67        23.83 o
  -2   5  17         26.20         22.61         1.62 o
  -1   5  17        230.42        228.06        16.67 o
   0   5  17         17.57         20.60         2.58 o
   1   5  17         16.07         13.53         1.53 o
   2   5  17          0.66          0.60         1.26 o
  -6   0  18         17.73         19.80         2.26 o
  -4   0  18         70.13         76.56         3.53 o
  -2   0  18          0.37          0.60         1.68 o
   0   0  18         78.32         77.93         3.71 o
   2   0  18         23.82         24.29         2.21 o
   4   0  18         23.14         23.30         3.20 o
  -6   1  18         10.00          9.31         1.84 o
  -5   1  18         90.46         91.85         2.76 o
  -4   1  18         28.36         31.42         1.87 o
  -3   1  18         59.49         69.32         2.30 o
  -2   1  18         12.61         13.01         1.58 o
  -1   1  18          5.35          8.18         1.34 o
   0   1  18         91.32         99.21         2.79 o
   1   1  18         65.04         78.68         2.47 o
   2   1  18          3.26          3.34         1.23 o
   3   1  18          6.78          5.12         1.21 o
   4   1  18          7.06          7.62         1.19 o
  -5   2  18         13.01         16.74         1.94 o
  -4   2  18          3.69          3.90         1.37 o
  -3   2  18        127.81        145.28         3.50 o
  -2   2  18         74.91         69.76         2.11 o
  -1   2  18         21.71         23.28         1.54 o
   0   2  18         48.60         41.06         2.27 o
   1   2  18         31.32         34.78         1.92 o
   2   2  18         92.77        101.04         4.05 o
   3   2  18         10.56          8.83         1.34 o
   4   2  18          3.31          5.01         1.17 o
  -4   3  18         29.00         25.57         1.98 o
  -3   3  18         77.04         86.47         2.88 o
  -2   3  18          0.98          2.50         1.23 o
  -1   3  18         47.41         50.79         2.09 o
   0   3  18        234.77        254.21        17.01 o
   1   3  18         64.30         75.05         3.45 o
   2   3  18         56.93         58.86         2.26 o
   3   3  18         25.32         25.71         1.88 o
  -3   4  18        128.72        137.04         3.44 o
  -2   4  18         92.40         92.10         7.32 o
  -1   4  18         31.07         35.77         2.65 o
   0   4  18          2.70          3.14         1.32 o
   1   4  18        324.87        329.06        20.63 o
   2   4  18        106.89        102.93         6.84 o
  -3   0  19         31.41         33.62         2.68 o
  -1   0  19         12.99         13.54         2.50 o
   1   0  19          0.02          0.20         1.81 o
  -3   1  19          8.34          9.00         1.55 o
  -2   1  19         27.22         22.67         1.69 o
  -1   1  19         51.97         52.06         2.14 o
   0   1  19         90.41        103.11         3.08 o
   1   1  19          3.87          3.85         1.46 o
   2   1  19         17.96         17.18         1.55 o
  -2   2  19          3.05          2.78         1.48 o
  -1   2  19        111.99        131.06         7.55 o
   0   2  19          0.71          2.18         1.33 o
   1   2  19          0.12          0.34         1.31 o
                                                
